# Supplementary material for: Transcriptomics analysis of Toxoplasma gondii-infected mouse macrophages reveals coding and noncoding signatures in the presence and absence of MyD88
Source: BMC Genomics. 2021 Feb 23;22:130. doi: 10.1186/s12864-021-07437-0 (PMC7903719; doi:10.1186/s12864-021-07437-0)
Supplement: Supplementary file 6 — Additional file 6. Complete list of differentially regulated mouse protein-coding genes in MyD88+/+ and MyD88−/− BMDM. Each tab in the spreadsheet corresponds to a specific pairwise comparison (e.g., RH vs. uninfected). Transcript name, Gene IDs, raw values, normalized values, PPDE values, fold changes, and other information are included. [file 12864_2021_7437_MOESM6_ESM.xlsx]

## Sheet: wtRH_wtM
Id	log2FC_wtRH_vs_wtM_EBSeq	transcript_type	gene_id	transcript_name	raw.wtM_R1	raw.wtM_R2	raw.wtM_R4	raw.wtM_R5	raw.wtRH_R2	raw.wtRH_R4	raw.wtRH_R5	norm.wtM_R1	norm.wtM_R2	norm.wtM_R4	norm.wtM_R5	norm.wtRH_R2	norm.wtRH_R4	norm.wtRH_R5	PPDE	PostFC	log2FC	Pval (=1-PPDE)	transID	Gene.description
ENSMUST00000000312.11	5.59315	protein_coding	ENSMUSG00000000303.12	Cdh1-201	0	1	0	13	32	400	170	0	0.991604	0	11.3899	30.1495	320.816	161.957	0.99999	48.2733	5.59315	1.03149e-05	ENSMUST00000000312	NA
ENSMUST00000000505.15	2.2331	protein_coding	ENSMUSG00000029730.16	Mcm7-201	310	179	558	354	1109	2770	2082	389.771	177.497	597.606	310.156	1044.87	2221.65	1983.5	0.998762	4.70142	2.2331	0.00123817	ENSMUST00000000505	minichromosome maintenance complex component 7
ENSMUST00000001080.15	1.02858	protein_coding	ENSMUSG00000001053.15	N4bp3-201	46	94	58	39	159	137	126	57.837	93.2108	62.1168	34.1697	149.805	109.879	120.039	0.98979	2.04001	1.02858	0.0102104	ENSMUST00000001080	NEDD4 binding protein 3
ENSMUST00000001513.7	1.22102	protein_coding	ENSMUSG00000001473.7	Tubb6-201	1961	3340	3431	1511	6447	9478	5481	2465.62	3311.96	3674.53	1323.86	6074.19	7601.74	5221.69	0.995347	2.33112	1.22102	0.0046532	ENSMUST00000001513	NA
ENSMUST00000002926.7	1.77313	protein_coding	ENSMUSG00000002847.7	Pla1a-201	28	15	6	23	61	110	56	35.2052	14.8741	6.42588	20.1514	57.4725	88.2244	53.3506	0.999251	3.41795	1.77313	0.000748782	ENSMUST00000002926	NA
ENSMUST00000003687.7	5.36554	protein_coding	ENSMUSG00000021253.7	Tgfb3-201	14	4	14	11	17	1880	148	17.6026	3.96642	14.9937	9.63761	16.0169	1507.84	140.998	0.999618	41.2277	5.36554	0.000382465	ENSMUST00000003687	NA
ENSMUST00000004936.9	9.03947	protein_coding	ENSMUSG00000004814.10	Ccl24-201	0	1	10	1	37	6663	740	0	0.991604	10.7098	0.876146	34.8604	5343.99	704.99	1	526.202	9.03947	2.07205e-09	ENSMUST00000004936	NA
ENSMUST00000005019.5	7.773	protein_coding	ENSMUSG00000004885.5	Crabp2-201	0	1	0	0	8	432	15	0	0.991604	0	0	7.53738	346.481	14.2903	0.999999	218.729	7.773	1.16102e-06	ENSMUST00000005019	cellular retinoic acid binding protein II
ENSMUST00000005503.4	1.47483	protein_coding	ENSMUSG00000005370.4	Msh6-201	1174	1210	1565	1937	3494	5314	5339	1476.1	1199.84	1676.08	1697.09	3291.95	4262.04	5086.4	1	2.7795	1.47483	3.53375e-07	ENSMUST00000005503	mutS homolog 6
ENSMUST00000005862.8	2.38301	protein_coding	ENSMUSG00000005718.8	Tfap4-201	81	67	203	155	569	835	887	101.843	66.4375	217.409	135.803	536.096	669.703	845.035	1	5.21623	2.38301	7.05103e-12	ENSMUST00000005862	NA
ENSMUST00000005952.10	2.08799	protein_coding	ENSMUSG00000005802.12	Slc30a4-201	1396	2782	1655	1867	7486	11211	9716	1755.23	2758.64	1772.47	1635.76	7053.1	8991.67	9256.32	1	4.25155	2.08799	0	ENSMUST00000005952	solute carrier family 30 (zinc transporter), member 4
ENSMUST00000006104.9	2.47265	protein_coding	ENSMUSG00000005950.14	P2rx5-201	35	197	39	6	612	462	277	44.0064	195.346	41.7682	5.25688	576.61	370.543	263.895	0.9902	5.55061	2.47265	0.00979986	ENSMUST00000006104	purinergic receptor P2X, ligand-gated ion channel, 5
ENSMUST00000006544.8	1.68263	protein_coding	ENSMUSG00000006378.15	Gcat-201	35	60	52	29	139	220	146	44.0064	59.4963	55.6909	25.4082	130.962	176.449	139.093	1	3.21012	1.68263	7.40297e-12	ENSMUST00000006544	glycine C-acetyltransferase (2-amino-3-ketobutyrate-coenzyme A ligase)
ENSMUST00000009340.9	-1.06304	protein_coding	ENSMUSG00000026536.9	Ifi211-201	10475	9730	10983	12924	7421	3615	6946	13170.5	9648.31	11762.6	11323.3	6991.86	2899.37	6617.38	0.99891	0.478622	-1.06304	0.00109	ENSMUST00000009340	interferon activated gene 211
ENSMUST00000009772.7	4.47425	protein_coding	ENSMUSG00000009628.14	Tex15-201	7	3	49	9	158	816	478	8.80129	2.97481	52.478	7.88531	148.863	654.465	455.385	0.997186	22.2272	4.47425	0.00281395	ENSMUST00000009772	NA
ENSMUST00000014743.9	2.20611	protein_coding	ENSMUSG00000014599.10	Csf1-201	6	36	0	30	65	108	101	7.54396	35.6978	0	26.2844	61.2412	86.6203	96.2216	0.999997	4.61429	2.20611	3.4656e-06	ENSMUST00000014743	NA
ENSMUST00000015449.5	-1.5395	protein_coding	ENSMUSG00000015305.6	Sash1-201	21800	13901	25046	18731	9090	7109	7989	27409.7	13784.3	26823.7	16411.1	8564.35	5701.7	7611.03	0.975348	0.344004	-1.5395	0.0246517	ENSMUST00000015449	NA
ENSMUST00000017836.7	2.81927	protein_coding	ENSMUSG00000017692.8	Rhbdl3-201	3	9	2	6	33	70	26	3.77198	8.92444	2.14196	5.25688	31.0917	56.1428	24.7699	0.99752	7.05805	2.81927	0.00247956	ENSMUST00000017836	rhomboid like 3
ENSMUST00000018842.13	4.09145	protein_coding	ENSMUSG00000018698.15	Lhx1-201	1	0	0	0	4	26	5	1.25733	0	0	0	3.76869	20.853	4.76344	0.981699	17.0471	4.09145	0.018301	ENSMUST00000018842	NA
ENSMUST00000019962.14	1.16056	protein_coding	ENSMUSG00000019818.15	Cd164-201	4931	12201	7562	9381	19097	24805	21202	6199.88	12098.6	8098.75	8219.13	17992.7	19894.6	20198.9	1	2.23545	1.16056	2.23044e-13	ENSMUST00000019962	CD164 antigen
ENSMUST00000020161.9	6.34613	protein_coding	ENSMUSG00000019987.9	Arg1-201	103	164	154	83	2919	34161	5822	129.505	162.623	164.931	72.7201	2750.2	27398.5	5546.55	0.999985	81.3536	6.34613	1.47502e-05	ENSMUST00000020161	arginase, liver
ENSMUST00000020204.4	3.52525	protein_coding	ENSMUSG00000020019.4	Ntn4-201	0	1	4	0	2	54	13	0	0.991604	4.28392	0	1.88435	43.3102	12.385	0.951441	11.5135	3.52525	0.0485592	ENSMUST00000020204	NA
ENSMUST00000020215.15	3.73074	protein_coding	ENSMUSG00000020027.18	Socs2-201	3	35	2	2	126	200	160	3.77198	34.7062	2.14196	1.75229	118.714	160.408	152.43	1	13.2759	3.73074	0	ENSMUST00000020215	NA
ENSMUST00000020543.12	-1.19574	protein_coding	ENSMUSG00000020300.14	Cpeb4-201	87	125	64	147	55	36	63	109.387	123.951	68.5427	128.793	51.8195	28.8734	60.0194	0.998163	0.436561	-1.19574	0.0018365	ENSMUST00000020543	NA
ENSMUST00000020768.3	-1.4392	protein_coding	ENSMUSG00000020475.3	Pgam2-201	170	151	126	106	62	68	53	213.746	149.732	134.943	92.8715	58.4147	54.5387	50.4925	0.994895	0.368771	-1.4392	0.00510513	ENSMUST00000020768	phosphoglycerate mutase 2
ENSMUST00000020804.7	-1.31907	protein_coding	ENSMUSG00000061666.6	Gdpd1-201	5530	4005	7326	7057	3057	1957	3227	6953.02	3971.38	7845.99	6182.96	2880.22	1569.59	3074.33	0.994982	0.400794	-1.31907	0.00501842	ENSMUST00000020804	NA
ENSMUST00000020856.5	1.53932	protein_coding	ENSMUSG00000020547.5	Bzw2-201	232	383	272	333	767	1232	1081	291.7	379.785	291.306	291.757	722.646	988.113	1029.86	1	2.90657	1.53932	1.4988e-11	ENSMUST00000020856	NA
ENSMUST00000020962.11	1.76117	protein_coding	ENSMUSG00000020634.12	Ubxn2a-201	147	249	168	218	694	871	724	184.827	246.91	179.925	191	653.868	698.577	689.747	1	3.38974	1.76117	0	ENSMUST00000020962	NA
ENSMUST00000021370.9	1.29782	protein_coding	ENSMUSG00000020988.9	L2hgdh-201	141	196	169	363	530	561	694	177.283	194.354	180.995	318.041	499.352	449.944	661.166	0.99952	2.45858	1.29782	0.000480002	ENSMUST00000021370	L-2-hydroxyglutarate dehydrogenase
ENSMUST00000021544.7	3.04826	protein_coding	ENSMUSG00000021118.7	Plek2-201	0	5	2	2	11	27	30	0	4.95802	2.14196	1.75229	10.3639	21.6551	28.5807	0.998587	8.27215	3.04826	0.00141261	ENSMUST00000021544	pleckstrin 2
ENSMUST00000021550.6	1.95033	protein_coding	ENSMUSG00000021125.6	Arg2-201	428	974	216	256	1679	2887	1900	538.136	965.823	231.332	224.293	1581.91	2315.49	1810.11	0.999998	3.86462	1.95033	1.73741e-06	ENSMUST00000021550	arginase type II
ENSMUST00000022345.6	1.88823	protein_coding	ENSMUSG00000021811.7	Dnajc9-201	111	69	233	164	342	866	702	139.563	68.4207	249.538	143.688	322.223	694.567	668.787	0.978435	3.70181	1.88823	0.0215649	ENSMUST00000022345	NA
ENSMUST00000022507.12	1.03214	protein_coding	ENSMUSG00000021938.12	Pspc1-201	113	198	198	207	381	411	457	142.078	196.338	212.054	181.362	358.968	329.638	435.379	1	2.04506	1.03214	5.44437e-08	ENSMUST00000022507	paraspeckle protein 1
ENSMUST00000022784.8	1.78826	protein_coding	ENSMUSG00000022177.9	Haus4-201	82	47	112	78	210	461	330	103.101	46.6054	119.95	68.3394	197.856	369.74	314.387	0.999698	3.45398	1.78826	0.00030183	ENSMUST00000022784	NA
ENSMUST00000023119.14	5.69449	protein_coding	ENSMUSG00000022479.15	Vdr-201	13	61	45	11	43	7462	102	16.3453	60.4879	48.1941	9.63761	40.5134	5984.82	97.1742	0.999591	51.786	5.69449	0.000409344	ENSMUST00000023119	vitamin D (1,25-dihydroxyvitamin D3) receptor
ENSMUST00000023151.5	-2.37817	protein_coding	ENSMUSG00000022508.5	Bcl6-201	6779	2037	6229	6896	879	1479	1441	8523.42	2019.9	6671.13	6041.9	828.17	1186.22	1372.82	0.987199	0.192354	-2.37817	0.0128013	ENSMUST00000023151	NA
ENSMUST00000023156.12	1.52156	protein_coding	ENSMUSG00000022514.14	Il1rap-201	531	609	1027	919	2101	3265	2365	667.641	603.887	1099.9	805.178	1979.5	2618.66	2253.11	1	2.871	1.52156	1.42997e-13	ENSMUST00000023156	interleukin 1 receptor accessory protein
ENSMUST00000023329.5	5.61133	protein_coding	ENSMUSG00000061100.4	Retnla-201	0	0	0	0	0	47	2	0	0	0	0	0	37.6959	1.90538	0.999978	48.8852	5.61133	2.24271e-05	ENSMUST00000023329	NA
ENSMUST00000023353.3	2.30526	protein_coding	ENSMUSG00000022673.5	Mcm4-201	1072	1080	2455	1541	5453	11846	9702	1347.85	1070.93	2629.25	1350.14	5137.67	9500.97	9242.99	0.999975	4.94257	2.30526	2.45779e-05	ENSMUST00000023353	minichromosome maintenance complex component 4
ENSMUST00000025363.6	4.0048	protein_coding	ENSMUSG00000024486.6	Hbegf-201	13	182	139	44	1921	1351	1864	16.3453	180.472	148.866	38.5504	1809.91	1083.56	1775.81	1	16.0533	4.0048	0	ENSMUST00000025363	heparin-binding EGF-like growth factor
ENSMUST00000025965.11	2.30716	protein_coding	ENSMUSG00000025001.11	Hells-201	229	332	712	578	1694	3098	3113	287.928	329.213	762.537	506.412	1596.04	2484.72	2965.72	0.999997	4.94907	2.30716	3.42097e-06	ENSMUST00000025965	helicase, lymphoid specific
ENSMUST00000026360.8	2.10214	protein_coding	ENSMUSG00000025321.14	Itgb8-201	139	1756	251	113	3119	3242	1979	174.768	1741.26	268.816	99.0045	2938.64	2600.21	1885.37	0.982787	4.29346	2.10214	0.017213	ENSMUST00000026360	integrin beta 8
ENSMUST00000026416.14	1.43086	protein_coding	ENSMUSG00000025358.16	Cdk2-202	16	24	29	16	47	95	64	20.1172	23.7985	31.0584	14.0183	44.2821	76.1938	60.9721	0.999267	2.69607	1.43086	0.000733057	ENSMUST00000026416	NA
ENSMUST00000026662.7	1.88692	protein_coding	ENSMUSG00000025577.7	Cbx2-201	93	207	88	62	585	541	345	116.931	205.262	94.2462	54.321	551.171	433.904	328.678	0.999988	3.69846	1.88692	1.24331e-05	ENSMUST00000026662	NA
ENSMUST00000027384.5	1.19399	protein_coding	ENSMUSG00000026192.13	Atic-201	1233	1664	1896	1594	3385	5001	4392	1550.28	1650.03	2030.58	1396.58	3189.25	4011	4184.21	1	2.28784	1.19399	6.95399e-12	ENSMUST00000027384	NA
ENSMUST00000027697.11	-1.26566	protein_coding	ENSMUSG00000026437.11	Cdk18-201	3772	4302	3290	4086	2962	824	1669	4742.64	4265.88	3523.52	3579.93	2790.72	660.881	1590.04	0.990162	0.415908	-1.26566	0.009838	ENSMUST00000027697	NA
ENSMUST00000028259.11	-1.18291	protein_coding	ENSMUSG00000026896.14	Ifih1-201	1162	1715	1805	1630	1163	498	697	1461.01	1700.6	1933.12	1428.12	1095.75	399.416	664.024	0.999571	0.440461	-1.18291	0.000428549	ENSMUST00000028259	NA
ENSMUST00000028838.4	1.42132	protein_coding	ENSMUSG00000027360.5	Hdc-201	47	37	35	37	132	174	75	59.0944	36.6894	37.4843	32.4174	124.367	139.555	71.4517	0.9903	2.67831	1.42132	0.00970006	ENSMUST00000028838	histidine decarboxylase
ENSMUST00000028846.6	1.84627	protein_coding	ENSMUSG00000027368.6	Dusp2-201	60	59	121	35	256	448	210	75.4396	58.5047	129.588	30.6651	241.196	359.314	200.065	0.998355	3.59568	1.84627	0.00164549	ENSMUST00000028846	NA
ENSMUST00000029170.7	1.36554	protein_coding	ENSMUSG00000027641.13	Rbl1-201	1364	1919	2522	2183	4093	6435	7303	1714.99	1902.89	2701.01	1912.63	3856.31	5161.13	6957.49	0.966728	2.57672	1.36554	0.0332718	ENSMUST00000029170	RB transcriptional corepressor like 1
ENSMUST00000029201.13	-1.08327	protein_coding	ENSMUSG00000027665.13	Pik3ca-201	26	49	64	63	29	19	31	32.6905	48.5886	68.5427	55.1972	27.323	15.2388	29.5333	0.981142	0.471958	-1.08327	0.0188583	ENSMUST00000029201	phosphatidylinositol-4,5-bisphosphate 3-kinase catalytic subunit alpha
ENSMUST00000029671.8	-1.64436	protein_coding	ENSMUSG00000028037.13	Ifi44-201	8291	5227	6219	11696	3534	1080	3829	10424.5	5183.12	6660.42	10247.4	3329.64	866.203	3647.85	0.98012	0.319889	-1.64436	0.0198797	ENSMUST00000029671	interferon-induced protein 44
ENSMUST00000029846.4	5.2391	protein_coding	ENSMUSG00000028195.4	Ccn1-201	13	2	0	8	343	307	189	16.3453	1.98321	0	7.00917	323.165	246.226	180.058	1	37.7682	5.2391	0	ENSMUST00000029846	NA
ENSMUST00000030290.7	4.19067	protein_coding	ENSMUSG00000061859.16	Patj-201	2	0	0	1	0	54	21	2.51465	0	0	0.876146	0	43.3102	20.0065	0.994046	18.2607	4.19067	0.00595438	ENSMUST00000030290	NA
ENSMUST00000030381.7	2.25105	protein_coding	ENSMUSG00000028633.7	Ctps-201	273	561	282	552	2226	1680	2747	343.25	556.29	302.016	483.633	2097.28	1347.43	2617.04	0.999851	4.7603	2.25105	0.00014945	ENSMUST00000030381	NA
ENSMUST00000030457.11	1.22686	protein_coding	ENSMUSG00000028693.15	Nasp-202	105	107	179	187	269	456	448	132.019	106.102	191.705	163.839	253.444	365.73	426.805	0.996541	2.34057	1.22686	0.00345886	ENSMUST00000030457	NA
ENSMUST00000030489.8	1.27321	protein_coding	ENSMUSG00000028717.12	Tal1-201	128	127	157	165	277	474	472	160.938	125.934	168.144	144.564	260.982	380.167	449.669	0.999192	2.41698	1.27321	0.000807572	ENSMUST00000030489	NA
ENSMUST00000030583.12	1.15037	protein_coding	ENSMUSG00000028792.14	Ak2-201	30	41	30	27	69	102	81	37.7198	40.6558	32.1294	23.6559	65.0099	81.8081	77.1678	0.98823	2.2197	1.15037	0.0117701	ENSMUST00000030583	adenylate kinase 2
ENSMUST00000030971.6	1.13008	protein_coding	ENSMUSG00000029090.12	Adgra3-201	55	65	60	51	151	196	105	69.153	64.4543	64.2588	44.6834	142.268	157.2	100.032	0.999782	2.18871	1.13008	0.000217599	ENSMUST00000030971	adhesion G protein-coupled receptor A3
ENSMUST00000031215.14	-1.22265	protein_coding	ENSMUSG00000029279.15	Brdt-201	73	52	51	72	33	26	33	91.7849	51.5634	54.6199	63.0825	31.0917	20.853	31.4387	0.998961	0.428494	-1.22265	0.00103945	ENSMUST00000031215	bromodomain, testis-specific
ENSMUST00000031319.7	5.08646	protein_coding	ENSMUSG00000029372.7	Ppbp-201	50	32	89	168	64	11368	731	62.8663	31.7313	95.3172	147.193	60.2991	9117.59	696.415	0.995735	33.9764	5.08646	0.00426544	ENSMUST00000031319	NA
ENSMUST00000031325.5	3.57339	protein_coding	ENSMUSG00000029378.5	Areg-201	0	8	0	0	28	16	43	0	7.93284	0	0	26.3808	12.8326	40.9656	0.99253	11.9041	3.57339	0.0074702	ENSMUST00000031325	amphiregulin
ENSMUST00000031549.5	-1.86509	protein_coding	ENSMUSG00000073555.1	Gm4951-201	2475	3535	3909	2811	1803	575	610	3111.88	3505.32	4186.46	2462.85	1698.74	461.173	581.14	0.999998	0.274506	-1.86509	1.95907e-06	ENSMUST00000031549	NA
ENSMUST00000031587.12	4.29198	protein_coding	ENSMUSG00000029591.14	Ung-201	0	1	1	0	23	9	16	0	0.991604	1.07098	0	21.67	7.21836	15.243	0.999616	19.5891	4.29198	0.000383835	ENSMUST00000031587	uracil DNA glycosylase
ENSMUST00000031726.14	-3.28408	protein_coding	ENSMUSG00000029713.15	Gnb2-201	3	9	2	8	0	1	0	3.77198	8.92444	2.14196	7.00917	0	0.80204	0	0.97951	0.102658	-3.28408	0.0204903	ENSMUST00000031726	guanine nucleotide binding protein (G protein), beta 2
ENSMUST00000032125.6	-2.73444	protein_coding	ENSMUSG00000030046.6	Bmp10-201	11	4	9	6	0	0	3	13.8306	3.96642	9.63881	5.25688	0	0	2.85807	0.970271	0.150263	-2.73444	0.0297285	ENSMUST00000032125	NA
ENSMUST00000032179.13	5.06779	protein_coding	ENSMUSG00000030091.17	Nup210-201	0	1	0	0	10	26	19	0	0.991604	0	0	9.42173	20.853	18.1011	1	33.5395	5.06779	2.01819e-08	ENSMUST00000032179	NA
ENSMUST00000032194.10	1.34388	protein_coding	ENSMUSG00000030103.11	Bhlhe40-201	1999	3653	1053	2987	6902	7533	6603	2513.4	3622.33	1127.74	2617.05	6502.88	6041.77	6290.6	1	2.53833	1.34388	2.21591e-11	ENSMUST00000032194	basic helix-loop-helix family, member e40
ENSMUST00000032233.8	3.62643	protein_coding	ENSMUSG00000030137.8	Tuba8-201	11	4	8	8	10	209	163	13.8306	3.96642	8.56783	7.00917	9.42173	167.626	155.288	0.996858	12.35	3.62643	0.00314205	ENSMUST00000032233	NA
ENSMUST00000032265.12	4.28002	protein_coding	ENSMUSG00000030162.14	Olr1-201	53	1582	68	18	12911	10475	5226	66.6383	1568.72	72.8266	15.7706	12164.4	8401.37	4978.75	0.999999	19.4273	4.28002	1.0816e-06	ENSMUST00000032265	NA
ENSMUST00000033179.13	1.26485	protein_coding	ENSMUSG00000030888.14	Rrp8-201	73	89	55	85	140	272	228	91.7849	88.2528	58.9039	74.4724	131.904	218.155	217.213	0.998704	2.40303	1.26485	0.00129634	ENSMUST00000033179	ribosomal RNA processing 8, methyltransferase, homolog (yeast)
ENSMUST00000033211.13	-1.14785	protein_coding	ENSMUSG00000057596.13	Trim30d-201	865	856	1021	912	591	345	487	1087.59	848.813	1093.47	799.045	556.824	276.704	463.959	0.999991	0.451297	-1.14785	9.34763e-06	ENSMUST00000033211	NA
ENSMUST00000033326.9	2.98024	protein_coding	ENSMUSG00000031016.9	Wee1-201	960	869	1048	1796	8298	9501	13640	1207.03	861.704	1122.39	1573.56	7818.15	7620.18	12994.7	1	7.8912	2.98024	1.74887e-07	ENSMUST00000033326	WEE 1 homolog 1 (S. pombe)
ENSMUST00000034004.9	3.80323	protein_coding	ENSMUSG00000031595.9	Pdgfrl-201	5	9	2	0	39	111	71	6.28663	8.92444	2.14196	0	36.7447	89.0264	67.6409	0.999999	13.9601	3.80323	1.39625e-06	ENSMUST00000034004	platelet-derived growth factor receptor-like
ENSMUST00000034230.6	4.71371	protein_coding	ENSMUSG00000031778.13	Cx3cl1-201	4	7	41	2	121	1338	106	5.02931	6.94123	43.9101	1.75229	114.003	1073.13	100.985	0.998019	26.2403	4.71371	0.00198075	ENSMUST00000034230	chemokine (C-X3-C motif) ligand 1
ENSMUST00000034232.2	4.8088	protein_coding	ENSMUSG00000031780.2	Ccl17-201	8	12	4	2	50	760	34	10.0586	11.8993	4.28392	1.75229	47.1086	609.55	32.3914	0.998463	28.028	4.8088	0.00153708	ENSMUST00000034232	chemokine (C-C motif) ligand 17
ENSMUST00000034351.7	-1.08232	protein_coding	ENSMUSG00000031880.7	Rrad-201	343	546	495	403	352	202	173	431.263	541.416	530.135	353.087	331.645	162.012	164.815	0.985154	0.472268	-1.08232	0.0148459	ENSMUST00000034351	Ras-related associated with diabetes
ENSMUST00000034796.13	2.15748	protein_coding	ENSMUSG00000032262.13	Elovl4-201	0	7	0	7	14	15	22	0	6.94123	0	6.13302	13.1904	12.0306	20.9592	0.987333	4.46133	2.15748	0.0126674	ENSMUST00000034796	elongation of very long chain fatty acids (FEN1/Elo2, SUR4/Elo3, yeast)-like 4
ENSMUST00000035037.13	-1.2023	protein_coding	ENSMUSG00000032462.14	Pik3cb-201	240	244	273	262	198	76	105	301.758	241.951	292.377	229.55	186.55	60.955	100.032	0.99912	0.434583	-1.2023	0.000880396	ENSMUST00000035037	NA
ENSMUST00000035208.13	-1.70822	protein_coding	ENSMUSG00000032589.14	Bsn-201	193	80	150	218	72	29	67	242.664	79.3284	160.647	191	67.8364	23.2592	63.8301	0.98161	0.306037	-1.70822	0.0183896	ENSMUST00000035208	NA
ENSMUST00000035266.10	-1.17817	protein_coding	ENSMUSG00000078853.8	Igtp-201	359	494	381	404	285	132	200	451.38	489.853	408.043	353.963	268.519	105.869	190.538	0.999971	0.441911	-1.17817	2.89238e-05	ENSMUST00000035266	interferon gamma induced GTPase
ENSMUST00000035278.6	1.67835	protein_coding	ENSMUSG00000032656.14	March3-201	19	24	27	20	65	138	60	23.8892	23.7985	28.9164	17.5229	61.2412	110.682	57.1613	0.960414	3.20061	1.67835	0.0395864	ENSMUST00000035278	membrane-associated ring finger (C3HC4) 3
ENSMUST00000035852.13	1.44835	protein_coding	ENSMUSG00000037108.13	Zcwpw1-201	16	13	32	18	47	86	61	20.1172	12.8909	34.2713	15.7706	44.2821	68.9754	58.114	0.999882	2.72895	1.44835	0.000118361	ENSMUST00000035852	NA
ENSMUST00000035908.2	4.30038	protein_coding	ENSMUSG00000033730.4	Egr3-201	0	1	4	0	40	30	31	0	0.991604	4.28392	0	37.6869	24.0612	29.5333	1	19.7036	4.30038	0	ENSMUST00000035908	early growth response 3
ENSMUST00000036088.10	-1.64116	protein_coding	ENSMUSG00000038811.13	Gngt2-201	88	66	61	61	32	36	12	110.645	65.4459	65.3297	53.4449	30.1495	28.8734	11.4323	0.9974	0.320598	-1.64116	0.00259956	ENSMUST00000036088	NA
ENSMUST00000037248.9	1.21635	protein_coding	ENSMUSG00000042606.9	Hirip3-201	27	67	50	58	133	109	153	33.9478	66.4375	53.549	50.8165	125.309	87.4224	145.761	0.991708	2.32358	1.21635	0.00829223	ENSMUST00000037248	NA
ENSMUST00000037636.3	2.70837	protein_coding	ENSMUSG00000034336.3	Ina-201	9	14	6	7	80	93	42	11.3159	13.8825	6.42588	6.13302	75.3738	74.5897	40.0129	1	6.53584	2.70837	1.77678e-07	ENSMUST00000037636	NA
ENSMUST00000037913.8	3.62612	protein_coding	ENSMUSG00000037991.9	Rmi2-201	20	23	30	15	262	361	353	25.1465	22.8069	32.1294	13.1422	246.849	289.536	336.299	1	12.3472	3.62612	0	ENSMUST00000037913	NA
ENSMUST00000038398.6	-1.22897	protein_coding	ENSMUSG00000038507.6	Parp12-201	14147	17459	15184	14367	11573	4480	6320	17787.4	17312.4	16261.7	12587.6	10903.8	3593.14	6020.99	0.991939	0.426622	-1.22897	0.00806102	ENSMUST00000038398	NA
ENSMUST00000038474.13	1.06419	protein_coding	ENSMUSG00000039356.15	Exosc2-201	95	132	102	150	271	251	331	119.446	130.892	109.24	131.422	255.329	201.312	315.34	0.998714	2.09099	1.06419	0.00128604	ENSMUST00000038474	exosome component 2
ENSMUST00000038665.5	-2.3914	protein_coding	ENSMUSG00000041552.7	Ptchd1-201	115	60	232	136	35	16	38	144.593	59.4963	248.467	119.156	32.976	12.8326	36.2022	0.970957	0.190598	-2.3914	0.0290431	ENSMUST00000038665	patched domain containing 1
ENSMUST00000038695.5	-2.90197	protein_coding	ENSMUSG00000040724.5	Kcna2-201	24	33	18	8	7	2	0	30.1758	32.7229	19.2776	7.00917	6.59521	1.60408	0	0.994583	0.133789	-2.90197	0.00541711	ENSMUST00000038695	NA
ENSMUST00000040135.8	1.08449	protein_coding	ENSMUSG00000040034.15	Nup43-201	78	103	123	174	271	262	322	98.0715	102.135	131.73	152.449	255.329	210.134	306.766	0.999706	2.12062	1.08449	0.000294428	ENSMUST00000040135	NA
ENSMUST00000040514.7	1.80115	protein_coding	ENSMUSG00000038894.7	Irs2-201	538	1304	512	480	2630	4052	2091	676.442	1293.05	548.341	420.55	2477.91	3249.87	1992.07	0.999865	3.48499	1.80115	0.000134978	ENSMUST00000040514	insulin receptor substrate 2
ENSMUST00000040880.8	2.25732	protein_coding	ENSMUSG00000041205.8	Map6d1-201	0	6	4	1	22	13	12	0	5.94963	4.28392	0.876146	20.7278	10.4265	11.4323	0.979444	4.78102	2.25732	0.0205562	ENSMUST00000040880	MAP6 domain containing 1
ENSMUST00000041282.12	1.24552	protein_coding	ENSMUSG00000018548.15	Trim37-201	679	1091	1037	1333	2085	3000	3299	853.725	1081.84	1110.61	1167.9	1964.43	2406.12	3142.92	0.999329	2.37104	1.24552	0.000670521	ENSMUST00000041282	tripartite motif-containing 37
ENSMUST00000042196.3	2.18599	protein_coding	ENSMUSG00000042116.3	Vwa1-201	8	11	5	4	38	56	25	10.0586	10.9076	5.3549	3.50458	35.8026	44.9142	23.8172	0.999987	4.55039	2.18599	1.28353e-05	ENSMUST00000042196	NA
ENSMUST00000042581.3	2.71406	protein_coding	ENSMUSG00000037977.6	6430571L13Rik-201	6	9	1	1	34	61	16	7.54396	8.92444	1.07098	0.876146	32.0339	48.9244	15.243	0.97101	6.56164	2.71406	0.0289902	ENSMUST00000042581	RIKEN cDNA 6430571L13 gene
ENSMUST00000042970.2	-1.65179	protein_coding	ENSMUSG00000041695.2	Kcnj2-201	9360	6449	12317	12550	4417	1475	5047	11768.6	6394.86	13191.3	10995.6	4161.58	1183.01	4808.22	0.998476	0.318245	-1.65179	0.00152404	ENSMUST00000042970	NA
ENSMUST00000043059.8	4.03463	protein_coding	ENSMUSG00000038264.8	Sema7a-201	15	124	21	15	159	2623	214	18.8599	122.959	22.4906	13.1422	149.805	2103.75	203.875	0.959272	16.3887	4.03463	0.0407276	ENSMUST00000043059	sema domain, immunoglobulin domain (Ig), and GPI membrane anchor, (semaphorin) 7A
ENSMUST00000044260.10	1.19954	protein_coding	ENSMUSG00000033364.13	Usp37-201	441	675	508	754	1309	1685	1682	554.481	669.333	544.057	660.614	1233.3	1351.44	1602.42	1	2.29667	1.19954	1.59872e-14	ENSMUST00000044260	ubiquitin specific peptidase 37
ENSMUST00000044691.8	2.65154	protein_coding	ENSMUSG00000042215.8	Bag2-201	131	176	88	95	619	1376	810	164.71	174.522	94.2462	83.2339	583.205	1103.61	771.678	0.999999	6.28337	2.65154	1.39309e-06	ENSMUST00000044691	BCL2-associated athanogene 2
ENSMUST00000044766.14	-1.50697	protein_coding	ENSMUSG00000027309.18	4930402H24Rik-201	1946	1637	1659	2586	824	716	832	2446.76	1623.26	1776.75	2265.71	776.35	574.261	792.637	1	0.351851	-1.50697	1.48603e-12	ENSMUST00000044766	NA
ENSMUST00000046174.7	3.50156	protein_coding	ENSMUSG00000037625.7	Cldn11-201	6	10	0	9	13	180	82	7.54396	9.91604	0	7.88531	12.2482	144.367	78.1205	0.987957	11.326	3.50156	0.0120427	ENSMUST00000046174	claudin 11
ENSMUST00000046212.1	2.26058	protein_coding	ENSMUSG00000032902.1	Slc16a1-201	1594	3579	1200	2119	11358	10090	13201	2004.18	3548.95	1285.18	1856.55	10701.2	8092.58	12576.4	1	4.79184	2.26058	3.082e-10	ENSMUST00000046212	NA
ENSMUST00000046497.7	1.49238	protein_coding	ENSMUSG00000040658.7	Dnph1-201	36	59	112	58	215	267	173	45.2638	58.5047	119.95	50.8165	202.567	214.145	164.815	1	2.81353	1.49238	6.12952e-08	ENSMUST00000046497	2-deoxynucleoside 5-phosphate N-hydrolase 1
ENSMUST00000046721.1	2.07616	protein_coding	ENSMUSG00000035364.1	4930524J08Rik-201	17	14	13	2	61	70	52	21.3746	13.8825	13.9227	1.75229	57.4725	56.1428	49.5398	1	4.21685	2.07616	0	ENSMUST00000046721	NA
ENSMUST00000046745.6	-1.99852	protein_coding	ENSMUSG00000078921.3	Tgtp2-201	3110	3691	4503	3463	1828	686	662	3910.29	3660.01	4822.62	3034.09	1722.29	550.199	630.68	1	0.250257	-1.99852	1.22056e-10	ENSMUST00000046745	T cell specific GTPase 2
ENSMUST00000048289.13	2.42413	protein_coding	ENSMUSG00000037868.15	Egr2-201	4	19	24	8	58	102	100	5.02931	18.8405	25.7035	7.00917	54.646	81.8081	95.2689	1	5.36705	2.42413	6.18447e-08	ENSMUST00000048289	NA
ENSMUST00000048655.7	1.0638	protein_coding	ENSMUSG00000039384.8	Dusp10-201	150	197	138	75	364	364	319	188.599	195.346	147.795	65.7109	342.951	291.943	303.908	0.999948	2.09043	1.0638	5.16388e-05	ENSMUST00000048655	dual specificity phosphatase 10
ENSMUST00000048687.10	1.48275	protein_coding	ENSMUSG00000042712.10	Tceal9-201	115	243	203	217	453	767	656	144.593	240.96	217.409	190.124	426.804	615.165	624.964	1	2.79482	1.48275	4.18512e-08	ENSMUST00000048687	transcription elongation factor A like 9
ENSMUST00000048782.6	2.97391	protein_coding	ENSMUSG00000042265.13	Trem1-201	19	26	24	5	225	228	90	23.8892	25.7817	25.7035	4.38073	211.989	182.865	85.742	0.99995	7.85665	2.97391	5.00447e-05	ENSMUST00000048782	triggering receptor expressed on myeloid cells 1
ENSMUST00000048794.6	3.90505	protein_coding	ENSMUSG00000038253.6	Hoxa5-201	6	7	8	0	64	149	96	7.54396	6.94123	8.56783	0	60.2991	119.504	91.4581	1	14.9809	3.90505	8.3334e-11	ENSMUST00000048794	NA
ENSMUST00000049519.3	-1.48229	protein_coding	ENSMUSG00000046879.7	Irgm1-201	964	1138	903	1123	538	233	482	1212.06	1128.45	967.094	983.912	506.889	186.875	459.196	1	0.357921	-1.48229	8.29004e-13	ENSMUST00000049519	immunity-related GTPase family M member 1
ENSMUST00000049544.13	3.84011	protein_coding	ENSMUSG00000044033.16	Ccdc141-202	0	0	0	1	2	12	8	0	0	0	0.876146	1.88435	9.62448	7.62151	0.956314	14.3215	3.84011	0.0436864	ENSMUST00000049544	NA
ENSMUST00000050104.7	3.14525	protein_coding	ENSMUSG00000046733.7	Gprc5a-201	11	67	4	9	278	291	136	13.8306	66.4375	4.28392	7.88531	261.924	233.394	129.566	1	8.84739	3.14525	4.55659e-07	ENSMUST00000050104	NA
ENSMUST00000051065.5	3.79073	protein_coding	ENSMUSG00000045441.5	Gprin3-201	0	0	0	4	12	32	10	0	0	0	3.50458	11.3061	25.6653	9.52689	0.983908	13.8396	3.79073	0.0160917	ENSMUST00000051065	GPRIN family member 3
ENSMUST00000051605.8	2.71694	protein_coding	ENSMUSG00000027203.15	Dut-201	3	24	22	17	91	121	156	3.77198	23.7985	23.5615	14.8945	85.7377	97.0468	148.619	1	6.57478	2.71694	9.37896e-08	ENSMUST00000051605	NA
ENSMUST00000051756.7	6.11504	protein_coding	ENSMUSG00000050377.8	Il31ra-201	0	0	0	0	0	52	13	0	0	0	0	0	41.7061	12.385	1	69.3122	6.11504	1.39498e-10	ENSMUST00000051756	interleukin 31 receptor A
ENSMUST00000052125.6	2.89236	protein_coding	ENSMUSG00000044641.7	Pard6b-201	5	8	6	7	29	81	66	6.28663	7.93284	6.42588	6.13302	27.323	64.9652	62.8775	0.9999	7.42483	2.89236	9.97535e-05	ENSMUST00000052125	par-6 family cell polarity regulator beta
ENSMUST00000052281.5	1.21205	protein_coding	ENSMUSG00000043439.5	Epop-201	99	210	97	57	353	375	227	124.475	208.237	103.885	49.9403	332.587	300.765	216.26	0.951095	2.31667	1.21205	0.048905	ENSMUST00000052281	elongin BC and polycomb repressive complex 2 associated protein
ENSMUST00000053375.3	3.81905	protein_coding	ENSMUSG00000050921.12	P2ry10-201	0	0	0	3	4	37	7	0	0	0	2.62844	3.76869	29.6755	6.66882	0.951191	14.114	3.81905	0.0488086	ENSMUST00000053375	purinergic receptor P2Y, G-protein coupled 10
ENSMUST00000054098.3	1.72506	protein_coding	ENSMUSG00000044026.3	Slc35g1-201	390	427	402	494	1327	1658	1930	490.358	423.415	430.534	432.816	1250.26	1329.78	1838.69	1	3.30594	1.72506	1.00589e-09	ENSMUST00000054098	NA
ENSMUST00000054107.5	-1.1843	protein_coding	ENSMUSG00000044952.5	Kctd21-201	1495	1183	1623	1845	656	986	743	1879.7	1173.07	1738.2	1616.49	618.065	790.811	707.848	1	0.440039	-1.1843	5.58471e-08	ENSMUST00000054107	potassium channel tetramerisation domain containing 21
ENSMUST00000054197.6	-1.12353	protein_coding	ENSMUSG00000043895.6	S1pr2-201	11176	9867	9173	10914	7217	3420	5639	14051.9	9784.16	9824.09	9562.26	6799.66	2742.98	5372.21	0.984027	0.458968	-1.12353	0.0159733	ENSMUST00000054197	sphingosine-1-phosphate receptor 2
ENSMUST00000054279.14	-1.46728	protein_coding	ENSMUSG00000026222.16	Sp100-201	223	142	216	308	110	57	106	280.384	140.808	231.332	269.853	103.639	45.7163	100.985	0.999709	0.361663	-1.46728	0.000291424	ENSMUST00000054279	NA
ENSMUST00000054351.5	2.80647	protein_coding	ENSMUSG00000049001.5	Ndnf-201	45	146	36	102	556	763	627	56.5797	144.774	38.5553	89.3669	523.848	611.957	597.336	1	6.99569	2.80647	0	ENSMUST00000054351	neuron-derived neurotrophic factor
ENSMUST00000054445.8	1.23275	protein_coding	ENSMUSG00000043421.8	Hilpda-201	275	379	170	226	625	1005	581	345.765	375.818	182.066	198.009	588.858	806.05	553.512	0.998491	2.35015	1.23275	0.00150916	ENSMUST00000054445	hypoxia inducible lipid droplet associated
ENSMUST00000054459.10	1.67316	protein_coding	ENSMUSG00000044700.15	Tmem201-201	3	11	4	7	29	20	19	3.77198	10.9076	4.28392	6.13302	27.323	16.0408	18.1011	0.994128	3.18911	1.67316	0.005872	ENSMUST00000054459	transmembrane protein 201
ENSMUST00000055341.6	1.01909	protein_coding	ENSMUSG00000051335.6	Gfod1-201	176	304	173	157	399	544	499	221.29	301.448	185.279	137.555	375.927	436.31	475.392	0.999961	2.02664	1.01909	3.90864e-05	ENSMUST00000055341	NA
ENSMUST00000055436.4	2.92102	protein_coding	ENSMUSG00000043155.4	Hpdl-201	6	14	4	10	95	37	89	7.54396	13.8825	4.28392	8.76146	89.5064	29.6755	84.7893	0.986721	7.5738	2.92102	0.0132791	ENSMUST00000055436	4-hydroxyphenylpyruvate dioxygenase-like
ENSMUST00000055655.8	1.01102	protein_coding	ENSMUSG00000025153.9	Fasn-201	18	39	30	26	68	78	52	22.6319	38.6726	32.1294	22.7798	64.0677	62.5591	49.5398	0.999979	2.01534	1.01102	2.08922e-05	ENSMUST00000055655	NA
ENSMUST00000055698.7	8.22711	protein_coding	ENSMUSG00000046352.7	Gjb2-201	0	0	0	0	36	172	56	0	0	0	0	33.9182	137.951	53.3506	1	299.645	8.22711	0	ENSMUST00000055698	gap junction protein, beta 2
ENSMUST00000056140.4	-1.11804	protein_coding	ENSMUSG00000055271.4	9330161L09Rik-201	21	36	20	32	18	6	17	26.4039	35.6978	21.4196	28.0367	16.9591	4.81224	16.1957	0.962126	0.460718	-1.11804	0.0378744	ENSMUST00000056140	NA
ENSMUST00000056288.6	-1.00822	protein_coding	ENSMUSG00000045165.6	AI467606-201	1689	1118	1768	2332	933	1000	1047	2123.63	1108.61	1893.49	2043.17	879.047	802.04	997.465	0.97534	0.497161	-1.00822	0.0246601	ENSMUST00000056288	expressed sequence AI467606
ENSMUST00000056760.3	2.12919	protein_coding	ENSMUSG00000051379.12	Flrt3-201	25	25	4	10	81	89	86	31.4332	24.7901	4.28392	8.76146	76.316	71.3816	81.9312	1	4.37473	2.12919	0	ENSMUST00000056760	fibronectin leucine rich transmembrane protein 3
ENSMUST00000058011.7	3.2758	protein_coding	ENSMUSG00000002870.8	Mcm2-201	412	544	714	657	5301	6601	7552	518.019	539.433	764.679	575.628	4994.46	5294.27	7194.71	1	9.68535	3.2758	0	ENSMUST00000058011	minichromosome maintenance complex component 2
ENSMUST00000058844.5	2.65036	protein_coding	ENSMUSG00000051499.7	Zfp786-201	7	11	3	11	59	55	60	8.80129	10.9076	3.21294	9.63761	55.5882	44.1122	57.1613	1	6.27825	2.65036	0	ENSMUST00000058844	NA
ENSMUST00000059026.9	-2.02238	protein_coding	ENSMUSG00000018381.15	Abi3-201	61	28	63	40	9	27	8	76.6969	27.7649	67.4717	35.0458	8.47955	21.6551	7.62151	0.961402	0.246152	-2.02238	0.0385979	ENSMUST00000059026	ABI gene family, member 3
ENSMUST00000059037.14	-1.0219	protein_coding	ENSMUSG00000057143.15	Trim12c-201	1175	1764	2499	1925	1113	1130	897	1477.36	1749.19	2676.38	1686.58	1048.64	906.305	854.562	0.959741	0.492468	-1.0219	0.040259	ENSMUST00000059037	tripartite motif-containing 12C
ENSMUST00000060100.2	1.06981	protein_coding	ENSMUSG00000050677.2	Ccdc96-201	19	42	15	33	64	70	61	23.8892	41.6474	16.0647	28.9128	60.2991	56.1428	58.114	0.999989	2.09915	1.06981	1.08095e-05	ENSMUST00000060100	coiled-coil domain containing 96
ENSMUST00000060427.4	2.79518	protein_coding	ENSMUSG00000053560.4	Ier2-201	978	788	1488	757	10886	8708	5436	1229.67	781.384	1593.62	663.242	10256.5	6984.16	5178.82	0.999996	6.94118	2.79518	4.23445e-06	ENSMUST00000060427	NA
ENSMUST00000060561.14	2.42377	protein_coding	ENSMUSG00000047115.15	Fam221a-201	2	0	4	6	9	28	22	2.51465	0	4.28392	5.25688	8.47955	22.4571	20.9592	0.986493	5.36572	2.42377	0.0135074	ENSMUST00000060561	NA
ENSMUST00000061327.1	1.35229	protein_coding	ENSMUSG00000044966.4	Fbxo48-201	6	7	15	13	20	34	37	7.54396	6.94123	16.0647	11.3899	18.8435	27.2694	35.2495	0.970955	2.55318	1.35229	0.0290453	ENSMUST00000061327	NA
ENSMUST00000061936.7	7.32789	protein_coding	ENSMUSG00000047222.7	Rnase2a-201	0	0	0	0	2	115	33	0	0	0	0	1.88435	92.2346	31.4387	1	160.663	7.32789	0	ENSMUST00000061936	NA
ENSMUST00000063551.6	1.67263	protein_coding	ENSMUSG00000021719.9	Rgs7bp-201	11	14	11	23	49	43	67	13.8306	13.8825	11.7808	20.1514	46.1665	34.4877	63.8301	0.998171	3.18796	1.67263	0.00182853	ENSMUST00000063551	regulator of G-protein signalling 7 binding protein
ENSMUST00000064234.6	1.08923	protein_coding	ENSMUSG00000052397.8	Ezr-201	1638	4058	2348	2241	5648	6258	6873	2059.5	4023.93	2514.66	1963.44	5321.39	5019.17	6547.83	0.997841	2.1276	1.08923	0.00215923	ENSMUST00000064234	ezrin
ENSMUST00000064679.8	-1.95061	protein_coding	ENSMUSG00000052688.12	Rab7b-202	5288	2630	7376	8361	1204	1916	2216	6648.74	2607.92	7899.54	7325.46	1134.38	1536.71	2111.16	0.989709	0.258706	-1.95061	0.0102906	ENSMUST00000064679	NA
ENSMUST00000065060.11	-2.20941	protein_coding	ENSMUSG00000020023.18	Tmcc3-201	2076	1268	3097	2822	674	424	629	2610.21	1257.35	3316.82	2472.48	635.024	340.065	599.241	0.999986	0.216222	-2.20941	1.40602e-05	ENSMUST00000065060	NA
ENSMUST00000065587.4	5.9433	protein_coding	ENSMUSG00000044337.5	Ackr3-201	0	0	0	3	6	224	5	0	0	0	2.62844	5.65304	179.657	4.76344	0.99979	61.5336	5.9433	0.000209594	ENSMUST00000065587	atypical chemokine receptor 3
ENSMUST00000065927.5	4.64545	protein_coding	ENSMUSG00000053475.5	Tnfaip6-201	10	10	2	1	139	284	149	12.5733	9.91604	2.14196	0.876146	130.962	227.779	141.951	1	25.0277	4.64545	2.69784e-14	ENSMUST00000065927	NA
ENSMUST00000066427.10	-1.47372	protein_coding	ENSMUSG00000026222.16	Sp100-202	1819	1150	2335	1973	846	693	758	2287.08	1140.35	2500.74	1728.64	797.078	555.814	722.138	0.996278	0.360052	-1.47372	0.00372186	ENSMUST00000066427	NA
ENSMUST00000067218.13	-1.35645	protein_coding	ENSMUSG00000023249.15	Parp3-201	50	63	34	56	37	8	21	62.8663	62.4711	36.4133	49.0642	34.8604	6.41632	20.0065	0.987421	0.390542	-1.35645	0.0125794	ENSMUST00000067218	poly (ADP-ribose) polymerase family, member 3
ENSMUST00000067386.13	-1.07003	protein_coding	ENSMUSG00000049643.15	2310022A10Rik-201	924	772	707	786	553	364	414	1161.77	765.519	757.182	688.651	521.021	291.943	394.413	0.981464	0.476311	-1.07003	0.0185363	ENSMUST00000067386	NA
ENSMUST00000067443.9	-1.6524	protein_coding	ENSMUSG00000054404.13	Slfn5-201	36515	30480	54145	44749	19120	11435	15015	45911.3	30224.1	57988.2	39206.7	18014.3	9171.33	14304.6	0.999945	0.31811	-1.6524	5.49907e-05	ENSMUST00000067443	schlafen 5
ENSMUST00000067692.12	2.74119	protein_coding	ENSMUSG00000007646.13	Rad51c-202	1	2	10	2	11	47	38	1.25733	1.98321	10.7098	1.75229	10.3639	37.6959	36.2022	0.950774	6.68624	2.74119	0.0492258	ENSMUST00000067692	RAD51 paralog C
ENSMUST00000067784.7	2.87032	protein_coding	ENSMUSG00000059674.7	Cdh24-201	21	18	9	2	79	204	81	26.4039	17.8489	9.63881	1.75229	74.4316	163.616	77.1678	0.994532	7.3123	2.87032	0.00546801	ENSMUST00000067784	NA
ENSMUST00000067786.8	1.12533	protein_coding	ENSMUSG00000037656.9	Slc20a2-201	469	741	546	604	1224	1495	1727	589.686	734.779	584.755	529.192	1153.22	1199.05	1645.29	0.999919	2.18151	1.12533	8.07356e-05	ENSMUST00000067786	solute carrier family 20, member 2
ENSMUST00000068063.3	-1.40114	protein_coding	ENSMUSG00000078922.9	Tgtp1-201	131	89	94	138	77	31	39	164.71	88.2528	100.672	120.908	72.5473	24.8632	37.1549	0.995447	0.378629	-1.40114	0.00455334	ENSMUST00000068063	T cell specific GTPase 1
ENSMUST00000070219.8	1.76503	protein_coding	ENSMUSG00000056214.9	Pard6g-201	6	30	22	19	65	96	64	7.54396	29.7481	23.5615	16.6468	61.2412	76.9958	60.9721	1	3.39882	1.76503	8.37896e-12	ENSMUST00000070219	NA
ENSMUST00000071065.7	1.52265	protein_coding	ENSMUSG00000056749.7	Nfil3-201	2525	2784	1577	2963	5971	11684	7466	3174.75	2760.63	1688.93	2596.02	5625.71	9371.04	7112.77	0.999363	2.87318	1.52265	0.000637046	ENSMUST00000071065	nuclear factor, interleukin 3, regulated
ENSMUST00000071069.12	-1.08997	protein_coding	ENSMUSG00000057596.13	Trim30d-202	5775	6623	7083	7056	4350	2609	3718	7261.06	6567.4	7585.75	6182.09	4098.45	2092.52	3542.1	1	0.469773	-1.08997	1.48619e-08	ENSMUST00000071069	NA
ENSMUST00000071296.10	1.43743	protein_coding	ENSMUSG00000045411.16	2410002F23Rik-202	12	31	21	22	68	89	46	15.0879	30.7397	22.4906	19.2752	64.0677	71.3816	43.8237	0.999914	2.70837	1.43743	8.64108e-05	ENSMUST00000071296	RIKEN cDNA 2410002F23 gene
ENSMUST00000072097.13	-1.73796	protein_coding	ENSMUSG00000062007.13	Hsh2d-201	21	22	41	55	14	15	6	26.4039	21.8153	43.9101	48.188	13.1904	12.0306	5.71613	0.997103	0.299793	-1.73796	0.00289664	ENSMUST00000072097	hematopoietic SH2 domain containing
ENSMUST00000073109.11	2.19794	protein_coding	ENSMUSG00000047409.13	Ctdspl-201	200	454	611	373	1225	2829	2539	251.465	450.188	654.368	326.802	1154.16	2268.97	2418.88	0.998595	4.58824	2.19794	0.00140508	ENSMUST00000073109	NA
ENSMUST00000074240.3	2.58578	protein_coding	ENSMUSG00000036186.5	Fam69b-201	7	3	2	1	30	32	17	8.80129	2.97481	2.14196	0.876146	28.2652	25.6653	16.1957	1	6.00339	2.58578	7.15714e-08	ENSMUST00000074240	divergent protein kinase domain 1B
ENSMUST00000074669.9	1.16624	protein_coding	ENSMUSG00000020358.17	Hnrnpab-201	351	543	549	614	1140	1252	1547	441.322	538.441	587.968	537.954	1074.08	1004.15	1473.81	0.99986	2.24426	1.16624	0.000139878	ENSMUST00000074669	NA
ENSMUST00000075637.10	1.62844	protein_coding	ENSMUSG00000038764.14	Ptpn3-201	51	253	43	80	371	403	349	64.1237	250.876	46.0521	70.0917	349.546	323.222	332.488	0.999619	3.09178	1.62844	0.000381467	ENSMUST00000075637	NA
ENSMUST00000076249.5	-1.89529	protein_coding	ENSMUSG00000062488.9	Ifit3b-201	2763	2088	4456	6445	1317	334	1822	3473.99	2070.47	4772.28	5646.76	1240.84	267.881	1735.8	0.957471	0.268819	-1.89529	0.0425291	ENSMUST00000076249	NA
ENSMUST00000076592.3	2.47276	protein_coding	ENSMUSG00000047220.5	Ccdc36-201	2	3	5	3	15	23	28	2.51465	2.97481	5.3549	2.62844	14.1326	18.4469	26.6753	0.999993	5.55104	2.47276	7.06216e-06	ENSMUST00000076592	coiled-coil domain containing 36
ENSMUST00000076922.5	-1.10669	protein_coding	ENSMUSG00000030921.17	Trim30a-201	25868	32013	38334	34047	21491	14580	15943	32524.5	31744.2	41054.9	29830.1	20248.2	11693.7	15188.7	0.999999	0.46436	-1.10669	1.16118e-06	ENSMUST00000076922	NA
ENSMUST00000078626.7	3.112	protein_coding	ENSMUSG00000062296.8	Trank1-201	0	3	2	4	17	18	33	0	2.97481	2.14196	3.50458	16.0169	14.4367	31.4387	0.998219	8.64579	3.112	0.00178116	ENSMUST00000078626	NA
ENSMUST00000078944.12	1.05024	protein_coding	ENSMUSG00000025626.16	Phf6-201	418	576	508	697	886	1546	1503	525.563	571.164	544.057	610.674	834.765	1239.95	1431.89	0.971461	2.07088	1.05024	0.0285392	ENSMUST00000078944	PHD finger protein 6
ENSMUST00000079038.3	7.18453	protein_coding	ENSMUSG00000064325.4	Hhip-201	1	0	0	0	0	331	14	1.25733	0	0	0	0	265.475	13.3376	0.999996	145.465	7.18453	4.31872e-06	ENSMUST00000079038	Hedgehog-interacting protein
ENSMUST00000079086.7	1.17625	protein_coding	ENSMUSG00000007617.18	Homer1-202	157	183	316	254	393	719	685	197.4	181.464	338.429	222.541	370.274	576.667	652.592	0.95139	2.25988	1.17625	0.0486101	ENSMUST00000079086	NA
ENSMUST00000080514.8	4.63646	protein_coding	ENSMUSG00000062309.8	Rpp25-201	1	8	2	4	82	127	121	1.25733	7.93284	2.14196	3.50458	77.2582	101.859	115.275	1	24.8722	4.63646	0	ENSMUST00000080514	NA
ENSMUST00000080995.7	6.27351	protein_coding	ENSMUSG00000060044.8	Tmem26-201	92	44	139	53	1416	10323	12633	115.674	43.6306	148.866	46.4357	1334.12	8279.46	12035.3	1	77.3599	6.27351	2.54177e-08	ENSMUST00000080995	NA
ENSMUST00000081933.13	-1.18232	protein_coding	ENSMUSG00000049502.17	Dtx3l-201	13961	14007	18627	17717	9377	6666	8356	17553.5	13889.4	19949.1	15522.7	8834.75	5346.4	7960.67	1	0.440642	-1.18232	2.87562e-08	ENSMUST00000081933	deltex 3-like, E3 ubiquitin ligase
ENSMUST00000082219.5	9.00856	protein_coding	ENSMUSG00000063779.6	Chil4-201	0	0	0	0	2	159	282	0	0	0	0	1.88435	127.524	268.658	1	515.047	9.00856	0	ENSMUST00000082219	NA
ENSMUST00000082237.6	1.57073	protein_coding	ENSMUSG00000057706.7	Mex3b-201	35	51	86	48	117	279	189	44.0064	50.5718	92.1042	42.055	110.234	223.769	180.058	0.976947	2.97054	1.57073	0.0230528	ENSMUST00000082237	NA
ENSMUST00000082337.12	1.18254	protein_coding	ENSMUSG00000061607.15	Mdc1-201	1391	1718	2485	2157	3792	6055	5482	1748.94	1703.58	2661.38	1889.85	3572.72	4856.35	5222.64	0.999971	2.26976	1.18254	2.92995e-05	ENSMUST00000082337	mediator of DNA damage checkpoint 1
ENSMUST00000087177.3	1.50679	protein_coding	ENSMUSG00000067206.3	Lrrc66-201	18	10	9	17	41	61	37	22.6319	9.91604	9.63881	14.8945	38.6291	48.9244	35.2495	1	2.84177	1.50679	1.68848e-07	ENSMUST00000087177	leucine rich repeat containing 66
ENSMUST00000087409.9	3.6102	protein_coding	ENSMUSG00000027583.13	Zbtb46-202	0	9	6	0	56	95	24	0	8.92444	6.42588	0	52.7617	76.1938	22.8645	0.997641	12.2117	3.6102	0.00235908	ENSMUST00000087409	NA
ENSMUST00000087723.4	5.04915	protein_coding	ENSMUSG00000038146.8	Notch3-201	0	0	0	1	2	31	21	0	0	0	0.876146	1.88435	24.8632	20.0065	0.999358	33.109	5.04915	0.000641624	ENSMUST00000087723	NA
ENSMUST00000087978.4	2.68034	protein_coding	ENSMUSG00000067586.4	S1pr3-201	2	7	4	2	23	30	34	2.51465	6.94123	4.28392	1.75229	21.67	24.0612	32.3914	0.999623	6.41005	2.68034	0.000377091	ENSMUST00000087978	NA
ENSMUST00000088237.5	2.26467	protein_coding	ENSMUSG00000072437.4	Nanos1-201	32	34	177	46	293	565	394	40.2345	33.7146	189.563	40.3027	276.057	453.153	375.359	0.999996	4.80543	2.26467	4.36128e-06	ENSMUST00000088237	NA
ENSMUST00000089378.4	2.01776	protein_coding	ENSMUSG00000116165.1	Pdxp-201	5	16	11	11	60	57	34	6.28663	15.8657	11.7808	9.63761	56.5304	45.7163	32.3914	0.999999	4.04953	2.01776	1.0755e-06	ENSMUST00000089378	NA
ENSMUST00000090260.5	-2.13813	protein_coding	ENSMUSG00000068606.6	Gm4841-201	53	52	40	61	18	8	13	66.6383	51.5634	42.8392	53.4449	16.9591	6.41632	12.385	1	0.227174	-2.13813	0	ENSMUST00000090260	NA
ENSMUST00000090269.6	5.91504	protein_coding	ENSMUSG00000068614.7	Actc1-201	1	0	0	0	8	92	27	1.25733	0	0	0	7.53738	73.7877	25.7226	0.999968	60.3397	5.91504	3.18686e-05	ENSMUST00000090269	NA
ENSMUST00000090293.10	2.26663	protein_coding	ENSMUSG00000026014.15	Raph1-202	3	4	1	8	15	27	25	3.77198	3.96642	1.07098	7.00917	14.1326	21.6551	23.8172	0.999998	4.81198	2.26663	1.67818e-06	ENSMUST00000090293	NA
ENSMUST00000093369.4	4.09737	protein_coding	ENSMUSG00000020396.8	Nefh-201	0	0	6	2	15	102	29	0	0	6.42588	1.75229	14.1326	81.8081	27.628	0.997514	17.1172	4.09737	0.00248581	ENSMUST00000093369	neurofilament, heavy polypeptide
ENSMUST00000093942.4	2.02557	protein_coding	ENSMUSG00000070337.4	Gpr179-201	2	12	0	2	22	23	13	2.51465	11.8993	0	1.75229	20.7278	18.4469	12.385	0.991448	4.07154	2.02557	0.00855178	ENSMUST00000093942	G protein-coupled receptor 179
ENSMUST00000094251.10	1.34892	protein_coding	ENSMUSG00000070476.10	Fam217b-201	437	436	796	487	1206	2250	1464	549.452	432.34	852.499	426.683	1136.26	1804.59	1394.74	0.998424	2.54721	1.34892	0.00157622	ENSMUST00000094251	NA
ENSMUST00000094398.12	-1.11013	protein_coding	ENSMUSG00000043262.16	Uevld-201	17	24	38	38	15	19	12	21.3746	23.7985	40.6972	33.2935	14.1326	15.2388	11.4323	0.978735	0.463252	-1.11013	0.0212653	ENSMUST00000094398	NA
ENSMUST00000095157.10	-1.07443	protein_coding	ENSMUSG00000068245.14	Phf11d-201	117	174	190	161	113	68	79	147.107	172.539	203.486	141.059	106.466	54.5387	75.2624	0.999929	0.47486	-1.07443	7.11948e-05	ENSMUST00000095157	NA
ENSMUST00000095755.3	3.79792	protein_coding	ENSMUSG00000067215.5	Usp51-201	0	0	2	0	11	18	7	0	0	2.14196	0	10.3639	14.4367	6.66882	0.999992	13.9088	3.79792	7.94202e-06	ENSMUST00000095755	ubiquitin specific protease 51
ENSMUST00000095759.4	6.11391	protein_coding	ENSMUSG00000071341.4	Egr4-201	0	0	1	0	17	85	27	0	0	1.07098	0	16.0169	68.1734	25.7226	0.999996	69.258	6.11391	3.70286e-06	ENSMUST00000095759	early growth response 4
ENSMUST00000095909.9	1.82057	protein_coding	ENSMUSG00000022957.20	Itsn1-203	106	87	102	122	249	477	576	133.277	86.2696	109.24	106.89	234.601	382.573	548.749	0.960708	3.53221	1.82057	0.0392918	ENSMUST00000095909	intersectin 1 (SH3 domain protein 1A)
ENSMUST00000096367.4	1.8019	protein_coding	ENSMUSG00000071722.4	Spin4-201	17	62	41	53	135	161	210	21.3746	61.4795	43.9101	46.4357	127.193	129.128	200.065	0.999942	3.4868	1.8019	5.79462e-05	ENSMUST00000096367	NA
ENSMUST00000096369.9	1.55834	protein_coding	ENSMUSG00000043929.16	Klhl15-201	8	19	44	43	71	124	91	10.0586	18.8405	47.1231	37.6743	66.8943	99.453	86.6947	0.999866	2.94516	1.55834	0.000133867	ENSMUST00000096369	NA
ENSMUST00000097462.8	-1.97053	protein_coding	ENSMUSG00000073491.11	Ifi213-201	584	503	996	868	301	146	196	734.279	498.777	1066.7	760.495	283.594	117.098	186.727	0.999998	0.255158	-1.97053	1.93988e-06	ENSMUST00000097462	NA
ENSMUST00000097713.1	-1.71888	protein_coding	ENSMUSG00000051344.13	Plekhm3-201	7359	8173	6535	8259	4089	1522	2243	9252.67	8104.38	6998.85	7236.09	3852.54	1220.7	2136.88	1	0.303784	-1.71888	1.78968e-13	ENSMUST00000097713	pleckstrin homology domain containing, family M, member 3
ENSMUST00000098458.3	2.95401	protein_coding	ENSMUSG00000044244.18	Il20rb-201	2	5	6	1	53	29	20	2.51465	4.95802	6.42588	0.876146	49.9352	23.2592	19.0538	0.981012	7.74902	2.95401	0.0189877	ENSMUST00000098458	NA
ENSMUST00000098513.5	4.68965	protein_coding	ENSMUSG00000074170.5	Plekhf1-201	100	71	95	104	462	6459	2555	125.733	70.4039	101.743	91.1192	435.284	5180.38	2434.12	0.999434	25.8062	4.68965	0.000566067	ENSMUST00000098513	NA
ENSMUST00000098761.9	6.54068	protein_coding	ENSMUSG00000040896.16	Kcnd3-202	0	0	0	0	2	83	7	0	0	0	0	1.88435	66.5693	6.66882	1	93.0984	6.54068	0	ENSMUST00000098761	NA
ENSMUST00000098857.8	1.18799	protein_coding	ENSMUSG00000028107.14	Tars2-203	5	23	17	27	36	47	53	6.28663	22.8069	18.2066	23.6559	33.9182	37.6959	50.4925	0.980455	2.27835	1.18799	0.0195449	ENSMUST00000098857	threonyl-tRNA synthetase 2, mitochondrial (putative)
ENSMUST00000099265.2	2.84366	protein_coding	ENSMUSG00000074738.2	Fndc10-201	9	13	7	3	72	91	51	11.3159	12.8909	7.49685	2.62844	67.8364	72.9856	48.5871	1	7.17838	2.84366	0	ENSMUST00000099265	NA
ENSMUST00000102553.10	1.43885	protein_coding	ENSMUSG00000003038.15	Hmgn2-203	44	94	116	56	194	324	225	55.3224	93.2108	124.234	49.0642	182.781	259.861	214.355	0.999995	2.71105	1.43885	4.66399e-06	ENSMUST00000102553	NA
ENSMUST00000102561.10	1.21292	protein_coding	ENSMUSG00000028884.14	Rpa2-201	297	486	499	419	1019	1109	1270	373.426	481.92	534.419	367.105	960.074	889.462	1209.91	1	2.31807	1.21292	4.44697e-08	ENSMUST00000102561	NA
ENSMUST00000102604.10	1.0397	protein_coding	ENSMUSG00000028792.14	Ak2-202	2581	3656	2888	2665	6882	6755	7433	3245.16	3625.31	3092.99	2334.93	6484.03	5417.78	7081.34	1	2.0558	1.0397	4.99239e-08	ENSMUST00000102604	adenylate kinase 2
ENSMUST00000102691.10	3.14709	protein_coding	ENSMUSG00000055612.15	Cdca7-201	73	96	131	412	1111	1918	2133	91.7849	95.194	140.298	360.972	1046.75	1538.31	2032.08	1	8.85865	3.14709	4.90956e-08	ENSMUST00000102691	NA
ENSMUST00000102744.3	3.02051	protein_coding	ENSMUSG00000028587.18	Orc1-201	53	80	95	88	581	866	780	66.6383	79.3284	101.743	77.1008	547.402	694.567	743.097	1	8.11457	3.02051	0	ENSMUST00000102744	origin recognition complex, subunit 1
ENSMUST00000102752.9	1.18421	protein_coding	ENSMUSG00000007617.18	Homer1-204	243	407	512	382	746	1157	1144	305.53	403.583	548.341	334.688	702.861	927.96	1089.88	0.999386	2.27238	1.18421	0.000614018	ENSMUST00000102752	NA
ENSMUST00000102819.9	2.31225	protein_coding	ENSMUSG00000038070.15	Cntln-202	2	3	4	4	12	31	17	2.51465	2.97481	4.28392	3.50458	11.3061	24.8632	16.1957	0.997837	4.96658	2.31225	0.00216335	ENSMUST00000102819	centlein, centrosomal protein
ENSMUST00000102825.3	-2.09269	protein_coding	ENSMUSG00000074896.3	Ifit3-201	24839	22553	27447	31703	10556	2775	7703	31230.7	22363.7	29395.2	27776.5	9945.57	2225.66	7338.56	1	0.234442	-2.09269	0	ENSMUST00000102825	NA
ENSMUST00000102826.3	-2.05569	protein_coding	ENSMUSG00000045932.12	Ifit2-201	81229	80938	109634	96904	38014	9940	27058	102131	80258.5	117416	84902	35815.8	7972.28	25777.9	1	0.240533	-2.05569	7.40519e-14	ENSMUST00000102826	NA
ENSMUST00000102864.4	1.76711	protein_coding	ENSMUSG00000020275.9	Rel-201	4142	5815	8872	6455	16079	36349	23950	5207.85	5766.18	9501.73	5655.52	15149.2	29153.4	22816.9	0.983441	3.40372	1.76711	0.0165592	ENSMUST00000102864	reticuloendotheliosis oncogene
ENSMUST00000102922.9	1.66029	protein_coding	ENSMUSG00000020471.11	Pold2-201	76	167	89	103	441	304	426	95.5568	165.598	95.3172	90.243	415.498	243.82	405.845	0.999393	3.1608	1.66029	0.000607064	ENSMUST00000102922	polymerase (DNA directed), delta 2, regulatory subunit
ENSMUST00000102948.10	1.5177	protein_coding	ENSMUSG00000016477.18	E2f3-201	17	9	10	14	35	37	56	21.3746	8.92444	10.7098	12.266	32.976	29.6755	53.3506	0.983703	2.86333	1.5177	0.0162974	ENSMUST00000102948	NA
ENSMUST00000106221.7	-1.50069	protein_coding	ENSMUSG00000028268.14	Gbp3-202	18	24	13	13	10	4	6	22.6319	23.7985	13.9227	11.3899	9.42173	3.20816	5.71613	0.954975	0.353383	-1.50069	0.0450247	ENSMUST00000106221	guanylate binding protein 3
ENSMUST00000106454.7	-1.61026	protein_coding	ENSMUSG00000016559.14	H3f3b-202	384	387	423	433	263	106	89	482.814	383.751	453.024	379.371	247.791	85.0162	84.7893	1	0.32754	-1.61026	2.28936e-08	ENSMUST00000106454	H3.3 histone B
ENSMUST00000106505.7	1.41173	protein_coding	ENSMUSG00000033554.17	Dph5-202	44	92	126	107	263	273	298	55.3224	91.2276	134.943	93.7476	247.791	218.957	283.901	1	2.66056	1.41173	1.204e-10	ENSMUST00000106505	NA
ENSMUST00000106704.2	4.77341	protein_coding	ENSMUSG00000020599.13	Rgs9-203	0	0	2	1	24	39	28	0	0	2.14196	0.876146	22.6121	31.2796	26.6753	1	27.349	4.77341	9.99201e-15	ENSMUST00000106704	regulator of G-protein signaling 9
ENSMUST00000106831.2	-1.09184	protein_coding	ENSMUSG00000052749.9	Trim30b-201	49	38	46	52	17	30	29	61.609	37.681	49.265	45.5596	16.0169	24.0612	27.628	0.999621	0.469162	-1.09184	0.000378813	ENSMUST00000106831	NA
ENSMUST00000107204.7	1.5492	protein_coding	ENSMUSG00000038766.16	Gabpb2-203	3	6	6	5	14	27	12	3.77198	5.94963	6.42588	4.38073	13.1904	21.6551	11.4323	0.960222	2.92654	1.5492	0.0397785	ENSMUST00000107204	GA repeat binding protein, beta 2
ENSMUST00000107473.2	2.22507	protein_coding	ENSMUSG00000037992.16	Rara-202	6	9	11	12	50	74	34	7.54396	8.92444	11.7808	10.5138	47.1086	59.351	32.3914	0.999999	4.67535	2.22507	1.16282e-06	ENSMUST00000107473	retinoic acid receptor, alpha
ENSMUST00000108157.1	-1.7506	protein_coding	ENSMUSG00000054404.13	Slfn5-202	16	13	8	26	5	4	6	20.1172	12.8909	8.56783	22.7798	4.71086	3.20816	5.71613	0.986669	0.297178	-1.7506	0.0133313	ENSMUST00000108157	schlafen 5
ENSMUST00000108504.1	-1.6182	protein_coding	ENSMUSG00000070388.3	Fbxo39-201	27	41	11	37	16	6	9	33.9478	40.6558	11.7808	32.4174	15.0748	4.81224	8.5742	0.955509	0.325741	-1.6182	0.0444913	ENSMUST00000108504	NA
ENSMUST00000108534.8	2.06847	protein_coding	ENSMUSG00000057135.12	Scimp-202	34	35	74	52	178	306	238	42.7491	34.7062	79.2525	45.5596	167.707	245.424	226.74	1	4.19442	2.06847	2.26041e-13	ENSMUST00000108534	SLP adaptor and CSK interacting membrane protein
ENSMUST00000109116.2	-1.01766	protein_coding	ENSMUSG00000027514.14	Zbp1-202	794	697	805	803	621	297	404	998.318	691.148	862.138	703.545	585.089	238.206	384.886	0.972424	0.493916	-1.01766	0.0275757	ENSMUST00000109116	NA
ENSMUST00000109210.7	-2.3005	protein_coding	ENSMUSG00000058163.14	Gm5431-202	1187	606	2251	1750	332	361	342	1492.45	600.912	2410.77	1533.26	312.801	289.536	325.82	0.979479	0.202993	-2.3005	0.0205208	ENSMUST00000109210	predicted gene 5431
ENSMUST00000109514.7	2.375	protein_coding	ENSMUSG00000000861.15	Bcl11a-202	7	27	35	51	94	244	190	8.80129	26.7733	37.4843	44.6834	88.5642	195.698	181.011	0.998989	5.18737	2.375	0.00101116	ENSMUST00000109514	B cell CLL/lymphoma 11A (zinc finger protein)
ENSMUST00000109686.3	2.82269	protein_coding	ENSMUSG00000036902.11	Neto2-201	1	10	4	2	27	41	39	1.25733	9.91604	4.28392	1.75229	25.4387	32.8836	37.1549	1	7.07481	2.82269	7.99361e-15	ENSMUST00000109686	NA
ENSMUST00000110039.1	-1.76833	protein_coding	ENSMUSG00000021451.16	Sema4d-202	1365	1122	2058	1539	729	359	457	1716.25	1112.58	2204.08	1348.39	686.844	287.932	435.379	0.999933	0.293548	-1.76833	6.72884e-05	ENSMUST00000110039	sema domain, immunoglobulin domain (Ig), transmembrane domain (TM) and short cytoplasmic domain, (semaphorin) 4D
ENSMUST00000110057.2	1.48721	protein_coding	ENSMUSG00000051379.12	Flrt3-202	1062	1346	136	533	2656	2293	2725	1335.28	1334.7	145.653	466.986	2502.41	1839.08	2596.08	0.985616	2.80346	1.48721	0.014384	ENSMUST00000110057	fibronectin leucine rich transmembrane protein 3
ENSMUST00000110087.8	-2.13807	protein_coding	ENSMUSG00000037946.11	Fgd3-203	4534	2137	3502	4511	987	869	1084	5700.72	2119.06	3750.57	3952.29	929.924	696.973	1032.71	0.999908	0.227184	-2.13807	9.16775e-05	ENSMUST00000110087	NA
ENSMUST00000110602.8	1.93958	protein_coding	ENSMUSG00000027242.14	Wdr76-203	137	69	268	230	419	1048	928	172.254	68.4207	287.022	201.514	394.77	840.538	884.095	0.969806	3.83595	1.93958	0.0301939	ENSMUST00000110602	NA
ENSMUST00000110612.7	-1.0263	protein_coding	ENSMUSG00000027245.11	Hypk-202	24	47	29	48	22	28	12	30.1758	46.6054	31.0584	42.055	20.7278	22.4571	11.4323	0.990673	0.490969	-1.0263	0.00932716	ENSMUST00000110612	NA
ENSMUST00000110991.8	-1.16972	protein_coding	ENSMUSG00000027130.15	Slc12a6-204	329	292	254	254	208	132	103	413.661	289.549	272.029	222.541	195.972	105.869	98.1269	0.962281	0.444508	-1.16972	0.0377186	ENSMUST00000110991	solute carrier family 12, member 6
ENSMUST00000111450.2	3.21342	protein_coding	ENSMUSG00000040836.15	Gpr161-201	2	3	0	1	26	18	12	2.51465	2.97481	0	0.876146	24.4965	14.4367	11.4323	0.999925	9.27544	3.21342	7.51637e-05	ENSMUST00000111450	NA
ENSMUST00000111757.9	-2.61756	protein_coding	ENSMUSG00000050565.16	Tor1aip2-205	72	21	61	46	3	23	5	90.5275	20.8237	65.3297	40.3027	2.82652	18.4469	4.76344	0.975047	0.162943	-2.61756	0.0249528	ENSMUST00000111757	NA
ENSMUST00000111790.1	3.10315	protein_coding	ENSMUSG00000037572.17	Wdhd1-201	10	7	4	16	31	140	119	12.5733	6.94123	4.28392	14.0183	29.2074	112.286	113.37	0.97342	8.59294	3.10315	0.0265796	ENSMUST00000111790	NA
ENSMUST00000111887.9	2.63002	protein_coding	ENSMUSG00000023150.14	Ivns1abp-203	20	52	25	47	195	310	256	25.1465	51.5634	26.7745	41.1789	183.724	248.632	243.888	1	6.19033	2.63002	0	ENSMUST00000111887	influenza virus NS1A binding protein
ENSMUST00000112191.7	-1.79771	protein_coding	ENSMUSG00000037997.12	Parp11-202	217	227	214	171	124	32	49	272.84	225.094	229.19	149.821	116.829	25.6653	46.6817	0.999984	0.287631	-1.79771	1.56621e-05	ENSMUST00000112191	poly (ADP-ribose) polymerase family, member 11
ENSMUST00000112576.3	8.40985	protein_coding	ENSMUSG00000016498.10	Pdcd1lg2-201	1	0	0	0	9	585	152	1.25733	0	0	0	8.47955	469.193	144.809	1	340.109	8.40985	1.20441e-08	ENSMUST00000112576	programmed cell death 1 ligand 2
ENSMUST00000112693.9	1.90495	protein_coding	ENSMUSG00000036202.16	Rif1-201	380	637	618	793	1832	2777	3155	477.784	631.652	661.865	694.784	1726.06	2227.27	3005.73	0.999991	3.74497	1.90495	8.74165e-06	ENSMUST00000112693	NA
ENSMUST00000112707.2	1.96676	protein_coding	ENSMUSG00000070639.5	Lrrc8b-201	1453	3247	2377	1685	7912	12564	9559	1826.9	3219.74	2545.72	1476.31	7454.47	10076.8	9106.75	1	3.90888	1.96676	0	ENSMUST00000112707	NA
ENSMUST00000112890.2	1.66772	protein_coding	ENSMUSG00000026281.15	Dtymk-202	101	129	189	163	424	613	569	126.99	127.917	202.415	142.812	399.481	491.651	542.08	1	3.17713	1.66772	0	ENSMUST00000112890	NA
ENSMUST00000112893.1	1.81303	protein_coding	ENSMUSG00000026281.15	Dtymk-203	5	10	8	9	25	48	27	6.28663	9.91604	8.56783	7.88531	23.5543	38.4979	25.7226	0.999976	3.5138	1.81303	2.37013e-05	ENSMUST00000112893	NA
ENSMUST00000112996.8	1.36824	protein_coding	ENSMUSG00000031431.13	Tsc22d3-203	17	33	8	11	51	44	61	21.3746	32.7229	8.56783	9.63761	48.0508	35.2898	58.114	0.960095	2.58156	1.36824	0.0399049	ENSMUST00000112996	NA
ENSMUST00000113367.1	2.9154	protein_coding	ENSMUSG00000070291.4	Ddx43-201	3	5	2	5	22	58	26	3.77198	4.95802	2.14196	4.38073	20.7278	46.5183	24.7699	0.998092	7.54437	2.9154	0.00190833	ENSMUST00000113367	DEAD (Asp-Glu-Ala-Asp) box polypeptide 43
ENSMUST00000113617.2	1.27104	protein_coding	ENSMUSG00000030057.15	Cnbp-202	3	15	10	18	35	32	25	3.77198	14.8741	10.7098	15.7706	32.976	25.6653	23.8172	0.977554	2.41336	1.27104	0.022446	ENSMUST00000113617	NA
ENSMUST00000113760.9	-1.4301	protein_coding	ENSMUSG00000053835.17	H2-T24-201	5981	4372	6389	7519	2845	1509	3323	7520.07	4335.29	6842.49	6587.74	2680.48	1210.28	3165.78	0.999946	0.371106	-1.4301	5.4088e-05	ENSMUST00000113760	histocompatibility 2, T region locus 24
ENSMUST00000113830.10	2.48871	protein_coding	ENSMUSG00000026799.15	Med27-202	1	6	0	0	10	10	17	1.25733	5.94963	0	0	9.42173	8.0204	16.1957	0.981383	5.61276	2.48871	0.0186174	ENSMUST00000113830	mediator complex subunit 27
ENSMUST00000114397.8	1.51426	protein_coding	ENSMUSG00000057406.16	Nsd2-204	53	70	110	75	149	324	304	66.6383	69.4123	117.808	65.7109	140.384	259.861	289.617	0.970388	2.85652	1.51426	0.0296116	ENSMUST00000114397	nuclear receptor binding SET domain protein 2
ENSMUST00000114694.8	-1.08477	protein_coding	ENSMUSG00000022708.16	Zbtb20-204	3495	3351	3342	4470	2045	2087	1869	4394.36	3322.87	3579.21	3916.37	1926.74	1673.86	1780.58	1	0.471466	-1.08477	0	ENSMUST00000114694	zinc finger and BTB domain containing 20
ENSMUST00000114767.2	1.33564	protein_coding	ENSMUSG00000004865.16	Srpk1-202	9	9	30	17	41	56	47	11.3159	8.92444	32.1294	14.8945	38.6291	44.9142	44.7764	0.99987	2.52388	1.33564	0.000129744	ENSMUST00000114767	NA
ENSMUST00000115390.4	1.19113	protein_coding	ENSMUSG00000072082.7	Ccnf-201	99	100	294	128	336	510	413	124.475	99.1604	314.868	112.147	316.57	409.04	393.46	0.972478	2.28332	1.19113	0.0275222	ENSMUST00000115390	cyclin F
ENSMUST00000116349.8	-1.45053	protein_coding	ENSMUSG00000020868.15	Xylt2-201	2251	1672	2438	2123	1018	927	799	2830.24	1657.96	2611.05	1860.06	959.132	743.491	761.198	0.999994	0.365888	-1.45053	6.09081e-06	ENSMUST00000116349	NA
ENSMUST00000117241.1	1.86392	protein_coding	ENSMUSG00000044934.13	Zfp367-202	0	10	15	18	31	41	57	0	9.91604	16.0647	15.7706	29.2074	32.8836	54.3033	0.977882	3.63996	1.86392	0.0221175	ENSMUST00000117241	NA
ENSMUST00000117291.7	1.70797	protein_coding	ENSMUSG00000040675.17	Mthfd1l-202	5	25	18	17	46	91	48	6.28663	24.7901	19.2776	14.8945	43.3399	72.9856	45.7291	0.99681	3.267	1.70797	0.0031896	ENSMUST00000117291	NA
ENSMUST00000117971.1	2.12054	protein_coding	ENSMUSG00000029438.9	Bcl7a-202	5	27	14	6	61	93	47	6.28663	26.7733	14.9937	5.25688	57.4725	74.5897	44.7764	0.999992	4.34857	2.12054	8.29745e-06	ENSMUST00000117971	NA
ENSMUST00000118139.2	4.04553	protein_coding	ENSMUSG00000049971.17	Glt1d1-201	0	0	2	0	0	47	5	0	0	2.14196	0	0	37.6959	4.76344	0.968754	16.513	4.04553	0.0312463	ENSMUST00000118139	glycosyltransferase 1 domain containing 1
ENSMUST00000119996.2	-3.04721	protein_coding	ENSMUSG00000082079.2	Dnmt3c-201	16	10	7	14	0	1	3	20.1172	9.91604	7.49685	12.266	0	0.80204	2.85807	0.999936	0.120976	-3.04721	6.39979e-05	ENSMUST00000119996	NA
ENSMUST00000120004.7	1.21764	protein_coding	ENSMUSG00000057093.14	Zfp607b-202	10	53	22	25	58	92	69	12.5733	52.555	23.5615	21.9036	54.646	73.7877	65.7355	0.974745	2.32566	1.21764	0.0252549	ENSMUST00000120004	zinc finger protein 607B
ENSMUST00000122348.2	1.34908	protein_coding	ENSMUSG00000023067.14	Cdkn1a-203	10	20	16	15	42	62	33	12.5733	19.8321	17.1357	13.1422	39.5713	49.7265	31.4387	0.999948	2.5475	1.34908	5.15527e-05	ENSMUST00000122348	cyclin-dependent kinase inhibitor 1A (P21)
ENSMUST00000122450.7	1.1283	protein_coding	ENSMUSG00000080717.10	B230307C23Rik-202	15	8	16	19	28	43	41	18.8599	7.93284	17.1357	16.6468	26.3808	34.4877	39.0602	0.994293	2.18601	1.1283	0.00570653	ENSMUST00000122450	RIKEN cDNA B230307C23 gene
ENSMUST00000122887.1	-1.71798	protein_coding	ENSMUSG00000004952.13	Rasa4-203	108	89	43	118	44	15	33	135.791	88.2528	46.0521	103.385	41.4556	12.0306	31.4387	0.992072	0.303975	-1.71798	0.00792837	ENSMUST00000122887	NA
ENSMUST00000122967.2	3.61383	protein_coding	ENSMUSG00000051043.16	Gprc5c-203	4	0	9	0	2	166	25	5.02931	0	9.63881	0	1.88435	133.139	23.8172	0.968202	12.2425	3.61383	0.0317984	ENSMUST00000122967	NA
ENSMUST00000123437.7	1.34863	protein_coding	ENSMUSG00000032698.15	Lmo2-204	18	18	8	12	55	42	31	22.6319	17.8489	8.56783	10.5138	51.8195	33.6857	29.5333	0.970884	2.54671	1.34863	0.0291161	ENSMUST00000123437	LIM domain only 2
ENSMUST00000124226.2	3.8048	protein_coding	ENSMUSG00000049804.9	Armcx4-201	2	17	8	0	245	75	34	2.51465	16.8573	8.56783	0	230.832	60.153	32.3914	0.987463	13.9752	3.8048	0.0125371	ENSMUST00000124226	NA
ENSMUST00000125104.1	3.97688	protein_coding	ENSMUSG00000028560.11	Usp1-203	0	0	0	1	5	6	12	0	0	0	0.876146	4.71086	4.81224	11.4323	0.990491	15.7456	3.97688	0.00950907	ENSMUST00000125104	ubiquitin specific peptidase 1
ENSMUST00000125376.7	2.35343	protein_coding	ENSMUSG00000036202.16	Rif1-204	0	10	12	9	20	63	55	0	9.91604	12.8518	7.88531	18.8435	50.5285	52.3979	0.970764	5.11037	2.35343	0.0292362	ENSMUST00000125376	NA
ENSMUST00000128016.1	1.65728	protein_coding	ENSMUSG00000020923.17	Ubtf-207	2	2	9	4	14	23	12	2.51465	1.98321	9.63881	3.50458	13.1904	18.4469	11.4323	0.982195	3.15422	1.65728	0.0178054	ENSMUST00000128016	NA
ENSMUST00000128757.7	-1.45858	protein_coding	ENSMUSG00000022679.13	Mpv17l-203	43	38	25	37	19	14	12	54.0651	37.681	26.7745	32.4174	17.9013	11.2286	11.4323	0.999184	0.363851	-1.45858	0.000815635	ENSMUST00000128757	Mpv17 transgene, kidney disease mutant-like
ENSMUST00000128874.2	1.06335	protein_coding	ENSMUSG00000037410.13	Tbc1d2b-202	37	88	89	52	150	174	158	46.5211	87.2612	95.3172	45.5596	141.326	139.555	150.525	0.999999	2.08978	1.06335	1.15651e-06	ENSMUST00000128874	TBC1 domain family, member 2B
ENSMUST00000129321.1	1.88326	protein_coding	ENSMUSG00000043419.11	Rnf227-201	42	82	61	103	218	297	382	52.8077	81.3116	65.3297	90.243	205.394	238.206	363.927	0.999777	3.68908	1.88326	0.000222682	ENSMUST00000129321	NA
ENSMUST00000129352.2	1.05419	protein_coding	ENSMUSG00000021377.15	Dek-202	30	72	56	24	106	106	118	37.7198	71.3955	59.9748	21.0275	99.8703	85.0162	112.417	0.98103	2.07655	1.05419	0.0189697	ENSMUST00000129352	NA
ENSMUST00000129829.7	-1.32615	protein_coding	ENSMUSG00000039997.16	Ifi203-205	1984	2168	3139	2734	1365	728	1310	2494.54	2149.8	3361.8	2395.38	1286.07	583.885	1248.02	0.999979	0.398832	-1.32615	2.14527e-05	ENSMUST00000129829	interferon activated gene 203
ENSMUST00000130822.2	-1.07161	protein_coding	ENSMUSG00000035208.16	Slfn8-204	113	141	118	100	93	47	54	142.078	139.816	126.376	87.6146	87.6221	37.6959	51.4452	0.978808	0.475787	-1.07161	0.0211915	ENSMUST00000130822	NA
ENSMUST00000131309.2	3.20867	protein_coding	ENSMUSG00000007989.7	Fzd3-202	2	4	1	2	27	40	14	2.51465	3.96642	1.07098	1.75229	25.4387	32.0816	13.3376	0.999959	9.24498	3.20867	4.14166e-05	ENSMUST00000131309	NA
ENSMUST00000133301.7	1.12427	protein_coding	ENSMUSG00000078870.9	Gm14410-202	28	77	65	73	106	174	171	35.2052	76.3535	69.6137	63.9587	99.8703	139.555	162.91	0.991376	2.17991	1.12427	0.00862401	ENSMUST00000133301	NA
ENSMUST00000135687.1	7.59266	protein_coding	ENSMUSG00000085139.1	A730046J19Rik-201	0	0	0	0	0	182	13	0	0	0	0	0	145.971	12.385	1	193.028	7.59266	0	ENSMUST00000135687	NA
ENSMUST00000136026.7	2.2163	protein_coding	ENSMUSG00000003824.12	Syce2-202	8	8	20	9	37	93	62	10.0586	7.93284	21.4196	7.88531	34.8604	74.5897	59.0667	0.99949	4.647	2.2163	0.000510241	ENSMUST00000136026	NA
ENSMUST00000140485.7	1.17691	protein_coding	ENSMUSG00000026014.15	Raph1-204	3500	3961	4108	5880	8555	11659	13637	4400.64	3927.75	4399.58	5151.74	8060.29	9350.98	12991.8	0.982429	2.26091	1.17691	0.017571	ENSMUST00000140485	NA
ENSMUST00000142103.7	5.89058	protein_coding	ENSMUSG00000061859.16	Patj-213	0	0	0	0	0	40	14	0	0	0	0	0	32.0816	13.3376	0.999999	59.3254	5.89058	5.4992e-07	ENSMUST00000142103	NA
ENSMUST00000142867.7	4.08902	protein_coding	ENSMUSG00000020634.12	Ubxn2a-203	0	0	1	0	7	16	6	0	0	1.07098	0	6.59521	12.8326	5.71613	0.999589	17.0183	4.08902	0.000410943	ENSMUST00000142867	NA
ENSMUST00000146233.7	-1.33992	protein_coding	ENSMUSG00000040483.15	Xaf1-204	150	143	173	302	91	72	92	188.599	141.799	185.279	264.596	85.7377	57.7469	87.6474	0.999832	0.395044	-1.33992	0.000168347	ENSMUST00000146233	NA
ENSMUST00000149610.2	1.26418	protein_coding	ENSMUSG00000023456.15	Tpi1-203	6	15	13	9	24	45	23	7.54396	14.8741	13.9227	7.88531	22.6121	36.0918	21.9118	0.952127	2.40191	1.26418	0.0478728	ENSMUST00000149610	NA
ENSMUST00000150649.8	-2.16227	protein_coding	ENSMUSG00000073491.11	Ifi213-202	1161	580	839	997	315	194	198	1459.76	575.131	898.552	873.518	296.784	155.596	188.632	0.999919	0.223404	-2.16227	8.05686e-05	ENSMUST00000150649	NA
ENSMUST00000153183.7	1.13345	protein_coding	ENSMUSG00000005374.13	Tbl2-204	1134	1721	803	1819	2899	3888	3518	1425.81	1706.55	859.996	1593.71	2731.36	3118.33	3351.56	1	2.19383	1.13345	4.80944e-10	ENSMUST00000153183	NA
ENSMUST00000154288.2	1.63794	protein_coding	ENSMUSG00000035960.14	Apex1-204	8	34	15	11	62	67	54	10.0586	33.7146	16.0647	9.63761	58.4147	53.7367	51.4452	1	3.11222	1.63794	1.2559e-08	ENSMUST00000154288	NA
ENSMUST00000155281.7	-1.55791	protein_coding	ENSMUSG00000039501.14	Znfx1-205	123	160	84	142	74	28	44	154.651	158.657	89.9623	124.413	69.7208	22.4571	41.9183	0.999978	0.339643	-1.55791	2.18082e-05	ENSMUST00000155281	NA
ENSMUST00000159020.1	2.28079	protein_coding	ENSMUSG00000020077.14	Srgn-202	11	10	5	11	29	67	67	13.8306	9.91604	5.3549	9.63761	27.323	53.7367	63.8301	0.999234	4.85944	2.28079	0.000765987	ENSMUST00000159020	serglycin
ENSMUST00000159109.1	1.26175	protein_coding	ENSMUSG00000040524.9	Zfp609-201	1947	3151	1262	2366	4375	6884	6915	2448.02	3124.55	1351.58	2072.96	4122.01	5521.24	6587.84	0.993941	2.39787	1.26175	0.0060593	ENSMUST00000159109	NA
ENSMUST00000160285.1	1.18955	protein_coding	ENSMUSG00000043020.13	Wdr63-201	17	10	11	16	26	47	38	21.3746	9.91604	11.7808	14.0183	24.4965	37.6959	36.2022	0.998504	2.28081	1.18955	0.00149618	ENSMUST00000160285	WD repeat domain 63
ENSMUST00000160298.1	5.63917	protein_coding	ENSMUSG00000089901.1	Gm8113-201	10	29	5	17	83	2587	468	12.5733	28.7565	5.3549	14.8945	78.2003	2074.88	445.858	0.999895	49.8379	5.63917	0.000105334	ENSMUST00000160298	predicted gene 8113
ENSMUST00000161263.7	6.0268	protein_coding	ENSMUSG00000051111.16	Sv2c-201	0	0	0	0	2	37	18	0	0	0	0	1.88435	29.6755	17.1484	1	65.2	6.0268	5.87339e-08	ENSMUST00000161263	NA
ENSMUST00000161758.2	1.31574	protein_coding	ENSMUSG00000040325.16	Dcaf1-203	83	383	90	186	500	545	510	104.358	379.785	96.3881	162.963	471.086	437.112	485.871	0.986499	2.4893	1.31574	0.0135013	ENSMUST00000161758	NA
ENSMUST00000163623.2	4.82506	protein_coding	ENSMUSG00000021365.15	Nedd9-202	0	0	1	0	3	48	6	0	0	1.07098	0	2.82652	38.4979	5.71613	0.99485	28.3457	4.82506	0.00514971	ENSMUST00000163623	neural precursor cell expressed, developmentally down-regulated gene 9
ENSMUST00000163924.1	1.82367	protein_coding	ENSMUSG00000021938.12	Pspc1-202	1	4	5	18	24	29	27	1.25733	3.96642	5.3549	15.7706	22.6121	23.2592	25.7226	0.99986	3.53979	1.82367	0.000139548	ENSMUST00000163924	paraspeckle protein 1
ENSMUST00000164179.1	2.73148	protein_coding	ENSMUSG00000059498.13	Fcgr3-202	1	0	1	1	4	13	6	1.25733	0	1.07098	0.876146	3.76869	10.4265	5.71613	0.955219	6.64139	2.73148	0.0447813	ENSMUST00000164179	Fc receptor, IgG, low affinity III
ENSMUST00000165820.1	-2.04681	protein_coding	ENSMUSG00000032661.9	Oas3-202	28	15	20	21	12	3	2	35.2052	14.8741	21.4196	18.3991	11.3061	2.40612	1.90538	0.994188	0.242019	-2.04681	0.00581215	ENSMUST00000165820	2-5 oligoadenylate synthetase 3
ENSMUST00000168185.7	1.23681	protein_coding	ENSMUSG00000059323.14	Tonsl-206	50	37	39	37	116	110	116	62.8663	36.6894	41.7682	32.4174	109.292	88.2244	110.512	1	2.35677	1.23681	6.64829e-10	ENSMUST00000168185	NA
ENSMUST00000168578.2	1.18211	protein_coding	ENSMUSG00000030431.8	Tmem238-201	22	26	23	17	50	52	74	27.6612	25.7817	24.6325	14.8945	47.1086	41.7061	70.499	0.9724	2.26909	1.18211	0.0276	ENSMUST00000168578	NA
ENSMUST00000169198.2	3.61069	protein_coding	ENSMUSG00000026271.15	Gpr35-203	1	5	1	4	10	103	24	1.25733	4.95802	1.07098	3.50458	9.42173	82.6101	22.8645	0.972693	12.2159	3.61069	0.0273074	ENSMUST00000169198	G protein-coupled receptor 35
ENSMUST00000169803.4	4.59874	protein_coding	ENSMUSG00000071636.8	Rimbp3-201	0	3	1	0	52	31	19	0	2.97481	1.07098	0	48.993	24.8632	18.1011	0.999892	24.2302	4.59874	0.000108131	ENSMUST00000169803	RIMS binding protein 3
ENSMUST00000170046.7	2.54527	protein_coding	ENSMUSG00000022369.13	Mtbp-205	8	14	0	1	59	35	31	10.0586	13.8825	0	0.876146	55.5882	28.0714	29.5333	0.996866	5.83719	2.54527	0.00313379	ENSMUST00000170046	Mdm2, transformed 3T3 cell double minute p53 binding protein
ENSMUST00000170518.2	1.55752	protein_coding	ENSMUSG00000090290.2	Tarbp1-201	233	475	238	409	1016	1104	1264	292.957	471.012	254.893	358.344	957.247	885.452	1204.2	1	2.94348	1.55752	8.2391e-11	ENSMUST00000170518	NA
ENSMUST00000171297.1	-1.7415	protein_coding	ENSMUSG00000090942.1	F830016B08Rik-201	505	392	495	620	218	151	151	634.95	388.709	530.135	543.21	205.394	121.108	143.856	1	0.299058	-1.7415	1.79856e-14	ENSMUST00000171297	NA
ENSMUST00000171324.2	3.37131	protein_coding	ENSMUSG00000091387.2	Gcnt4-201	3	2	6	2	31	73	30	3.77198	1.98321	6.42588	1.75229	29.2074	58.5489	28.5807	0.999852	10.3482	3.37131	0.000147894	ENSMUST00000171324	glucosaminyl (N-acetyl) transferase 4, core 2 (beta-1,6-N-acetylglucosaminyltransferase)
ENSMUST00000171474.1	1.30344	protein_coding	ENSMUSG00000014074.17	Rnf168-203	44	57	91	60	132	206	207	55.3224	56.5215	97.4591	52.5688	124.367	165.22	197.207	0.999794	2.46816	1.30344	0.000205641	ENSMUST00000171474	NA
ENSMUST00000172702.8	3.30263	protein_coding	ENSMUSG00000032113.16	Chek1-202	3	4	0	1	11	40	30	3.77198	3.96642	0	0.876146	10.3639	32.0816	28.5807	0.998592	9.86714	3.30263	0.00140841	ENSMUST00000172702	checkpoint kinase 1
ENSMUST00000173870.7	1.93975	protein_coding	ENSMUSG00000020923.17	Ubtf-209	9	5	4	4	36	23	20	11.3159	4.95802	4.28392	3.50458	33.9182	18.4469	19.0538	0.994895	3.8364	1.93975	0.00510519	ENSMUST00000173870	NA
ENSMUST00000174541.8	-1.96906	protein_coding	ENSMUSG00000002307.16	Daxx-208	239	252	214	200	135	35	29	300.501	249.884	229.19	175.229	127.193	28.0714	27.628	0.999998	0.255419	-1.96906	1.84876e-06	ENSMUST00000174541	NA
ENSMUST00000182350.1	-1.17706	protein_coding	ENSMUSG00000060509.4	Xcr1-201	77	104	82	73	67	45	18	96.8142	103.127	87.8203	63.9587	63.1256	36.0918	17.1484	0.963904	0.442252	-1.17706	0.0360955	ENSMUST00000182350	NA
ENSMUST00000183404.7	-1.34089	protein_coding	ENSMUSG00000032228.16	Tcf12-202	128	77	133	203	42	65	77	160.938	76.3535	142.44	177.858	39.5713	52.1326	73.357	0.986058	0.394778	-1.34089	0.0139421	ENSMUST00000183404	transcription factor 12
ENSMUST00000183482.1	5.15437	protein_coding	ENSMUSG00000049511.5	Htr1b-202	0	0	0	2	4	68	20	0	0	0	1.75229	3.76869	54.5387	19.0538	0.999148	35.6138	5.15437	0.000852235	ENSMUST00000183482	5-hydroxytryptamine (serotonin) receptor 1B
ENSMUST00000185419.6	-1.50219	protein_coding	ENSMUSG00000026209.15	Dnpep-203	60	86	38	58	34	19	20	75.4396	85.278	40.6972	50.8165	32.0339	15.2388	19.0538	0.995842	0.353018	-1.50219	0.00415837	ENSMUST00000185419	aspartyl aminopeptidase
ENSMUST00000190495.1	2.80873	protein_coding	ENSMUSG00000026355.11	Mcm6-203	20	24	52	53	145	458	321	25.1465	23.7985	55.6909	46.4357	136.615	367.334	305.813	0.997702	7.00667	2.80873	0.00229838	ENSMUST00000190495	NA
ENSMUST00000190651.3	-1.39656	protein_coding	ENSMUSG00000090272.8	Mndal-208	133	209	275	211	124	45	95	167.224	207.245	294.519	184.867	116.829	36.0918	90.5054	0.998676	0.379834	-1.39656	0.00132449	ENSMUST00000190651	myeloid nuclear differentiation antigen like
ENSMUST00000201563.3	2.77491	protein_coding	ENSMUSG00000072066.7	6720489N17Rik-202	32	45	88	61	174	636	574	40.2345	44.6222	94.2462	53.4449	163.938	510.097	546.843	0.959307	6.84434	2.77491	0.0406932	ENSMUST00000201563	NA
ENSMUST00000202999.1	-1.68774	protein_coding	ENSMUSG00000057137.9	Tmem140-206	16	15	10	28	9	3	5	20.1172	14.8741	10.7098	24.5321	8.47955	2.40612	4.76344	0.993169	0.310413	-1.68774	0.00683067	ENSMUST00000202999	NA
ENSMUST00000205428.1	-1.66266	protein_coding	ENSMUSG00000054342.8	Kcnn4-202	27	19	20	18	13	1	8	33.9478	18.8405	21.4196	15.7706	12.2482	0.80204	7.62151	0.969158	0.315857	-1.66266	0.0308422	ENSMUST00000205428	NA
ENSMUST00000207470.1	6.29624	protein_coding	ENSMUSG00000062991.7	Nrg1-203	19	4	17	0	145	3022	540	23.8892	3.96642	18.2066	0	136.615	2423.77	514.452	0.999996	78.5884	6.29624	4.32533e-06	ENSMUST00000207470	NA
ENSMUST00000208617.1	6.0094	protein_coding	ENSMUSG00000062991.7	Nrg1-213	0	0	1	0	5	121	9	0	0	1.07098	0	4.71086	97.0468	8.5742	0.999823	64.4184	6.0094	0.000176597	ENSMUST00000208617	NA
ENSMUST00000211807.1	3.32424	protein_coding	ENSMUSG00000031765.8	Mt1-202	1	6	10	14	98	134	39	1.25733	5.94963	10.7098	12.266	92.3329	107.473	37.1549	0.999353	10.016	3.32424	0.00064714	ENSMUST00000211807	NA
ENSMUST00000213058.1	2.59398	protein_coding	ENSMUSG00000063810.7	Alms1-205	8	11	21	18	44	140	128	10.0586	10.9076	22.4906	15.7706	41.4556	112.286	121.944	0.988978	6.03761	2.59398	0.0110219	ENSMUST00000213058	ALMS1, centrosome and basal body associated
ENSMUST00000218362.1	2.34643	protein_coding	ENSMUSG00000042734.6	Ttc9-202	1	7	0	8	31	22	15	1.25733	6.94123	0	7.00917	29.2074	17.6449	14.2903	0.992344	5.08565	2.34643	0.00765646	ENSMUST00000218362	tetratricopeptide repeat domain 9
ENSMUST00000219961.1	1.60266	protein_coding	ENSMUSG00000058799.16	Nap1l1-207	1	8	12	4	16	33	19	1.25733	7.93284	12.8518	3.50458	15.0748	26.4673	18.1011	0.955638	3.03703	1.60266	0.0443619	ENSMUST00000219961	nucleosome assembly protein 1-like 1
ENSMUST00000224479.1	1.14513	protein_coding	ENSMUSG00000035367.9	Rmi1-202	28	39	67	57	90	147	129	35.2052	38.6726	71.7556	49.9403	84.7955	117.9	122.897	0.999591	2.21166	1.14513	0.000409006	ENSMUST00000224479	RecQ mediated genome instability 1
ENSMUST00000231268.1	1.48307	protein_coding	ENSMUSG00000116673.1	A630089N07Rik-201	27	18	39	48	98	134	90	33.9478	17.8489	41.7682	42.055	92.3329	107.473	85.742	1	2.79543	1.48307	2.19047e-13	ENSMUST00000231268	RIKEN cDNA A630089N07 gene
ENSMUST00000231741.1	1.36356	protein_coding	ENSMUSG00000116673.1	A630089N07Rik-202	37	40	76	70	113	186	198	46.5211	39.6642	81.3944	61.3302	106.466	149.179	188.632	0.99547	2.57319	1.36356	0.00452975	ENSMUST00000231741	RIKEN cDNA A630089N07 gene
ENSMUST00000233416.1	2.37173	protein_coding	ENSMUSG00000021182.16	Ccdc88c-208	0	2	3	7	10	28	16	0	1.98321	3.21294	6.13302	9.42173	22.4571	15.243	0.980701	5.17563	2.37173	0.0192993	ENSMUST00000233416	NA
ENSMUST00000233717.1	4.33533	protein_coding	ENSMUSG00000064147.7	Rab44-206	0	0	2	0	1	58	5	0	0	2.14196	0	0.942173	46.5183	4.76344	0.985758	20.1866	4.33533	0.0142418	ENSMUST00000233717	RAB44, member RAS oncogene family

## Sheet: wtPTG_wtM
Id	log2FC_wtPTG_vs_wtM_EBSeq	transcript_type	gene_id	transcript_name	raw.wtM_R1	raw.wtM_R2	raw.wtM_R4	raw.wtM_R5	raw.wtPTG_R2	raw.wtPTG_R4	raw.wtPTG_R5	norm.wtM_R1	norm.wtM_R2	norm.wtM_R4	norm.wtM_R5	norm.wtPTG_R2	norm.wtPTG_R4	norm.wtPTG_R5	PPDE	PostFC	log2FC	Pval (=1-PPDE)	transID	Gene.description
ENSMUST00000004156.9	-1.14021	protein_coding	ENSMUSG00000004054.9	Map3k11-201	519	556	550	464	265	318	288	665.569	562.741	598.185	411.31	253.748	257.03	250.926	1	0.453693	-1.14021	2.97111e-07	ENSMUST00000004156	mitogen-activated protein kinase kinase kinase 11
ENSMUST00000005862.8	2.09532	protein_coding	ENSMUSG00000005718.8	Tfap4-201	81	67	203	155	427	691	853	103.875	67.8124	220.785	137.399	408.869	558.514	743.195	0.99994	4.27322	2.09532	6.00849e-05	ENSMUST00000005862	NA
ENSMUST00000006544.8	1.0399	protein_coding	ENSMUSG00000006378.15	Gcat-201	35	60	52	29	107	115	109	44.8842	60.7275	56.5557	25.7068	102.457	92.951	94.9686	1	2.05608	1.0399	3.34692e-07	ENSMUST00000006544	glycine C-acetyltransferase (2-amino-3-ketobutyrate-coenzyme A ligase)
ENSMUST00000009772.7	4.28791	protein_coding	ENSMUSG00000009628.14	Tex15-201	7	3	49	9	66	827	474	8.97684	3.03637	53.2928	7.97799	63.1976	668.439	412.983	0.999209	19.5339	4.28791	0.000790977	ENSMUST00000009772	NA
ENSMUST00000014957.9	4.76727	protein_coding	ENSMUSG00000014813.9	Stc1-201	5	0	0	0	17	182	7	6.41203	0	0	0	16.2782	147.105	6.0989	0.997125	27.2328	4.76727	0.00287533	ENSMUST00000014957	NA
ENSMUST00000020695.12	-1.29467	protein_coding	ENSMUSG00000020422.13	Tns3-201	33151	31791	26109	32073	16876	7462	20807	42513	32176.5	28396.4	28430.9	16159.4	6031.31	18128.6	0.990065	0.407631	-1.29467	0.00993476	ENSMUST00000020695	NA
ENSMUST00000022784.8	1.80527	protein_coding	ENSMUSG00000022177.9	Haus4-201	82	47	112	78	233	427	387	105.157	47.5699	121.812	69.1426	223.107	345.131	337.182	1	3.49495	1.80527	1.33254e-07	ENSMUST00000022784	NA
ENSMUST00000027503.13	1.21088	protein_coding	ENSMUSG00000026281.15	Dtymk-201	18	7	19	25	38	61	48	23.0833	7.08487	20.6646	22.1611	36.3865	49.3044	41.821	0.99981	2.31479	1.21088	0.000190001	ENSMUST00000027503	NA
ENSMUST00000030456.13	1.68172	protein_coding	ENSMUSG00000028693.15	Nasp-201	13	20	13	23	45	71	84	16.6713	20.2425	14.1389	20.3882	43.0893	57.3871	73.1868	0.999986	3.2081	1.68172	1.35088e-05	ENSMUST00000030456	NA
ENSMUST00000030457.11	1.20817	protein_coding	ENSMUSG00000028693.15	Nasp-202	105	107	179	187	334	398	466	134.653	108.297	194.682	165.765	319.818	321.691	406.013	1	2.31044	1.20817	1.36154e-08	ENSMUST00000030457	NA
ENSMUST00000032125.6	-2.86046	protein_coding	ENSMUSG00000030046.6	Bmp10-201	11	4	9	6	1	2	0	14.1065	4.0485	9.78848	5.31866	0.957539	1.61654	0	0.966195	0.137694	-2.86046	0.0338052	ENSMUST00000032125	NA
ENSMUST00000034004.9	2.24985	protein_coding	ENSMUSG00000031595.9	Pdgfrl-201	5	9	2	0	27	30	18	6.41203	9.10912	2.17522	0	25.8536	24.2481	15.6829	0.999983	4.75635	2.24985	1.72046e-05	ENSMUST00000034004	platelet-derived growth factor receptor-like
ENSMUST00000035208.13	-1.84362	protein_coding	ENSMUSG00000032589.14	Bsn-201	193	80	150	218	32	36	96	247.504	80.97	163.141	193.245	30.6412	29.0977	83.6421	0.969124	0.278622	-1.84362	0.0308756	ENSMUST00000035208	NA
ENSMUST00000037636.3	1.81063	protein_coding	ENSMUSG00000034336.3	Ina-201	9	14	6	7	47	34	35	11.5417	14.1697	6.52565	6.2051	45.0043	27.4812	30.4945	0.999884	3.50795	1.81063	0.000116122	ENSMUST00000037636	NA
ENSMUST00000037913.8	2.30047	protein_coding	ENSMUSG00000037991.9	Rmi2-201	20	23	30	15	164	152	87	25.6481	23.2789	32.6283	13.2966	157.036	122.857	75.8007	0.999862	4.92618	2.30047	0.000137718	ENSMUST00000037913	NA
ENSMUST00000046497.7	1.1639	protein_coding	ENSMUSG00000040658.7	Dnph1-201	36	59	112	58	165	185	187	46.1666	59.7154	121.812	51.4137	157.994	149.53	162.928	0.999919	2.24063	1.1639	8.08994e-05	ENSMUST00000046497	2-deoxynucleoside 5-phosphate N-hydrolase 1
ENSMUST00000046721.1	1.27872	protein_coding	ENSMUSG00000035364.1	4930524J08Rik-201	17	14	13	2	32	39	38	21.8009	14.1697	14.1389	1.77289	30.6412	31.5225	33.1083	0.999383	2.42623	1.27872	0.000617464	ENSMUST00000046721	NA
ENSMUST00000048687.10	1.01277	protein_coding	ENSMUSG00000042712.10	Tceal9-201	115	243	203	217	463	449	477	147.477	245.946	220.785	192.358	443.341	362.913	415.597	1	2.01778	1.01277	1.51935e-10	ENSMUST00000048687	transcription elongation factor A like 9
ENSMUST00000051605.8	1.8466	protein_coding	ENSMUSG00000027203.15	Dut-201	3	24	22	17	66	62	80	3.84722	24.291	23.9274	15.0695	63.1976	50.1127	69.7017	1	3.59651	1.8466	8.39708e-09	ENSMUST00000051605	NA
ENSMUST00000052125.6	2.33393	protein_coding	ENSMUSG00000044641.7	Pard6b-201	5	8	6	7	20	43	61	6.41203	8.097	6.52565	6.2051	19.1508	34.7556	53.1476	0.952754	5.04177	2.33393	0.0472459	ENSMUST00000052125	par-6 family cell polarity regulator beta
ENSMUST00000053087.3	2.49972	protein_coding	ENSMUSG00000042155.3	Klhl23-201	0	17	51	9	88	214	107	0	17.2061	55.4681	7.97799	84.2634	172.97	93.2261	0.965227	5.65577	2.49972	0.0347734	ENSMUST00000053087	NA
ENSMUST00000054920.4	-1.40149	protein_coding	ENSMUSG00000046312.4	AI464131-201	50	52	24	43	16	17	25	64.1203	52.6305	26.1026	38.117	15.3206	13.7406	21.7818	0.960915	0.378537	-1.40149	0.0390854	ENSMUST00000054920	myogenesis regulating glycosidase (putative)
ENSMUST00000056760.3	1.58205	protein_coding	ENSMUSG00000051379.12	Flrt3-201	25	25	4	10	43	74	68	32.0601	25.3031	4.35044	8.86443	41.1742	59.8119	59.2465	0.999396	2.99394	1.58205	0.000603802	ENSMUST00000056760	fibronectin leucine rich transmembrane protein 3
ENSMUST00000058011.7	2.65144	protein_coding	ENSMUSG00000002870.8	Mcm2-201	412	544	714	657	3325	3918	5995	528.351	550.596	776.553	582.393	3183.82	3166.8	5223.27	0.999999	6.28292	2.65144	1.23368e-06	ENSMUST00000058011	minichromosome maintenance complex component 2
ENSMUST00000058163.10	-1.40609	protein_coding	ENSMUSG00000020280.12	Pus10-202	30	42	19	36	8	16	19	38.4722	42.5092	20.6646	31.9119	7.66031	12.9323	16.5542	0.996849	0.377333	-1.40609	0.0031509	ENSMUST00000058163	NA
ENSMUST00000060427.4	1.57938	protein_coding	ENSMUSG00000053560.4	Ier2-201	978	788	1488	757	3850	4084	3171	1254.19	797.554	1618.36	671.037	3686.53	3300.97	2762.8	1	2.98842	1.57938	1.16736e-10	ENSMUST00000060427	NA
ENSMUST00000060561.14	2.57107	protein_coding	ENSMUSG00000047115.15	Fam221a-201	2	0	4	6	14	25	28	2.56481	0	4.35044	5.31866	13.4055	20.2067	24.3956	0.999997	5.9425	2.57107	3.15914e-06	ENSMUST00000060561	NA
ENSMUST00000065587.4	4.62773	protein_coding	ENSMUSG00000044337.5	Ackr3-201	0	0	0	3	0	96	0	0	0	0	2.65933	0	77.5939	0	0.972969	24.7221	4.62773	0.0270314	ENSMUST00000065587	atypical chemokine receptor 3
ENSMUST00000065927.5	2.99654	protein_coding	ENSMUSG00000053475.5	Tnfaip6-201	10	10	2	1	41	95	53	12.8241	10.1212	2.17522	0.886443	39.2591	76.7856	46.1774	0.999973	7.98085	2.99654	2.65714e-05	ENSMUST00000065927	NA
ENSMUST00000067386.13	-1.16914	protein_coding	ENSMUSG00000049643.15	2310022A10Rik-201	924	772	707	786	425	377	499	1184.94	781.36	768.94	696.744	406.954	304.718	434.765	0.998622	0.444688	-1.16914	0.00137767	ENSMUST00000067386	NA
ENSMUST00000067692.12	2.86374	protein_coding	ENSMUSG00000007646.13	Rad51c-202	1	2	10	2	15	53	41	1.28241	2.02425	10.8761	1.77289	14.3631	42.8383	35.7221	0.986641	7.27899	2.86374	0.0133587	ENSMUST00000067692	RAD51 paralog C
ENSMUST00000067784.7	2.4925	protein_coding	ENSMUSG00000059674.7	Cdh24-201	21	18	9	2	50	142	95	26.9305	18.2182	9.78848	1.77289	47.877	114.774	82.7708	0.997352	5.62752	2.4925	0.00264846	ENSMUST00000067784	NA
ENSMUST00000068944.8	-1.47976	protein_coding	ENSMUSG00000050721.9	Plekho2-201	709	611	578	459	278	210	293	909.226	618.408	628.638	406.877	266.196	169.737	255.283	0.994271	0.35855	-1.47976	0.00572935	ENSMUST00000068944	pleckstrin homology domain containing, family O member 2
ENSMUST00000069098.6	-1.08773	protein_coding	ENSMUSG00000055485.6	Soga1-201	1218	1654	1818	1596	676	981	1033	1561.97	1674.05	1977.27	1414.76	647.296	792.912	900.024	1	0.4705	-1.08773	1.95988e-10	ENSMUST00000069098	suppressor of glucose, autophagy associated 1
ENSMUST00000070219.8	1.49344	protein_coding	ENSMUSG00000056214.9	Pard6g-201	6	30	22	19	63	68	60	7.69443	30.3637	23.9274	16.8424	60.325	54.9623	52.2763	1	2.81559	1.49344	2.50599e-10	ENSMUST00000070219	NA
ENSMUST00000073109.11	1.78911	protein_coding	ENSMUSG00000047409.13	Ctdspl-201	200	454	611	373	975	2078	2127	256.481	459.505	664.529	330.643	933.601	1679.58	1853.2	0.984019	3.45601	1.78911	0.0159814	ENSMUST00000073109	NA
ENSMUST00000080514.8	3.03622	protein_coding	ENSMUSG00000062309.8	Rpp25-201	1	8	2	4	35	24	53	1.28241	8.097	2.17522	3.54577	33.5139	19.3985	46.1774	0.999037	8.20341	3.03622	0.000962609	ENSMUST00000080514	NA
ENSMUST00000086932.9	-2.3346	protein_coding	ENSMUSG00000023990.18	Tfeb-202	56	39	45	28	10	16	5	71.8147	39.4729	48.9424	24.8204	9.57539	12.9323	4.35636	0.99893	0.198251	-2.3346	0.00107048	ENSMUST00000086932	NA
ENSMUST00000090269.6	5.72132	protein_coding	ENSMUSG00000068614.7	Actc1-201	1	0	0	0	13	65	31	1.28241	0	0	0	12.448	52.5375	27.0094	0.998527	52.7579	5.72132	0.00147257	ENSMUST00000090269	NA
ENSMUST00000090293.10	1.88777	protein_coding	ENSMUSG00000026014.15	Raph1-202	3	4	1	8	12	26	16	3.84722	4.0485	1.08761	7.09154	11.4905	21.015	13.9403	0.985819	3.70062	1.88777	0.0141811	ENSMUST00000090293	NA
ENSMUST00000096369.9	1.25374	protein_coding	ENSMUSG00000043929.16	Klhl15-201	8	19	44	43	63	95	81	10.2592	19.2304	47.8548	38.117	60.325	76.7856	70.573	0.995778	2.38458	1.25374	0.0042216	ENSMUST00000096369	NA
ENSMUST00000097713.1	-1.13687	protein_coding	ENSMUSG00000051344.13	Plekhm3-201	7359	8173	6535	8259	4683	2905	4754	9437.22	8272.09	7107.53	7321.13	4484.16	2348.02	4142.03	1	0.454746	-1.13687	1.97138e-07	ENSMUST00000097713	pleckstrin homology domain containing, family M, member 3
ENSMUST00000100378.3	-1.87612	protein_coding	ENSMUSG00000051455.13	Meioc-201	10	10	22	14	4	5	4	12.8241	10.1212	23.9274	12.4102	3.83016	4.04135	3.48509	0.9799	0.272415	-1.87612	0.0200995	ENSMUST00000100378	NA
ENSMUST00000102691.10	2.95008	protein_coding	ENSMUSG00000055612.15	Cdca7-201	73	96	131	412	973	1559	2187	93.6156	97.164	142.477	365.215	931.685	1260.09	1905.47	0.999877	7.72794	2.95008	0.000123426	ENSMUST00000102691	NA
ENSMUST00000102744.3	2.33263	protein_coding	ENSMUSG00000028587.18	Orc1-201	53	80	95	88	329	455	662	67.9675	80.97	103.323	78.007	315.03	367.763	576.782	0.999944	5.03724	2.33263	5.62682e-05	ENSMUST00000102744	origin recognition complex, subunit 1
ENSMUST00000106901.1	1.78657	protein_coding	ENSMUSG00000028525.16	Pde4b-204	2	9	18	6	33	49	29	2.56481	9.10912	19.577	5.31866	31.5988	39.6052	25.2669	0.999071	3.44993	1.78657	0.000928647	ENSMUST00000106901	NA
ENSMUST00000107010.8	-1.5687	protein_coding	ENSMUSG00000032812.18	Arap1-204	28	29	20	16	12	8	8	35.9074	29.3516	21.7522	14.1831	11.4905	6.46615	6.97017	0.96261	0.337112	-1.5687	0.0373902	ENSMUST00000107010	NA
ENSMUST00000108567.8	-1.00271	protein_coding	ENSMUSG00000044876.15	Zfp444-204	48	50	57	45	40	22	27	61.5555	50.6062	61.9937	39.8899	38.3016	17.7819	23.5243	0.955079	0.49906	-1.00271	0.0449215	ENSMUST00000108567	NA
ENSMUST00000109158.8	-1.57463	protein_coding	ENSMUSG00000056050.12	Mia3-202	64	68	32	46	21	16	27	82.074	68.8245	34.8035	40.7764	20.1083	12.9323	23.5243	0.963772	0.335728	-1.57463	0.0362276	ENSMUST00000109158	melanoma inhibitory activity 3
ENSMUST00000110039.1	-1.53006	protein_coding	ENSMUSG00000021451.16	Sema4d-202	1365	1122	2058	1539	488	684	769	1750.48	1135.6	2238.3	1364.24	467.279	552.856	670.008	0.99933	0.346264	-1.53006	0.000669694	ENSMUST00000110039	sema domain, immunoglobulin domain (Ig), transmembrane domain (TM) and short cytoplasmic domain, (semaphorin) 4D
ENSMUST00000110991.8	-1.37914	protein_coding	ENSMUSG00000027130.15	Slc12a6-204	329	292	254	254	92	173	142	421.911	295.54	276.253	225.157	88.0936	139.831	123.721	0.999589	0.384447	-1.37914	0.000410613	ENSMUST00000110991	solute carrier family 12, member 6
ENSMUST00000111887.9	1.93238	protein_coding	ENSMUSG00000023150.14	Ivns1abp-203	20	52	25	47	107	201	183	25.6481	52.6305	27.1902	41.6628	102.457	162.462	159.443	1	3.81685	1.93238	1.63578e-07	ENSMUST00000111887	influenza virus NS1A binding protein
ENSMUST00000112191.7	-1.38259	protein_coding	ENSMUSG00000037997.12	Parp11-202	217	227	214	171	124	65	98	278.282	229.752	232.748	151.582	118.735	52.5375	85.3846	0.999781	0.383531	-1.38259	0.00021921	ENSMUST00000112191	poly (ADP-ribose) polymerase family, member 11
ENSMUST00000112890.2	1.20916	protein_coding	ENSMUSG00000026281.15	Dtymk-202	101	129	189	163	260	481	487	129.523	130.564	205.558	144.49	248.96	388.778	424.309	0.986792	2.31202	1.20916	0.013208	ENSMUST00000112890	NA
ENSMUST00000115672.1	1.1136	protein_coding	ENSMUSG00000032000.17	Birc3-202	55	109	57	70	171	231	167	70.5323	110.322	61.9937	62.051	163.739	186.71	145.502	0.999998	2.16386	1.1136	1.70446e-06	ENSMUST00000115672	baculoviral IAP repeat-containing 3
ENSMUST00000117291.7	1.78741	protein_coding	ENSMUSG00000040675.17	Mthfd1l-202	5	25	18	17	61	70	67	6.41203	25.3031	19.577	15.0695	58.4099	56.5788	58.3752	1	3.45195	1.78741	1.9564e-07	ENSMUST00000117291	NA
ENSMUST00000129321.1	1.33938	protein_coding	ENSMUSG00000043419.11	Rnf227-201	42	82	61	103	152	210	283	53.861	82.9942	66.3442	91.3036	145.546	169.737	246.57	0.981851	2.53043	1.33938	0.0181486	ENSMUST00000129321	NA
ENSMUST00000130509.9	-1.01904	protein_coding	ENSMUSG00000051506.17	Wdfy4-202	219	192	206	169	95	121	144	280.847	194.328	224.047	149.809	90.9662	97.8006	125.463	0.964242	0.493443	-1.01904	0.0357577	ENSMUST00000130509	WD repeat and FYVE domain containing 4
ENSMUST00000138505.1	-1.14729	protein_coding	ENSMUSG00000061589.14	Dot1l-203	106	119	57	102	50	47	60	135.935	120.443	61.9937	90.4172	47.877	37.9887	52.2763	0.952329	0.451472	-1.14729	0.0476706	ENSMUST00000138505	DOT1-like, histone H3 methyltransferase (S. cerevisiae)
ENSMUST00000141966.7	-1.8691	protein_coding	ENSMUSG00000028962.14	Slc4a2-209	32	16	23	28	10	8	6	41.037	16.194	25.015	24.8204	9.57539	6.46615	5.22763	0.997987	0.273744	-1.8691	0.00201311	ENSMUST00000141966	solute carrier family 4 (anion exchanger), member 2
ENSMUST00000143260.1	3.25771	protein_coding	ENSMUSG00000074863.5	Platr25-201	0	0	2	2	7	15	18	0	0	2.17522	1.77289	6.70277	12.124	15.6829	0.999728	9.56462	3.25771	0.000272294	ENSMUST00000143260	NA
ENSMUST00000145910.8	-1.05825	protein_coding	ENSMUSG00000024077.15	Strn-203	2598	3053	4199	4450	2167	1779	2148	3331.69	3090.02	4566.87	3944.67	2074.99	1437.91	1871.49	0.999999	0.480213	-1.05825	1.18968e-06	ENSMUST00000145910	striatin, calmodulin binding protein
ENSMUST00000155281.7	-1.3834	protein_coding	ENSMUSG00000039501.14	Znfx1-205	123	160	84	142	69	43	61	157.736	161.94	91.3592	125.875	66.0702	34.7556	53.1476	0.999979	0.383314	-1.3834	2.13242e-05	ENSMUST00000155281	NA
ENSMUST00000155861.7	-1.48621	protein_coding	ENSMUSG00000054823.16	Nsd3-211	149	142	77	110	41	64	54	191.078	143.722	83.7459	97.5087	39.2591	51.7292	47.0487	0.973829	0.356949	-1.48621	0.026171	ENSMUST00000155861	nuclear receptor binding SET domain protein 3
ENSMUST00000168720.7	-1.1563	protein_coding	ENSMUSG00000033159.14	Cnppd1-202	33	36	46	42	18	33	13	42.3194	36.4365	50.03	37.2306	17.2357	26.6729	11.3265	0.998674	0.448662	-1.1563	0.00132582	ENSMUST00000168720	NA
ENSMUST00000169594.8	-1.54201	protein_coding	ENSMUSG00000031010.17	Usp9x-206	67	70	36	53	11	25	36	85.9212	70.8487	39.1539	46.9815	10.5329	20.2067	31.3658	0.966586	0.343407	-1.54201	0.0334144	ENSMUST00000169594	NA
ENSMUST00000170046.7	2.0206	protein_coding	ENSMUSG00000022369.13	Mtbp-205	8	14	0	1	29	26	35	10.2592	14.1697	0	0.886443	27.7686	21.015	30.4945	0.99983	4.05752	2.0206	0.000169943	ENSMUST00000170046	Mdm2, transformed 3T3 cell double minute p53 binding protein
ENSMUST00000171297.1	-1.2942	protein_coding	ENSMUSG00000090942.1	F830016B08Rik-201	505	392	495	620	246	232	263	647.615	396.753	538.367	549.595	235.555	187.518	229.145	1	0.407762	-1.2942	5.73579e-10	ENSMUST00000171297	NA
ENSMUST00000172306.2	-1.11165	protein_coding	ENSMUSG00000053716.9	Dusp7-201	1295	1066	1319	1524	828	413	912	1660.72	1078.92	1434.56	1350.94	792.842	333.815	794.6	0.9965	0.462765	-1.11165	0.00350042	ENSMUST00000172306	dual specificity phosphatase 7
ENSMUST00000187656.6	1.99398	protein_coding	ENSMUSG00000094942.7	Gm3604-202	9	21	38	47	98	146	157	11.5417	21.2546	41.3291	41.6628	93.8388	118.007	136.79	1	3.98334	1.99398	2.83731e-10	ENSMUST00000187656	predicted gene 3604
ENSMUST00000190389.6	-1.9021	protein_coding	ENSMUSG00000055322.15	Tns1-215	22	15	9	21	2	7	7	28.2129	15.1819	9.78848	18.6153	1.91508	5.65788	6.0989	0.976315	0.267554	-1.9021	0.0236847	ENSMUST00000190389	tensin 1
ENSMUST00000201563.3	2.53646	protein_coding	ENSMUSG00000072066.7	6720489N17Rik-202	32	45	88	61	208	465	537	41.037	45.5456	95.7096	54.073	199.168	375.845	467.873	0.998814	5.80162	2.53646	0.00118564	ENSMUST00000201563	NA
ENSMUST00000207470.1	4.15526	protein_coding	ENSMUSG00000062991.7	Nrg1-203	19	4	17	0	13	857	32	24.3657	4.0485	18.4894	0	12.448	692.687	27.8807	0.970138	17.8179	4.15526	0.0298621	ENSMUST00000207470	NA
ENSMUST00000211807.1	2.37005	protein_coding	ENSMUSG00000031765.8	Mt1-202	1	6	10	14	61	45	32	1.28241	6.07275	10.8761	12.4102	58.4099	36.3721	27.8807	0.994262	5.1696	2.37005	0.00573781	ENSMUST00000211807	NA

## Sheet: wtRH_wtPTG
Id	log2FC_wtRH_vs_wtPTG_EBSeq	transcript_type	gene_id	transcript_name	raw.wtPTG_R2	raw.wtPTG_R4	raw.wtPTG_R5	raw.wtRH_R2	raw.wtRH_R4	raw.wtRH_R5	norm.wtPTG_R2	norm.wtPTG_R4	norm.wtPTG_R5	norm.wtRH_R2	norm.wtRH_R4	norm.wtRH_R5	PPDE	PostFC	log2FC	Pval (=1-PPDE)	transID	Gene.description
ENSMUST00000000312.11	5.75141	protein_coding	ENSMUSG00000000303.12	Cdh1-201	2	2	6	32	400	170	2.10283	1.79025	5.67181	33.6968	356.668	176.875	0.964035	53.87	5.75141	0.035965	ENSMUST00000000312	NA
ENSMUST00000004936.9	5.85604	protein_coding	ENSMUSG00000004814.10	Ccl24-201	0	127	2	37	6663	740	0	113.681	1.8906	38.9619	5941.2	769.928	0.993595	57.9219	5.85604	0.00640467	ENSMUST00000004936	NA
ENSMUST00000005019.5	6.3797	protein_coding	ENSMUSG00000004885.5	Crabp2-201	2	1	1	8	432	15	2.10283	0.895126	0.945301	8.4242	385.202	15.6066	0.999191	83.2685	6.3797	0.000808774	ENSMUST00000005019	cellular retinoic acid binding protein II
ENSMUST00000005952.10	2.09805	protein_coding	ENSMUSG00000005802.12	Slc30a4-201	2788	1924	1992	7486	11211	9716	2931.35	1722.22	1883.04	7882.94	9996.52	10108.9	1	4.2813	2.09805	0	ENSMUST00000005952	solute carrier family 30 (zinc transporter), member 4
ENSMUST00000014743.9	1.44831	protein_coding	ENSMUSG00000014599.10	Csf1-201	24	33	46	65	108	101	25.234	29.5391	43.4839	68.4466	96.3004	105.085	0.999994	2.72888	1.44831	6.22155e-06	ENSMUST00000014743	NA
ENSMUST00000017836.7	3.13619	protein_coding	ENSMUSG00000017692.8	Rhbdl3-201	4	8	2	33	70	26	4.20567	7.161	1.8906	34.7498	62.4169	27.0515	0.999048	8.79197	3.13619	0.000951566	ENSMUST00000017836	rhomboid like 3
ENSMUST00000020215.15	3.02002	protein_coding	ENSMUSG00000020027.18	Socs2-201	37	15	6	126	200	160	38.9024	13.4269	5.67181	132.681	178.334	166.471	1	8.11181	3.02002	0	ENSMUST00000020215	NA
ENSMUST00000020962.11	1.19756	protein_coding	ENSMUSG00000020634.12	Ubxn2a-201	357	300	361	694	871	724	375.356	268.538	341.254	730.799	776.645	753.281	1	2.29352	1.19756	0	ENSMUST00000020962	NA
ENSMUST00000023329.5	5.51547	protein_coding	ENSMUSG00000061100.4	Retnla-201	0	0	0	0	47	2	0	0	0	0	41.9085	2.08089	0.99553	45.7428	5.51547	0.00447034	ENSMUST00000023329	NA
ENSMUST00000025363.6	3.29203	protein_coding	ENSMUSG00000024486.6	Hbegf-201	400	34	80	1921	1351	1864	420.567	30.4343	75.6241	2022.86	1204.65	1939.39	1	9.79491	3.29203	2.61013e-13	ENSMUST00000025363	heparin-binding EGF-like growth factor
ENSMUST00000026360.8	1.5503	protein_coding	ENSMUSG00000025321.14	Itgb8-201	1585	536	703	3119	3242	1979	1666.5	479.787	664.547	3284.38	2890.8	2059.04	0.980554	2.92879	1.5503	0.0194463	ENSMUST00000026360	integrin beta 8
ENSMUST00000026886.7	3.04346	protein_coding	ENSMUSG00000025780.7	Itih5-201	5	1	7	27	65	25	5.25709	0.895126	6.61711	28.4317	57.9586	26.0111	0.996147	8.24466	3.04346	0.00385322	ENSMUST00000026886	inter-alpha (globulin) inhibitor H5
ENSMUST00000027137.10	-1.32556	protein_coding	ENSMUSG00000025993.10	Slc40a1-201	1612	2681	2395	826	595	1092	1694.88	2399.83	2264	869.799	530.544	1136.16	0.999978	0.398995	-1.32556	2.17463e-05	ENSMUST00000027137	solute carrier family 40 (iron-regulated transporter), member 1
ENSMUST00000029846.4	4.61397	protein_coding	ENSMUSG00000028195.4	Ccn1-201	20	6	7	343	307	189	21.0283	5.37075	6.61711	361.188	273.743	196.644	1	24.4874	4.61397	0	ENSMUST00000029846	NA
ENSMUST00000032265.12	3.27732	protein_coding	ENSMUSG00000030162.14	Olr1-201	1902	710	307	12911	10475	5226	1999.8	635.539	290.207	13595.6	9340.25	5437.35	0.99984	9.69552	3.27732	0.000159638	ENSMUST00000032265	NA
ENSMUST00000034232.2	5.81693	protein_coding	ENSMUSG00000031780.2	Ccl17-201	12	0	0	50	760	34	12.617	0	0	52.6512	677.67	35.3751	0.998444	56.3728	5.81693	0.00155597	ENSMUST00000034232	chemokine (C-C motif) ligand 17
ENSMUST00000035908.2	4.41992	protein_coding	ENSMUSG00000033730.4	Egr3-201	1	2	1	40	30	31	1.05142	1.79025	0.945301	42.121	26.7501	32.2537	1	21.4057	4.41992	0	ENSMUST00000035908	early growth response 3
ENSMUST00000037913.8	1.30228	protein_coding	ENSMUSG00000037991.9	Rmi2-201	164	152	87	262	361	353	172.432	136.059	82.2412	275.893	321.893	367.276	1	2.46619	1.30228	7.49304e-08	ENSMUST00000037913	NA
ENSMUST00000040110.7	1.27023	protein_coding	ENSMUSG00000034612.7	Chst11-201	1687	1627	1340	4207	4251	2525	1773.74	1456.37	1266.7	4430.08	3790.49	2627.12	0.994987	2.412	1.27023	0.00501348	ENSMUST00000040110	carbohydrate sulfotransferase 11
ENSMUST00000046383.11	-1.26595	protein_coding	ENSMUSG00000039304.11	Tnfsf10-201	1283	1629	1032	709	352	492	1348.97	1458.16	975.551	746.595	313.868	511.898	0.992323	0.415826	-1.26595	0.00767708	ENSMUST00000046383	tumor necrosis factor (ligand) superfamily, member 10
ENSMUST00000048289.13	1.80279	protein_coding	ENSMUSG00000037868.15	Egr2-201	17	19	40	58	102	100	17.8741	17.0074	37.812	61.0754	90.9504	104.044	0.999961	3.48894	1.80279	3.88605e-05	ENSMUST00000048289	NA
ENSMUST00000048794.6	2.87956	protein_coding	ENSMUSG00000038253.6	Hoxa5-201	14	25	3	64	149	96	14.7198	22.3781	2.8359	67.3936	132.859	99.8825	1	7.35924	2.87956	4.96445e-07	ENSMUST00000048794	NA
ENSMUST00000051756.7	5.9523	protein_coding	ENSMUSG00000050377.8	Il31ra-201	0	0	0	0	52	13	0	0	0	0	46.3669	13.5258	1	61.9184	5.9523	7.25866e-08	ENSMUST00000051756	interleukin 31 receptor A
ENSMUST00000053451.1	2.30263	protein_coding	ENSMUSG00000052673.1	Gm9887-201	1	4	9	14	29	27	1.05142	3.5805	8.50771	14.7423	25.8584	28.092	0.999639	4.93358	2.30263	0.000360724	ENSMUST00000053451	NA
ENSMUST00000054351.5	1.9642	protein_coding	ENSMUSG00000049001.5	Ndnf-201	260	55	178	556	763	627	273.368	49.2319	168.264	585.482	680.345	652.358	1	3.90196	1.9642	0	ENSMUST00000054351	neuron-derived neurotrophic factor
ENSMUST00000055341.6	1.42597	protein_coding	ENSMUSG00000051335.6	Gfod1-201	153	189	211	399	544	499	160.867	169.179	199.459	420.157	485.069	519.181	1	2.68694	1.42597	0	ENSMUST00000055341	NA
ENSMUST00000055671.4	-3.62072	protein_coding	ENSMUSG00000048806.4	Ifnb1-201	73	44	33	6	3	2	76.7534	39.3855	31.1949	6.31815	2.67501	2.08089	0.999379	0.0812935	-3.62072	0.000621344	ENSMUST00000055671	NA
ENSMUST00000055698.7	5.10106	protein_coding	ENSMUSG00000046352.7	Gjb2-201	0	6	1	36	172	56	0	5.37075	0.945301	37.9089	153.367	58.2648	0.981447	34.3221	5.10106	0.0185531	ENSMUST00000055698	gap junction protein, beta 2
ENSMUST00000057019.8	-7.31715	protein_coding	ENSMUSG00000044338.9	Aplnr-201	0	173	1	0	0	0	0	154.857	0.945301	0	0	0	1	0.00627075	-7.31715	0	ENSMUST00000057019	NA
ENSMUST00000058844.5	1.34551	protein_coding	ENSMUSG00000051499.7	Zfp786-201	39	14	15	59	55	60	41.0053	12.5318	14.1795	62.1285	49.0419	62.4266	0.984554	2.54121	1.34551	0.0154458	ENSMUST00000058844	NA
ENSMUST00000065927.5	1.63228	protein_coding	ENSMUSG00000053475.5	Tnfaip6-201	41	95	53	139	284	149	43.1081	85.0369	50.101	146.37	253.234	155.026	0.970266	3.10002	1.63228	0.0297343	ENSMUST00000065927	NA
ENSMUST00000079038.3	6.78181	protein_coding	ENSMUSG00000064325.4	Hhip-201	0	1	1	0	331	14	0	0.895126	0.945301	0	295.143	14.5662	0.999506	110.035	6.78181	0.00049412	ENSMUST00000079038	Hedgehog-interacting protein
ENSMUST00000080514.8	1.57776	protein_coding	ENSMUSG00000062309.8	Rpp25-201	35	24	53	82	127	121	36.7996	21.483	50.101	86.348	113.242	125.894	1	2.98507	1.57776	1.38062e-07	ENSMUST00000080514	NA
ENSMUST00000082219.5	7.86626	protein_coding	ENSMUSG00000063779.6	Chil4-201	0	1	0	2	159	282	0	0.895126	0	2.10605	141.776	293.405	0.999999	233.335	7.86626	5.36546e-07	ENSMUST00000082219	NA
ENSMUST00000084141.5	1.32951	protein_coding	ENSMUSG00000069743.5	Zfp820-201	23	18	21	36	68	52	24.1826	16.1123	19.8513	37.9089	60.6336	54.103	0.999867	2.51317	1.32951	0.000132905	ENSMUST00000084141	zinc finger protein 820
ENSMUST00000087978.4	2.66475	protein_coding	ENSMUSG00000067586.4	S1pr3-201	1	11	2	23	30	34	1.05142	9.84638	1.8906	24.2196	26.7501	35.3751	1	6.34118	2.66475	4.94092e-09	ENSMUST00000087978	NA
ENSMUST00000095759.4	5.91507	protein_coding	ENSMUSG00000071341.4	Egr4-201	1	0	0	17	85	27	1.05142	0	0	17.9014	75.792	28.092	0.99496	60.341	5.91507	0.00504011	ENSMUST00000095759	early growth response 4
ENSMUST00000098458.3	3.3519	protein_coding	ENSMUSG00000044244.18	Il20rb-201	7	2	0	53	29	20	7.35992	1.79025	0	55.8103	25.8584	20.8089	0.988053	10.2099	3.3519	0.0119471	ENSMUST00000098458	NA
ENSMUST00000099706.8	1.00939	protein_coding	ENSMUSG00000020085.15	Aifm2-203	1146	918	712	1600	2119	1789	1204.92	821.725	673.054	1684.84	1889.45	1861.35	1	2.01305	1.00939	4.89084e-08	ENSMUST00000099706	apoptosis-inducing factor, mitochondrion-associated 2
ENSMUST00000102604.10	1.05564	protein_coding	ENSMUSG00000028792.14	Ak2-202	4601	2859	2864	6882	6755	7433	4837.57	2559.16	2707.34	7246.92	6023.24	7733.61	0.994808	2.07864	1.05564	0.00519222	ENSMUST00000102604	adenylate kinase 2
ENSMUST00000102924.2	-1.04419	protein_coding	ENSMUSG00000039853.18	Trim14-202	55	80	78	41	37	21	57.8279	71.61	73.7335	43.174	32.9918	21.8493	0.999859	0.484918	-1.04419	0.000141372	ENSMUST00000102924	NA
ENSMUST00000107473.2	1.73081	protein_coding	ENSMUSG00000037992.16	Rara-202	8	29	12	50	74	34	8.41134	25.9586	11.3436	52.6512	65.9836	35.3751	0.983271	3.31914	1.73081	0.0167293	ENSMUST00000107473	retinoic acid receptor, alpha
ENSMUST00000108534.8	2.18389	protein_coding	ENSMUSG00000057135.12	Scimp-202	107	19	27	178	306	238	112.502	17.0074	25.5231	187.438	272.851	247.625	1	4.54377	2.18389	9.76945e-08	ENSMUST00000108534	SLP adaptor and CSK interacting membrane protein
ENSMUST00000109210.7	-1.17176	protein_coding	ENSMUSG00000058163.14	Gm5431-202	792	928	690	332	361	342	832.722	830.677	652.258	349.604	321.893	355.831	1	0.443881	-1.17176	1.09912e-14	ENSMUST00000109210	predicted gene 5431
ENSMUST00000112576.3	5.9668	protein_coding	ENSMUSG00000016498.10	Pdcd1lg2-201	1	9	1	9	585	152	1.05142	8.05613	0.945301	9.47722	521.627	158.147	0.999629	62.5439	5.9668	0.000370759	ENSMUST00000112576	programmed cell death 1 ligand 2
ENSMUST00000112707.2	1.16784	protein_coding	ENSMUSG00000070639.5	Lrrc8b-201	3171	4900	5713	7912	12564	9559	3334.04	4386.12	5400.51	8331.53	11202.9	9945.59	1	2.24675	1.16784	4.54688e-07	ENSMUST00000112707	NA
ENSMUST00000128105.1	1.80449	protein_coding	ENSMUSG00000075254.12	Heg1-202	12	4	20	53	31	40	12.617	3.5805	18.906	55.8103	27.6418	41.6177	0.950051	3.49306	1.80449	0.049949	ENSMUST00000128105	NA
ENSMUST00000142867.7	3.27593	protein_coding	ENSMUSG00000020634.12	Ubxn2a-203	1	0	1	7	16	6	1.05142	0	0.945301	7.37117	14.2667	6.24266	0.991947	9.6862	3.27593	0.00805331	ENSMUST00000142867	NA
ENSMUST00000154256.2	1.3698	protein_coding	ENSMUSG00000085795.8	Zfp703-202	1967	2298	1861	4188	7400	4037	2068.14	2057	1759.21	4410.07	6598.36	4200.27	0.994464	2.58434	1.3698	0.00553629	ENSMUST00000154256	zinc finger protein 703
ENSMUST00000159109.1	1.42523	protein_coding	ENSMUSG00000040524.9	Zfp609-201	2124	2137	2680	4375	6884	6915	2233.21	1912.88	2533.41	4606.98	6138.26	7194.66	0.999998	2.68557	1.42523	1.95497e-06	ENSMUST00000159109	NA
ENSMUST00000159645.7	1.30239	protein_coding	ENSMUSG00000040325.16	Dcaf1-202	39	41	32	96	76	95	41.0053	36.7001	30.2496	101.09	67.767	98.8421	0.999975	2.46638	1.30239	2.51846e-05	ENSMUST00000159645	NA
ENSMUST00000163190.7	-1.14569	protein_coding	ENSMUSG00000032479.15	Map4-202	38	55	65	17	23	28	39.9538	49.2319	61.4446	17.9014	20.5084	29.1324	0.996619	0.451974	-1.14569	0.003381	ENSMUST00000163190	microtubule-associated protein 4
ENSMUST00000168578.2	1.2467	protein_coding	ENSMUSG00000030431.8	Tmem238-201	27	22	27	50	52	74	28.3883	19.6928	25.5231	52.6512	46.3669	76.9928	0.977767	2.37298	1.2467	0.0222335	ENSMUST00000168578	NA
ENSMUST00000170518.2	1.05422	protein_coding	ENSMUSG00000090290.2	Tarbp1-201	395	498	805	1016	1104	1264	415.31	445.773	760.967	1069.87	984.404	1315.12	0.989417	2.07659	1.05422	0.0105826	ENSMUST00000170518	NA
ENSMUST00000171324.2	2.75594	protein_coding	ENSMUSG00000091387.2	Gcnt4-201	7	9	3	31	73	30	7.35992	8.05613	2.8359	32.6438	65.092	31.2133	0.995892	6.75495	2.75594	0.00410761	ENSMUST00000171324	glucosaminyl (N-acetyl) transferase 4, core 2 (beta-1,6-N-acetylglucosaminyltransferase)
ENSMUST00000173870.7	1.95028	protein_coding	ENSMUSG00000020923.17	Ubtf-209	11	6	3	36	23	20	11.5656	5.37075	2.8359	37.9089	20.5084	20.8089	0.960962	3.8645	1.95028	0.0390377	ENSMUST00000173870	NA
ENSMUST00000223871.1	4.60214	protein_coding	ENSMUSG00000049985.15	Ankrd55-205	0	2	0	7	23	37	0	1.79025	0	7.37117	20.5084	38.4964	0.976021	24.2875	4.60214	0.0239794	ENSMUST00000223871	NA

## Sheet: k88RH_k88M
Id	log2FC_k88RH_vs_k88M_EBSeq	transcript_type	gene_id	transcript_name	raw.k88M_R1	raw.k88M_R2	raw.k88M_R4	raw.k88M_R5	raw.k88RH_R2	raw.k88RH_R4	raw.k88RH_R5	norm.k88M_R1	norm.k88M_R2	norm.k88M_R4	norm.k88M_R5	norm.k88RH_R2	norm.k88RH_R4	norm.k88RH_R5	PPDE	PostFC	log2FC	Pval (=1-PPDE)	transID	Gene.description
ENSMUST00000000312.11	5.10844	protein_coding	ENSMUSG00000000303.12	Cdh1-201	1	4	4	10	85	236	301	1.11914	4.0412	3.92218	10.4546	88.0771	184.806	268.165	1	34.4979	5.10844	3.25729e-07	ENSMUST00000000312	NA
ENSMUST00000000326.11	2.04862	protein_coding	ENSMUSG00000000317.11	Bcl6b-201	8	30	51	1	95	104	116	8.95315	30.309	50.0078	1.04546	98.4391	81.4399	103.346	1	4.1371	2.04862	2.14425e-07	ENSMUST00000000326	NA
ENSMUST00000000505.15	2.09184	protein_coding	ENSMUSG00000029730.16	Mcm7-201	463	183	504	349	1359	2008	2278	518.163	184.885	494.195	364.864	1408.2	1572.42	2029.5	1	4.2629	2.09184	1.65978e-13	ENSMUST00000000505	minichromosome maintenance complex component 7
ENSMUST00000000939.14	1.31601	protein_coding	ENSMUSG00000000915.15	Hip1r-201	13	42	27	9	53	72	71	14.5489	42.4326	26.4747	9.4091	54.9186	56.3815	63.2548	0.999603	2.48977	1.31601	0.000397298	ENSMUST00000000939	NA
ENSMUST00000001513.7	1.42546	protein_coding	ENSMUSG00000001473.7	Tubb6-201	2495	1429	3572	1397	5347	9301	6460	2792.26	1443.72	3502.51	1460.5	5540.57	7283.39	5755.29	0.999994	2.68601	1.42546	5.99166e-06	ENSMUST00000001513	NA
ENSMUST00000002926.7	1.76813	protein_coding	ENSMUSG00000002847.7	Pla1a-201	14	17	6	16	41	66	55	15.668	17.1751	5.88327	16.7273	42.4842	51.683	49.0002	0.999984	3.40612	1.76813	1.63566e-05	ENSMUST00000002926	NA
ENSMUST00000003635.6	2.39286	protein_coding	ENSMUSG00000003541.6	Ier3-201	865	2752	912	1324	6993	13352	6956	968.059	2780.34	894.257	1384.18	7246.15	10455.6	6197.18	0.999995	5.25198	2.39286	4.72038e-06	ENSMUST00000003635	immediate early response 3
ENSMUST00000004936.9	8.30293	protein_coding	ENSMUSG00000004814.10	Ccl24-201	0	0	16	5	266	6172	799	0	0	15.6887	5.22728	275.629	4833.15	711.839	1	315.813	8.30293	1.20316e-08	ENSMUST00000004936	NA
ENSMUST00000005019.5	8.77963	protein_coding	ENSMUSG00000004885.5	Crabp2-201	0	0	0	0	4	444	18	0	0	0	0	4.1448	347.686	16.0364	1	439.472	8.77963	0	ENSMUST00000005019	cellular retinoic acid binding protein II
ENSMUST00000005503.4	1.25233	protein_coding	ENSMUSG00000005370.4	Msh6-201	1558	1147	1888	1732	3484	4095	5551	1743.63	1158.81	1851.27	1810.73	3610.12	3206.7	4945.45	0.998101	2.38227	1.25233	0.00189949	ENSMUST00000005503	mutS homolog 6
ENSMUST00000005862.8	1.82741	protein_coding	ENSMUSG00000005718.8	Tfap4-201	150	59	307	131	416	793	819	167.871	59.6076	301.027	136.955	431.06	620.979	729.657	0.99993	3.549	1.82741	7.02158e-05	ENSMUST00000005862	NA
ENSMUST00000005952.10	2.49484	protein_coding	ENSMUSG00000005802.12	Slc30a4-201	1468	2021	1310	871	12068	7144	7943	1642.9	2041.81	1284.51	910.592	12504.9	5594.3	7076.51	0.959696	5.63665	2.49484	0.0403035	ENSMUST00000005952	solute carrier family 30 (zinc transporter), member 4
ENSMUST00000006104.9	2.79679	protein_coding	ENSMUSG00000005950.14	P2rx5-201	63	116	23	12	603	377	299	70.506	117.195	22.5525	12.5455	624.829	295.22	266.383	0.973232	6.94892	2.79679	0.026768	ENSMUST00000006104	purinergic receptor P2X, ligand-gated ion channel, 5
ENSMUST00000006544.8	1.87884	protein_coding	ENSMUSG00000006378.15	Gcat-201	52	20	38	23	100	182	159	58.1955	20.206	37.2607	24.0455	103.62	142.52	141.655	1	3.6778	1.87884	3.49398e-12	ENSMUST00000006544	glycine C-acetyltransferase (2-amino-3-ketobutyrate-coenzyme A ligase)
ENSMUST00000006587.6	-1.1259	protein_coding	ENSMUSG00000090213.1	Tmem189-201	4011	4133	2797	3855	2247	1387	2135	4488.88	4175.57	2742.58	4030.23	2328.34	1086.13	1902.1	0.998763	0.458216	-1.1259	0.00123747	ENSMUST00000006587	transmembrane protein 189
ENSMUST00000009695.2	-1.83271	protein_coding	ENSMUSG00000009551.2	6330409D20Rik-201	25	16	13	28	4	9	7	27.9786	16.1648	12.7471	29.2728	4.1448	7.04769	6.23638	0.996279	0.280737	-1.83271	0.00372089	ENSMUST00000009695	RIKEN cDNA 6330409D20 gene
ENSMUST00000009772.7	3.67596	protein_coding	ENSMUSG00000009628.14	Tex15-201	22	46	66	11	400	639	569	24.6212	46.4738	64.716	11.5	414.48	500.386	506.929	1	12.7812	3.67596	0	ENSMUST00000009772	NA
ENSMUST00000015449.5	-1.34035	protein_coding	ENSMUSG00000015305.6	Sash1-201	14537	9140	19394	13989	6442	5231	7636	16269	9234.13	19016.7	14624.9	6675.21	4096.27	6803	0.99479	0.394924	-1.34035	0.00521029	ENSMUST00000015449	NA
ENSMUST00000015460.4	4.5165	protein_coding	ENSMUSG00000015316.11	Slamf1-201	2	165	2	4	3031	157	172	2.23829	166.699	1.96109	4.18182	3140.72	122.943	153.237	0.974986	22.8877	4.5165	0.0250136	ENSMUST00000015460	signaling lymphocytic activation molecule family member 1
ENSMUST00000017153.3	1.61775	protein_coding	ENSMUSG00000017009.3	Sdc4-201	4942	8996	12750	4740	20587	40494	23706	5530.81	9088.65	12502	4955.46	21332.3	31709.9	21120	0.996899	3.06897	1.61775	0.00310144	ENSMUST00000017153	NA
ENSMUST00000018571.4	-1.06159	protein_coding	ENSMUSG00000018427.7	Ypel2-201	2407	2454	3245	1673	1297	1280	1449	2693.78	2479.27	3181.87	1749.05	1343.95	1002.34	1290.93	0.998917	0.479104	-1.06159	0.00108306	ENSMUST00000018571	NA
ENSMUST00000018644.2	3.35992	protein_coding	ENSMUSG00000018500.2	Adora2b-201	119	437	237	103	2773	3149	1960	133.178	441.501	232.389	107.682	2873.39	2465.91	1746.19	1	10.2668	3.35992	0	ENSMUST00000018644	NA
ENSMUST00000018651.13	-1.7357	protein_coding	ENSMUSG00000018507.16	Trpv2-201	49	23	32	28	9	9	16	54.838	23.2369	31.3774	29.2728	9.32581	7.04769	14.2546	0.994514	0.300264	-1.7357	0.00548599	ENSMUST00000018651	transient receptor potential cation channel, subfamily V, member 2
ENSMUST00000018842.13	5.58307	protein_coding	ENSMUSG00000018698.15	Lhx1-201	0	0	0	0	1	26	16	0	0	0	0	1.0362	20.36	14.2546	0.997459	47.937	5.58307	0.00254091	ENSMUST00000018842	NA
ENSMUST00000019708.11	-1.09726	protein_coding	ENSMUSG00000019564.12	Arid3a-201	221	195	269	179	121	123	103	247.331	197.008	263.767	187.137	125.38	96.3184	91.7639	1	0.467405	-1.09726	6.61182e-09	ENSMUST00000019708	AT rich interactive domain 3A (BRIGHT-like)
ENSMUST00000019962.14	1.13337	protein_coding	ENSMUSG00000019818.15	Cd164-201	7601	10415	7794	8331	14935	24265	26774	8506.61	10522.3	7642.37	8709.69	15475.7	19001.3	23853.3	0.999428	2.19371	1.13337	0.000571614	ENSMUST00000019962	CD164 antigen
ENSMUST00000020161.9	7.78625	protein_coding	ENSMUSG00000019987.9	Arg1-201	8	6	54	34	613	16179	6035	8.95315	6.06179	52.9494	35.5455	635.191	12669.4	5376.65	1	220.747	7.78625	3.56337e-09	ENSMUST00000020161	arginase, liver
ENSMUST00000020204.4	3.48828	protein_coding	ENSMUSG00000020019.4	Ntn4-201	0	0	6	0	2	59	15	0	0	5.88327	0	2.0724	46.2015	13.3637	0.953069	11.2222	3.48828	0.0469308	ENSMUST00000020204	NA
ENSMUST00000020215.15	4.90347	protein_coding	ENSMUSG00000020027.18	Socs2-201	2	10	0	6	149	182	159	2.23829	10.103	0	6.27273	154.394	142.52	141.655	1	29.9289	4.90347	0	ENSMUST00000020215	NA
ENSMUST00000020804.7	-1.39867	protein_coding	ENSMUSG00000061666.6	Gdpd1-201	6230	7406	5959	5623	4041	1236	2594	6972.26	7482.27	5843.07	5878.6	4187.29	967.882	2311.03	0.999966	0.379278	-1.39867	3.38263e-05	ENSMUST00000020804	NA
ENSMUST00000020837.6	3.06718	protein_coding	ENSMUSG00000020527.14	Myo19-201	2	3	2	5	30	26	36	2.23829	3.0309	1.96109	5.22728	31.086	20.36	32.0728	1	8.38136	3.06718	1.95799e-12	ENSMUST00000020837	NA
ENSMUST00000020856.5	1.42353	protein_coding	ENSMUSG00000020547.5	Bzw2-201	283	458	290	248	689	1333	1022	316.718	462.717	284.358	259.273	713.942	1043.84	910.512	1	2.68241	1.42353	7.30048e-08	ENSMUST00000020856	NA
ENSMUST00000020962.11	1.57163	protein_coding	ENSMUSG00000020634.12	Ubxn2a-201	233	326	208	216	814	842	869	260.76	329.357	203.953	225.818	843.468	659.35	774.203	1	2.9724	1.57163	0	ENSMUST00000020962	NA
ENSMUST00000021204.3	1.45378	protein_coding	ENSMUSG00000020844.6	Nxn-201	50	44	63	40	125	238	119	55.9572	44.4532	61.7743	41.8182	129.525	186.372	106.019	0.996982	2.73925	1.45378	0.0030185	ENSMUST00000021204	nucleoredoxin
ENSMUST00000021544.7	4.19912	protein_coding	ENSMUSG00000021118.7	Plek2-201	0	3	0	1	25	8	44	0	3.0309	0	1.04546	25.905	6.26461	39.2001	0.957486	18.368	4.19912	0.0425136	ENSMUST00000021544	pleckstrin 2
ENSMUST00000021550.6	3.07487	protein_coding	ENSMUSG00000021125.6	Arg2-201	42	510	33	116	2005	1295	1671	47.004	515.252	32.358	121.273	2077.58	1014.08	1488.71	0.999978	8.4261	3.07487	2.16757e-05	ENSMUST00000021550	arginase type II
ENSMUST00000021693.3	1.37919	protein_coding	ENSMUSG00000021265.3	Slc25a29-201	15	19	4	4	30	42	26	16.7871	19.1957	3.92218	4.18182	31.086	32.8892	23.1637	0.98698	2.60123	1.37919	0.0130196	ENSMUST00000021693	solute carrier family 25 (mitochondrial carrier, palmitoylcarnitine transporter), member 29
ENSMUST00000022059.13	-1.80178	protein_coding	ENSMUSG00000021575.16	Ahrr-201	1072	822	910	303	255	299	228	1199.72	830.466	892.296	316.773	264.231	234.14	203.128	0.956244	0.286821	-1.80178	0.0437563	ENSMUST00000022059	aryl-hydrocarbon receptor repressor
ENSMUST00000022345.6	1.93192	protein_coding	ENSMUSG00000021811.7	Dnajc9-201	213	89	216	180	393	977	1045	238.378	89.9166	211.798	188.182	407.227	765.066	931.003	0.992294	3.81563	1.93192	0.007706	ENSMUST00000022345	NA
ENSMUST00000022497.14	-1.50885	protein_coding	ENSMUSG00000021930.14	Spryd7-201	508	1024	686	483	373	126	282	568.525	1034.55	672.654	504.955	386.503	98.6676	251.237	0.976246	0.351392	-1.50885	0.0237541	ENSMUST00000022497	SPRY domain containing 7
ENSMUST00000022507.12	1.03909	protein_coding	ENSMUSG00000021938.12	Pspc1-201	158	155	263	103	343	395	466	176.825	156.596	257.883	107.682	355.417	309.315	415.165	0.997974	2.05494	1.03909	0.00202558	ENSMUST00000022507	paraspeckle protein 1
ENSMUST00000022529.7	-1.03056	protein_coding	ENSMUSG00000021957.7	Tkt-201	73	46	87	79	32	39	50	81.6975	46.4738	85.3074	82.591	33.1584	30.54	44.5456	0.9949	0.48952	-1.03056	0.00510046	ENSMUST00000022529	transketolase
ENSMUST00000022595.7	2.54147	protein_coding	ENSMUSG00000022018.7	Rgcc-201	183	150	62	67	990	709	640	204.803	151.545	60.7938	70.0455	1025.84	555.201	570.184	0.999797	5.82182	2.54147	0.000202522	ENSMUST00000022595	regulator of cell cycle
ENSMUST00000022784.8	1.50279	protein_coding	ENSMUSG00000022177.9	Haus4-201	132	65	122	109	258	354	460	147.727	65.6694	119.627	113.955	267.34	277.209	409.82	0.999903	2.8339	1.50279	9.71282e-05	ENSMUST00000022784	NA
ENSMUST00000023119.14	5.57492	protein_coding	ENSMUSG00000022479.15	Vdr-201	57	30	53	5	120	7456	332	63.7912	30.309	51.9689	5.22728	124.344	5838.62	295.783	0.999621	47.6671	5.57492	0.000379415	ENSMUST00000023119	vitamin D (1,25-dihydroxyvitamin D3) receptor
ENSMUST00000023151.5	-2.17193	protein_coding	ENSMUSG00000022508.5	Bcl6-201	5937	3848	6041	5849	1181	1508	1525	6644.35	3887.63	5923.47	6114.87	1223.75	1180.88	1358.64	1	0.221914	-2.17193	0	ENSMUST00000023151	NA
ENSMUST00000023156.12	1.521	protein_coding	ENSMUSG00000022514.14	Il1rap-201	617	472	1022	612	2093	1819	2786	690.511	476.861	1002.12	639.819	2168.77	1424.42	2482.08	0.99363	2.86989	1.521	0.00637014	ENSMUST00000023156	interleukin 1 receptor accessory protein
ENSMUST00000023329.5	5.28633	protein_coding	ENSMUSG00000061100.4	Retnla-201	0	0	2	0	4	91	20	0	0	1.96109	0	4.1448	71.2599	17.8182	0.999547	39.0252	5.28633	0.000453252	ENSMUST00000023329	NA
ENSMUST00000023353.3	2.26791	protein_coding	ENSMUSG00000022673.5	Mcm4-201	1604	1203	2179	1230	6179	9119	10977	1795.11	1215.39	2136.61	1285.91	6402.69	7140.87	9779.54	1	4.81626	2.26791	1.7323e-11	ENSMUST00000023353	minichromosome maintenance complex component 4
ENSMUST00000023487.4	1.25223	protein_coding	ENSMUSG00000022799.4	Arhgap31-201	8376	10412	10580	6144	19939	26994	26704	9373.94	10519.2	10374.2	6423.28	20660.8	21138.4	23790.9	1	2.38209	1.25223	0	ENSMUST00000023487	NA
ENSMUST00000023509.4	-1.39734	protein_coding	ENSMUSG00000062901.3	Klhl24-201	12359	9973	19130	12238	4354	6117	7332	13831.5	10075.7	18757.8	12794.3	4511.62	4790.08	6532.17	0.999658	0.379627	-1.39734	0.000342444	ENSMUST00000023509	NA
ENSMUST00000023593.5	4.41917	protein_coding	ENSMUSG00000022878.5	Adipoq-201	0	0	1	0	0	15	23	0	0	0.980545	0	0	11.7461	20.491	0.991939	21.3946	4.41917	0.00806069	ENSMUST00000023593	NA
ENSMUST00000024011.9	2.78321	protein_coding	ENSMUSG00000023243.9	Kcnk5-201	2	2	3	0	8	28	13	2.23829	2.0206	2.94164	0	8.28961	21.9261	11.5819	0.982418	6.88382	2.78321	0.0175815	ENSMUST00000024011	NA
ENSMUST00000024702.4	1.82421	protein_coding	ENSMUSG00000023909.4	Paqr4-201	387	174	328	185	925	1329	1111	433.108	175.792	321.619	193.409	958.486	1040.71	989.803	1	3.54113	1.82421	0	ENSMUST00000024702	progestin and adipoQ receptor family member IV
ENSMUST00000025075.2	1.21481	protein_coding	ENSMUSG00000024232.2	Bambi-201	275	164	230	147	394	691	604	307.764	165.689	225.525	153.682	408.263	541.106	538.111	1	2.3211	1.21481	4.18022e-07	ENSMUST00000025075	BMP and activin membrane-bound inhibitor
ENSMUST00000025363.6	4.31142	protein_coding	ENSMUSG00000024486.6	Hbegf-201	29	82	149	5	1338	1162	1937	32.4552	82.8445	146.101	5.22728	1386.44	909.935	1725.7	1	19.8549	4.31142	2.51021e-13	ENSMUST00000025363	heparin-binding EGF-like growth factor
ENSMUST00000025486.8	1.879	protein_coding	ENSMUSG00000024590.8	Lmnb1-201	451	211	1522	457	1965	3267	3206	504.734	213.173	1492.39	477.773	2036.13	2558.31	2856.26	0.999984	3.6782	1.879	1.62394e-05	ENSMUST00000025486	NA
ENSMUST00000025835.5	-1.04129	protein_coding	ENSMUSG00000024900.5	Cpt1a-201	8888	5880	9814	7767	3591	3819	6255	9946.95	5940.56	9623.07	8120.05	3721	2990.57	5572.65	0.963113	0.485894	-1.04129	0.0368874	ENSMUST00000025835	carnitine palmitoyltransferase 1a, liver
ENSMUST00000025965.11	2.14534	protein_coding	ENSMUSG00000025001.11	Hells-201	426	307	626	395	1669	2158	2951	476.755	310.162	613.821	412.955	1729.42	1689.88	2629.08	1	4.42396	2.14534	2.17754e-07	ENSMUST00000025965	helicase, lymphoid specific
ENSMUST00000026288.4	1.15875	protein_coding	ENSMUSG00000025257.5	Ribc1-201	31	58	48	40	70	167	116	34.6934	58.5973	47.0662	41.8182	72.5341	130.774	103.346	0.981725	2.23264	1.15875	0.018275	ENSMUST00000026288	NA
ENSMUST00000026360.8	3.27473	protein_coding	ENSMUSG00000025321.14	Itgb8-201	48	352	111	26	2000	1231	1120	53.7189	355.625	108.841	27.1818	2072.4	963.967	997.821	0.997647	9.67811	3.27473	0.0023531	ENSMUST00000026360	integrin beta 8
ENSMUST00000026416.14	1.4528	protein_coding	ENSMUSG00000025358.16	Cdk2-202	15	14	41	21	43	109	71	16.7871	14.1442	40.2024	21.9546	44.5566	85.3553	63.2548	0.96457	2.73738	1.4528	0.0354302	ENSMUST00000026416	NA
ENSMUST00000026662.7	1.58739	protein_coding	ENSMUSG00000025577.7	Cbx2-201	144	158	124	52	448	400	389	161.157	159.627	121.588	54.3637	464.218	313.231	346.565	0.999997	3.00506	1.58739	3.07965e-06	ENSMUST00000026662	NA
ENSMUST00000026999.9	1.20649	protein_coding	ENSMUSG00000025880.11	Smad7-201	125	82	131	54	233	294	264	139.893	82.8445	128.451	56.4546	241.435	230.224	235.201	1	2.30776	1.20649	6.427e-11	ENSMUST00000026999	SMAD family member 7
ENSMUST00000027241.10	3.12166	protein_coding	ENSMUSG00000026072.12	Il1r1-201	4	0	0	2	6	21	30	4.47657	0	0	2.09091	6.21721	16.4446	26.7274	0.963932	8.70391	3.12166	0.036068	ENSMUST00000027241	NA
ENSMUST00000027503.13	1.28176	protein_coding	ENSMUSG00000026281.15	Dtymk-201	10	11	41	21	51	75	49	11.1914	11.1133	40.2024	21.9546	52.8462	58.7307	43.6547	0.988181	2.43135	1.28176	0.0118194	ENSMUST00000027503	NA
ENSMUST00000027697.11	-1.71123	protein_coding	ENSMUSG00000026437.11	Cdk18-201	6217	3415	4073	4733	2317	663	1723	6957.71	3450.17	3993.76	4948.14	2400.88	519.18	1535.04	0.997143	0.3054	-1.71123	0.00285691	ENSMUST00000027697	NA
ENSMUST00000028102.13	-1.35511	protein_coding	ENSMUSG00000026764.15	Kif5c-201	520	846	1008	1131	513	146	467	581.955	854.713	988.39	1182.41	531.571	114.329	416.056	0.977606	0.390904	-1.35511	0.0223942	ENSMUST00000028102	kinesin family member 5C
ENSMUST00000028846.6	2.03706	protein_coding	ENSMUSG00000027368.6	Dusp2-201	97	37	107	55	290	523	276	108.557	37.3811	104.918	57.5001	300.498	409.549	245.892	0.999997	4.10409	2.03706	2.66358e-06	ENSMUST00000028846	NA
ENSMUST00000028881.13	4.96903	protein_coding	ENSMUSG00000027398.13	Il1b-201	53	79	154	55	1872	7278	1203	59.3146	79.8136	151.004	57.5001	1939.77	5699.23	1071.77	0.999867	31.3204	4.96903	0.000132671	ENSMUST00000028881	NA
ENSMUST00000029201.13	-1.4087	protein_coding	ENSMUSG00000027665.13	Pik3ca-201	23	44	50	30	16	13	17	25.7403	44.4532	49.0273	31.3637	16.5792	10.18	15.1455	0.999781	0.376652	-1.4087	0.000219138	ENSMUST00000029201	phosphatidylinositol-4,5-bisphosphate 3-kinase catalytic subunit alpha
ENSMUST00000029447.11	-1.09374	protein_coding	ENSMUSG00000027854.12	Sike1-201	1902	1349	2789	1749	886	1356	963	2128.61	1362.89	2734.74	1828.5	918.074	1061.85	857.948	0.955207	0.468545	-1.09374	0.0447927	ENSMUST00000029447	suppressor of IKBKE 1
ENSMUST00000029846.4	2.78233	protein_coding	ENSMUSG00000028195.4	Ccn1-201	41	4	5	12	113	195	95	45.8849	4.0412	4.90273	12.5455	117.091	152.7	84.6366	1	6.87963	2.78233	3.40382e-07	ENSMUST00000029846	NA
ENSMUST00000030127.12	-1.48921	protein_coding	ENSMUSG00000028420.13	Tmem38b-201	8533	6518	4740	7172	3352	1219	3548	9549.65	6585.13	4647.78	7498.01	3473.35	954.57	3160.96	0.987368	0.356208	-1.48921	0.0126323	ENSMUST00000030127	NA
ENSMUST00000030290.7	4.53374	protein_coding	ENSMUSG00000061859.16	Patj-201	1	2	0	0	2	46	40	1.11914	2.0206	0	0	2.0724	36.0215	35.6365	0.999667	23.1629	4.53374	0.000332505	ENSMUST00000030290	NA
ENSMUST00000030381.7	2.28959	protein_coding	ENSMUSG00000028633.7	Ctps-201	280	390	276	368	1817	1251	2455	313.36	394.017	270.63	384.728	1882.78	979.628	2187.19	0.994155	4.88916	2.28959	0.00584517	ENSMUST00000030381	NA
ENSMUST00000030398.9	1.22125	protein_coding	ENSMUSG00000028645.11	Slc2a1-201	185	211	103	132	465	495	323	207.042	213.173	100.996	138	481.833	387.623	287.765	0.991038	2.33149	1.22125	0.00896183	ENSMUST00000030398	NA
ENSMUST00000030456.13	2.07395	protein_coding	ENSMUSG00000028693.15	Nasp-201	7	11	6	15	49	50	45	7.834	11.1133	5.88327	15.6818	50.7738	39.1538	40.091	0.999999	4.21037	2.07395	1.03384e-06	ENSMUST00000030456	NA
ENSMUST00000030583.12	1.24591	protein_coding	ENSMUSG00000028792.14	Ak2-201	18	46	41	45	90	128	91	20.1446	46.4738	40.2024	47.0455	93.2581	100.234	81.073	1	2.37167	1.24591	4.48923e-10	ENSMUST00000030583	adenylate kinase 2
ENSMUST00000031017.10	2.62206	protein_coding	ENSMUSG00000029135.10	Fosl2-201	2036	1354	2621	1629	8535	21110	12883	2278.58	1367.94	2570.01	1703.05	8843.97	16530.7	11477.6	0.999996	6.15627	2.62206	3.88677e-06	ENSMUST00000031017	NA
ENSMUST00000031246.8	-5.49405	protein_coding	ENSMUSG00000029306.8	Ibsp-201	0	0	51	0	0	0	0	0	0	50.0078	0	0	0	0	0.991474	0.0221884	-5.49405	0.00852612	ENSMUST00000031246	integrin binding sialoprotein
ENSMUST00000031319.7	4.2349	protein_coding	ENSMUSG00000029372.7	Ppbp-201	58	67	117	66	65	5379	819	64.9103	67.69	114.724	69.0001	67.3531	4212.17	729.657	0.979042	18.8292	4.2349	0.020958	ENSMUST00000031319	NA
ENSMUST00000031320.7	2.02142	protein_coding	ENSMUSG00000029373.7	Pf4-201	4	6	2	2	18	23	11	4.47657	6.06179	1.96109	2.09091	18.6516	18.0108	9.80003	0.999209	4.05984	2.02142	0.000790879	ENSMUST00000031320	NA
ENSMUST00000031325.5	4.53606	protein_coding	ENSMUSG00000029378.5	Areg-201	0	2	0	0	15	16	26	0	2.0206	0	0	15.543	12.5292	23.1637	1	23.2	4.53606	2.59418e-09	ENSMUST00000031325	amphiregulin
ENSMUST00000031390.9	2.27744	protein_coding	ENSMUSG00000029436.9	Mmp17-201	2	0	2	2	4	16	10	2.23829	0	1.96109	2.09091	4.1448	12.5292	8.90912	0.950392	4.84818	2.27744	0.0496076	ENSMUST00000031390	NA
ENSMUST00000031533.10	1.78962	protein_coding	ENSMUSG00000029553.10	Tfec-201	15	9	6	12	26	66	43	16.7871	9.09269	5.88327	12.5455	26.9412	51.683	38.3092	0.999436	3.45724	1.78962	0.000564047	ENSMUST00000031533	NA
ENSMUST00000032217.1	1.37053	protein_coding	ENSMUSG00000030124.2	Lag3-201	22	91	20	86	140	200	156	24.6212	91.9372	19.6109	89.9092	145.068	156.615	138.982	0.999374	2.58565	1.37053	0.000625576	ENSMUST00000032217	lymphocyte-activation gene 3
ENSMUST00000032233.8	3.84806	protein_coding	ENSMUSG00000030137.8	Tuba8-201	6	9	5	7	34	173	168	6.71486	9.09269	4.90273	7.31819	35.2308	135.472	149.673	0.998237	14.4007	3.84806	0.00176348	ENSMUST00000032233	NA
ENSMUST00000032265.12	5.13383	protein_coding	ENSMUSG00000030162.14	Olr1-201	15	590	58	12	11963	3551	4289	16.7871	596.076	56.8716	12.5455	12396.1	2780.7	3821.12	0.99991	35.1104	5.13383	9.02781e-05	ENSMUST00000032265	NA
ENSMUST00000033001.5	1.63332	protein_coding	ENSMUSG00000030747.5	Dgat2-201	52	24	30	34	102	183	108	58.1955	24.2472	29.4164	35.5455	105.692	143.303	96.2185	0.999998	3.10226	1.63332	1.72569e-06	ENSMUST00000033001	diacylglycerol O-acyltransferase 2
ENSMUST00000033020.13	-1.63027	protein_coding	ENSMUSG00000030760.14	Acer3-201	477	297	823	585	141	222	256	533.831	300.059	806.989	611.592	146.104	173.843	228.073	0.989665	0.323029	-1.63027	0.0103352	ENSMUST00000033020	NA
ENSMUST00000033054.9	5.44262	protein_coding	ENSMUSG00000030790.15	Adm-201	1	15	7	16	644	621	234	1.11914	15.1545	6.86382	16.7273	667.313	486.29	208.473	1	43.4904	5.44262	2.40692e-07	ENSMUST00000033054	NA
ENSMUST00000033179.13	1.25244	protein_coding	ENSMUSG00000030888.14	Rrp8-201	63	79	75	85	128	304	214	70.506	79.8136	73.5409	88.8637	132.634	238.055	190.655	0.997067	2.38245	1.25244	0.00293342	ENSMUST00000033179	ribosomal RNA processing 8, methyltransferase, homolog (yeast)
ENSMUST00000033326.9	2.98212	protein_coding	ENSMUSG00000031016.9	Wee1-201	1224	1361	1129	1370	12796	6338	15319	1369.83	1375.02	1107.04	1432.27	13259.2	4963.14	13647.9	0.956554	7.90146	2.98212	0.043446	ENSMUST00000033326	WEE 1 homolog 1 (S. pombe)
ENSMUST00000033468.10	-1.17509	protein_coding	ENSMUSG00000031133.12	Arhgef6-201	99	68	95	114	30	52	65	110.795	68.7003	93.1518	119.182	31.086	40.72	57.9093	0.999441	0.442857	-1.17509	0.000558877	ENSMUST00000033468	NA
ENSMUST00000033809.3	2.64738	protein_coding	ENSMUSG00000031432.3	Prps1-201	600	753	675	723	2622	8047	5085	671.486	760.755	661.868	755.864	2716.92	6301.41	4530.29	0.999066	6.26529	2.64738	0.000934326	ENSMUST00000033809	phosphoribosyl pyrophosphate synthetase 1
ENSMUST00000033888.4	3.67051	protein_coding	ENSMUSG00000040197.4	Cd209e-201	2	0	0	0	0	34	7	2.23829	0	0	0	0	26.6246	6.23638	0.952079	12.733	3.67051	0.0479213	ENSMUST00000033888	NA
ENSMUST00000034004.9	4.41734	protein_coding	ENSMUSG00000031595.9	Pdgfrl-201	1	6	0	3	33	77	99	1.11914	6.06179	0	3.13637	34.1946	60.2969	88.2003	1	21.3674	4.41734	3.74e-07	ENSMUST00000034004	platelet-derived growth factor receptor-like
ENSMUST00000034232.2	9.38432	protein_coding	ENSMUSG00000031780.2	Ccl17-201	0	2	0	0	464	1326	98	0	2.0206	0	0	480.797	1038.36	87.3094	1	668.283	9.38432	1.1721e-11	ENSMUST00000034232	chemokine (C-C motif) ligand 17
ENSMUST00000034351.7	-1.28752	protein_coding	ENSMUSG00000031880.7	Rrad-201	374	522	519	392	251	270	114	418.56	527.376	508.903	409.819	260.086	211.431	101.564	1	0.409656	-1.28752	2.01347e-08	ENSMUST00000034351	Ras-related associated with diabetes
ENSMUST00000034453.5	3.03966	protein_coding	ENSMUSG00000031972.5	Acta1-201	24	0	3	2	47	144	51	26.8594	0	2.94164	2.09091	48.7014	112.763	45.4365	0.968464	8.22298	3.03966	0.031536	ENSMUST00000034453	actin, alpha 1, skeletal muscle
ENSMUST00000035037.13	-1.40688	protein_coding	ENSMUSG00000032462.14	Pik3cb-201	333	165	244	211	117	67	123	372.675	166.699	239.253	220.591	121.236	52.4661	109.582	0.980837	0.377125	-1.40688	0.0191633	ENSMUST00000035037	NA
ENSMUST00000035908.2	3.32996	protein_coding	ENSMUSG00000033730.4	Egr3-201	4	0	5	0	41	20	23	4.47657	0	4.90273	0	42.4842	15.6615	20.491	0.992033	10.0558	3.32996	0.00796679	ENSMUST00000035908	early growth response 3
ENSMUST00000035987.8	-2.1885	protein_coding	ENSMUSG00000042724.8	Map3k9-201	307	96	280	171	65	48	48	343.577	96.9887	274.553	178.773	67.3531	37.5877	42.7638	0.993704	0.21938	-2.1885	0.00629613	ENSMUST00000035987	mitogen-activated protein kinase kinase kinase 9
ENSMUST00000036074.14	-1.29417	protein_coding	ENSMUSG00000036246.14	Gmip-201	969	592	916	931	292	393	537	1084.45	598.097	898.179	973.319	302.571	307.749	478.42	0.999942	0.407771	-1.29417	5.75059e-05	ENSMUST00000036074	NA
ENSMUST00000036248.12	2.41709	protein_coding	ENSMUSG00000038400.15	Pmepa1-201	20	19	6	16	62	146	93	22.3829	19.1957	5.88327	16.7273	64.2445	114.329	82.8548	1	5.34092	2.41709	1.81929e-07	ENSMUST00000036248	NA
ENSMUST00000037248.9	1.40896	protein_coding	ENSMUSG00000042606.9	Hirip3-201	48	25	47	44	98	117	168	53.7189	25.2575	46.0856	46	101.548	91.6199	149.673	0.998268	2.65547	1.40896	0.0017321	ENSMUST00000037248	NA
ENSMUST00000037636.3	2.18085	protein_coding	ENSMUSG00000034336.3	Ina-201	9	6	9	4	43	51	20	10.0723	6.06179	8.82491	4.18182	44.5566	39.9369	17.8182	0.993355	4.53422	2.18085	0.00664457	ENSMUST00000037636	NA
ENSMUST00000037913.8	4.64705	protein_coding	ENSMUSG00000037991.9	Rmi2-201	13	12	19	8	347	312	482	14.5489	12.1236	18.6304	8.36364	359.562	244.32	429.42	1	25.0555	4.64705	0	ENSMUST00000037913	NA
ENSMUST00000038229.4	-1.32107	protein_coding	ENSMUSG00000035121.6	Neil2-201	58	44	82	80	24	28	39	64.9103	44.4532	80.4047	83.6364	24.8688	21.9261	34.7456	0.999832	0.400238	-1.32107	0.00016834	ENSMUST00000038229	nei like 2 (E. coli)
ENSMUST00000038275.10	-1.27185	protein_coding	ENSMUSG00000038175.10	Mylip-201	1592	1459	1221	1378	585	476	959	1781.68	1474.03	1197.25	1440.64	606.178	372.744	854.385	0.999998	0.414129	-1.27185	2.08012e-06	ENSMUST00000038275	NA
ENSMUST00000038287.6	3.02728	protein_coding	ENSMUSG00000034765.6	Dusp5-201	289	226	449	224	1911	5130	1865	323.432	228.328	440.265	234.182	1980.18	4017.18	1661.55	0.956379	8.15269	3.02728	0.0436207	ENSMUST00000038287	NA
ENSMUST00000038562.8	2.59934	protein_coding	ENSMUSG00000039911.13	Spsb1-201	34	15	27	5	133	193	114	38.0509	15.1545	26.4747	5.22728	137.815	151.134	101.564	1	6.06008	2.59934	7.99361e-15	ENSMUST00000038562	splA/ryanodine receptor domain and SOCS box containing 1
ENSMUST00000038665.5	-2.79062	protein_coding	ENSMUSG00000041552.7	Ptchd1-201	266	117	299	110	39	24	34	297.692	118.205	293.183	115	40.4118	18.7938	30.291	0.9997	0.144524	-2.79062	0.00029984	ENSMUST00000038665	patched domain containing 1
ENSMUST00000040065.3	-1.7403	protein_coding	ENSMUSG00000033777.4	Tlr13-201	41206	20051	48622	48483	10463	10159	20633	46115.4	20257.5	47676.1	50686.8	10841.8	7955.27	18382.2	0.982065	0.299308	-1.7403	0.0179347	ENSMUST00000040065	NA
ENSMUST00000040514.7	1.73837	protein_coding	ENSMUSG00000038894.7	Irs2-201	716	602	1076	491	2724	2758	2786	801.307	608.2	1055.07	513.319	2822.61	2159.72	2482.08	1	3.33657	1.73837	0	ENSMUST00000040514	insulin receptor substrate 2
ENSMUST00000040536.5	1.62062	protein_coding	ENSMUSG00000034266.6	Batf-201	220	393	206	300	711	1441	918	246.212	397.048	201.992	313.637	736.739	1128.41	817.857	0.999995	3.07507	1.62062	4.56173e-06	ENSMUST00000040536	NA
ENSMUST00000040880.8	2.70075	protein_coding	ENSMUSG00000041205.8	Map6d1-201	0	2	1	3	14	18	6	0	2.0206	0.980545	3.13637	14.5068	14.0954	5.34547	0.99135	6.5014	2.70075	0.00865032	ENSMUST00000040880	MAP6 domain containing 1
ENSMUST00000040971.13	-1.69174	protein_coding	ENSMUSG00000035547.14	Capn5-201	2345	888	1920	1444	621	565	594	2624.39	897.146	1882.65	1509.64	643.481	442.438	529.202	0.957688	0.309554	-1.69174	0.0423118	ENSMUST00000040971	NA
ENSMUST00000041357.8	3.58027	protein_coding	ENSMUSG00000037095.8	Lrg1-201	0	0	6	0	4	70	9	0	0	5.88327	0	4.1448	54.8153	8.01821	0.951602	11.961	3.58027	0.048398	ENSMUST00000041357	NA
ENSMUST00000041400.5	-1.00527	protein_coding	ENSMUSG00000037415.6	Ranbp10-201	6545	6067	6163	5747	3846	3184	3432	7324.79	6129.48	6043.1	6008.23	3985.23	2493.31	3057.61	1	0.498178	-1.00527	9.67704e-12	ENSMUST00000041400	RAN binding protein 10
ENSMUST00000042581.3	3.19192	protein_coding	ENSMUSG00000037977.6	6430571L13Rik-201	0	12	0	6	41	64	44	0	12.1236	0	6.27273	42.4842	50.1169	39.2001	1	9.13829	3.19192	0	ENSMUST00000042581	RIKEN cDNA 6430571L13 gene
ENSMUST00000042610.14	-1.30972	protein_coding	ENSMUSG00000073490.11	Ifi207-201	1280	1491	2217	2214	657	553	1280	1432.5	1506.36	2173.87	2314.64	680.784	433.041	1140.37	0.994705	0.403399	-1.30972	0.00529456	ENSMUST00000042610	interferon activated gene 207
ENSMUST00000042970.2	-2.36646	protein_coding	ENSMUSG00000041695.2	Kcnj2-201	14680	8989	15026	7123	3150	905	3376	16429	9081.58	14733.7	7446.78	3264.03	708.684	3007.72	0.999987	0.193921	-2.36646	1.31186e-05	ENSMUST00000042970	NA
ENSMUST00000043059.8	4.30198	protein_coding	ENSMUSG00000038264.8	Sema7a-201	38	14	25	38	412	1338	435	42.5274	14.1442	24.5136	39.7273	426.915	1047.76	387.547	0.994585	19.7254	4.30198	0.00541481	ENSMUST00000043059	sema domain, immunoglobulin domain (Ig), and GPI membrane anchor, (semaphorin) 7A
ENSMUST00000044155.14	-1.15432	protein_coding	ENSMUSG00000032020.15	Ubash3b-201	3374	3373	3377	2419	2146	1188	1396	3775.99	3407.74	3311.3	2528.96	2223.69	930.295	1243.71	0.99968	0.449277	-1.15432	0.000319953	ENSMUST00000044155	NA
ENSMUST00000044190.11	1.88769	protein_coding	ENSMUSG00000037375.16	Hhat-201	22	31	31	19	86	116	131	24.6212	31.3193	30.3969	19.8637	89.1133	90.8368	116.709	1	3.70042	1.88769	0	ENSMUST00000044190	NA
ENSMUST00000044260.10	1.26686	protein_coding	ENSMUSG00000033364.13	Usp37-201	486	551	519	604	1241	1319	1953	543.904	556.675	508.903	631.455	1285.93	1032.88	1739.95	0.99207	2.40638	1.26686	0.00792951	ENSMUST00000044260	ubiquitin specific peptidase 37
ENSMUST00000044385.13	-1.38652	protein_coding	ENSMUSG00000042743.13	Sgtb-201	201	136	246	226	56	107	111	224.948	137.401	241.214	236.273	58.0273	83.7892	98.8912	0.999996	0.382486	-1.38652	4.09458e-06	ENSMUST00000044385	small glutamine-rich tetratricopeptide repeat (TPR)-containing, beta
ENSMUST00000044691.8	2.85331	protein_coding	ENSMUSG00000042215.8	Bag2-201	144	104	64	49	481	1235	696	161.157	105.071	62.7549	51.2273	498.413	967.099	620.075	0.999995	7.22655	2.85331	4.77268e-06	ENSMUST00000044691	BCL2-associated athanogene 2
ENSMUST00000044766.14	-1.75944	protein_coding	ENSMUSG00000027309.18	4930402H24Rik-201	2195	1688	1687	2065	732	595	611	2456.52	1705.38	1654.18	2158.87	758.499	465.93	544.347	1	0.295363	-1.75944	9.99201e-16	ENSMUST00000044766	NA
ENSMUST00000045235.7	-2.1047	protein_coding	ENSMUSG00000042742.7	Bmt2-201	2764	1278	3826	2987	433	781	1027	3093.31	1291.16	3751.57	3122.78	448.675	611.583	914.967	0.999461	0.2325	-2.1047	0.000539339	ENSMUST00000045235	base methyltransferase of 25S rRNA 2
ENSMUST00000046721.1	2.01554	protein_coding	ENSMUSG00000035364.1	4930524J08Rik-201	9	6	9	18	39	59	54	10.0723	6.06179	8.82491	18.8182	40.4118	46.2015	48.1092	1	4.04333	2.01554	2.46536e-07	ENSMUST00000046721	NA
ENSMUST00000047362.10	3.91109	protein_coding	ENSMUSG00000038930.11	Rccd1-201	0	0	1	0	8	4	11	0	0	0.980545	0	8.28961	3.13231	9.80003	0.995415	15.0438	3.91109	0.00458522	ENSMUST00000047362	RCC1 domain containing 1
ENSMUST00000048128.14	-1.09427	protein_coding	ENSMUSG00000035011.15	Zbtb7a-201	8699	7033	7404	7444	4082	3331	4911	9735.43	7105.43	7259.96	7782.37	4229.77	2608.43	4375.27	1	0.468372	-1.09427	3.47721e-07	ENSMUST00000048128	zinc finger and BTB domain containing 7a
ENSMUST00000048289.13	2.05838	protein_coding	ENSMUSG00000037868.15	Egr2-201	11	13	46	8	69	81	130	12.3106	13.1339	45.1051	8.36364	71.4979	63.4292	115.819	0.992691	4.16517	2.05838	0.00730909	ENSMUST00000048289	NA
ENSMUST00000048655.7	1.38351	protein_coding	ENSMUSG00000039384.8	Dusp10-201	111	87	128	101	373	252	324	124.225	87.896	125.51	105.591	386.503	197.335	288.655	0.952654	2.60902	1.38351	0.047346	ENSMUST00000048655	dual specificity phosphatase 10
ENSMUST00000048687.10	1.24881	protein_coding	ENSMUSG00000042712.10	Tceal9-201	246	163	229	170	356	743	623	275.309	164.679	224.545	177.727	368.888	581.826	555.038	0.999872	2.37646	1.24881	0.00012772	ENSMUST00000048687	transcription elongation factor A like 9
ENSMUST00000048716.10	-2.08282	protein_coding	ENSMUSG00000037946.11	Fgd3-201	25	21	5	27	6	3	6	27.9786	21.2163	4.90273	28.2273	6.21721	2.34923	5.34547	0.953804	0.236052	-2.08282	0.0461963	ENSMUST00000048716	NA
ENSMUST00000048782.6	2.96202	protein_coding	ENSMUSG00000042265.13	Trem1-201	18	35	6	7	208	115	121	20.1446	35.3605	5.88327	7.31819	215.53	90.0538	107.8	0.993988	7.79215	2.96202	0.0060123	ENSMUST00000048782	triggering receptor expressed on myeloid cells 1
ENSMUST00000049389.10	1.69767	protein_coding	ENSMUSG00000039470.15	Zdhhc2-201	29	41	34	5	73	160	85	32.4552	41.4223	33.3385	5.22728	75.6427	125.292	75.7275	0.993461	3.24377	1.69767	0.00653851	ENSMUST00000049389	zinc finger, DHHC domain containing 2
ENSMUST00000050104.7	2.48895	protein_coding	ENSMUSG00000046733.7	Gprc5a-201	7	119	8	4	258	226	174	7.834	120.226	7.84436	4.18182	267.34	176.975	155.019	0.998618	5.6137	2.48895	0.00138245	ENSMUST00000050104	NA
ENSMUST00000050373.6	2.28083	protein_coding	ENSMUSG00000047654.6	Tssk6-201	69	24	26	39	233	289	167	77.2209	24.2472	25.4942	40.7728	241.435	226.309	148.782	1	4.85958	2.28083	3.33771e-09	ENSMUST00000050373	testis-specific serine kinase 6
ENSMUST00000050918.3	2.95939	protein_coding	ENSMUSG00000046447.3	Camk2n1-201	3	4	3	0	32	27	13	3.35743	4.0412	2.94164	0	33.1584	21.1431	11.5819	0.996081	7.77793	2.95939	0.00391856	ENSMUST00000050918	NA
ENSMUST00000051431.9	-1.04619	protein_coding	ENSMUSG00000047539.9	Fbxo28-201	1013	660	1111	1164	366	606	719	1133.69	666.797	1089.39	1216.91	379.25	474.544	640.566	0.985305	0.484247	-1.04619	0.0146949	ENSMUST00000051431	NA
ENSMUST00000051605.8	2.08274	protein_coding	ENSMUSG00000027203.15	Dut-201	26	33	35	13	155	89	141	29.0977	33.3399	34.3191	13.5909	160.611	69.6938	125.619	0.991156	4.23612	2.08274	0.0088441	ENSMUST00000051605	NA
ENSMUST00000052125.6	2.87487	protein_coding	ENSMUSG00000044641.7	Pard6b-201	8	9	6	10	70	46	98	8.95315	9.09269	5.88327	10.4546	72.5341	36.0215	87.3094	0.999671	7.33538	2.87487	0.000329284	ENSMUST00000052125	par-6 family cell polarity regulator beta
ENSMUST00000053215.13	-1.54423	protein_coding	ENSMUSG00000020573.17	Pik3cg-201	1334	1061	2127	926	539	633	446	1492.94	1071.93	2085.62	968.092	558.512	495.687	397.347	0.985656	0.342879	-1.54423	0.0143437	ENSMUST00000053215	phosphatidylinositol-4,5-bisphosphate 3-kinase catalytic subunit gamma
ENSMUST00000053288.5	2.76829	protein_coding	ENSMUSG00000050910.5	Cdr2l-201	15	16	7	20	145	96	103	16.7871	16.1648	6.86382	20.9091	150.249	75.1753	91.7639	0.999979	6.81298	2.76829	2.05121e-05	ENSMUST00000053288	cerebellar degeneration-related protein 2-like
ENSMUST00000054002.3	3.71239	protein_coding	ENSMUSG00000053113.3	Socs3-201	213	267	279	280	3602	5712	2748	238.378	269.75	273.572	292.728	3732.4	4472.93	2448.23	1	13.1081	3.71239	3.89022e-13	ENSMUST00000054002	NA
ENSMUST00000054107.5	-1.26818	protein_coding	ENSMUSG00000044952.5	Kctd21-201	1787	1766	1792	1904	904	816	864	1999.91	1784.19	1757.14	1990.55	936.726	638.99	769.748	1	0.415183	-1.26818	0	ENSMUST00000054107	potassium channel tetramerisation domain containing 21
ENSMUST00000054279.14	-1.47523	protein_coding	ENSMUSG00000026222.16	Sp100-201	199	246	218	371	99	73	146	222.71	248.534	213.759	387.864	102.584	57.1646	130.073	0.999013	0.359676	-1.47523	0.000987096	ENSMUST00000054279	NA
ENSMUST00000054351.5	1.81369	protein_coding	ENSMUSG00000049001.5	Ndnf-201	201	234	136	173	795	621	836	224.948	236.41	133.354	180.864	823.78	486.29	744.802	0.999991	3.51541	1.81369	9.20212e-06	ENSMUST00000054351	neuron-derived neurotrophic factor
ENSMUST00000054445.8	1.0877	protein_coding	ENSMUSG00000043421.8	Hilpda-201	203	224	142	228	361	669	482	227.186	226.307	139.237	238.364	374.069	523.878	429.42	0.999994	2.12535	1.0877	6.39979e-06	ENSMUST00000054445	hypoxia inducible lipid droplet associated
ENSMUST00000054459.10	1.68899	protein_coding	ENSMUSG00000044700.15	Tmem201-201	9	12	7	2	34	33	18	10.0723	12.1236	6.86382	2.09091	35.2308	25.8415	16.0364	0.962776	3.22431	1.68899	0.0372244	ENSMUST00000054459	transmembrane protein 201
ENSMUST00000055353.8	5.60472	protein_coding	ENSMUSG00000025469.10	Msx3-201	0	0	0	0	0	40	8	0	0	0	0	0	31.3231	7.1273	0.99994	48.6618	5.60472	6.00456e-05	ENSMUST00000055353	msh homeobox 3
ENSMUST00000055698.7	7.44154	protein_coding	ENSMUSG00000046352.7	Gjb2-201	0	0	0	0	47	38	53	0	0	0	0	48.7014	29.7569	47.2183	1	173.831	7.44154	0	ENSMUST00000055698	gap junction protein, beta 2
ENSMUST00000056760.3	3.07015	protein_coding	ENSMUSG00000051379.12	Flrt3-201	7	21	4	4	99	77	87	7.834	21.2163	3.92218	4.18182	102.584	60.2969	77.5093	1	8.3986	3.07015	9.5731e-11	ENSMUST00000056760	fibronectin leucine rich transmembrane protein 3
ENSMUST00000056977.13	2.2995	protein_coding	ENSMUSG00000070691.10	Runx3-201	95	57	43	171	345	806	499	106.319	57.587	42.1634	178.773	357.489	631.159	444.565	0.999994	4.92286	2.2995	5.7349e-06	ENSMUST00000056977	NA
ENSMUST00000057927.9	1.26247	protein_coding	ENSMUSG00000044562.12	Rasip1-201	18	16	4	20	40	50	34	20.1446	16.1648	3.92218	20.9091	41.448	39.1538	30.291	0.999221	2.39906	1.26247	0.000779406	ENSMUST00000057927	NA
ENSMUST00000058011.7	3.24552	protein_coding	ENSMUSG00000002870.8	Mcm2-201	665	339	673	543	5604	4941	7753	744.23	342.491	659.907	567.682	5806.87	3869.18	6907.24	1	9.48416	3.24552	4.3366e-11	ENSMUST00000058011	minichromosome maintenance complex component 2
ENSMUST00000058524.2	1.20113	protein_coding	ENSMUSG00000047749.2	Zc3hav1l-201	84	176	112	90	246	362	318	94.008	177.813	109.821	94.091	254.905	283.474	283.31	1	2.2992	1.20113	4.46598e-12	ENSMUST00000058524	zinc finger CCCH-type, antiviral 1-like
ENSMUST00000058844.5	3.31768	protein_coding	ENSMUSG00000051499.7	Zfp786-201	1	4	7	3	24	55	59	1.11914	4.0412	6.86382	3.13637	24.8688	43.0692	52.5638	1	9.97062	3.31768	7.41489e-08	ENSMUST00000058844	NA
ENSMUST00000059037.14	-1.29992	protein_coding	ENSMUSG00000057143.15	Trim12c-201	1834	2846	2482	1917	1042	1014	1102	2052.51	2875.31	2433.71	2004.14	1079.72	794.039	981.785	1	0.40615	-1.29992	3.471e-12	ENSMUST00000059037	tripartite motif-containing 12C
ENSMUST00000060100.2	1.31098	protein_coding	ENSMUSG00000050677.2	Ccdc96-201	28	21	22	17	47	59	87	31.336	21.2163	21.572	17.7727	48.7014	46.2015	77.5093	0.985027	2.4811	1.31098	0.0149728	ENSMUST00000060100	coiled-coil domain containing 96
ENSMUST00000060366.6	-1.31832	protein_coding	ENSMUSG00000045817.8	Zfp36l2-201	33945	18477	26195	23348	12614	9832	12850	37989.3	18667.3	25685.4	24409.3	13070.6	7699.21	11448.2	0.966032	0.401002	-1.31832	0.0339676	ENSMUST00000060366	zinc finger protein 36, C3H type-like 2
ENSMUST00000060427.4	2.65776	protein_coding	ENSMUSG00000053560.4	Ier2-201	1609	668	1502	937	10051	9645	6199	1800.7	674.88	1472.78	979.592	10414.9	7552.77	5522.76	1	6.31055	2.65776	4.83731e-07	ENSMUST00000060427	NA
ENSMUST00000060561.14	2.11348	protein_coding	ENSMUSG00000047115.15	Fam221a-201	6	5	2	4	27	21	18	6.71486	5.05149	1.96109	4.18182	27.9774	16.4446	16.0364	0.999715	4.32733	2.11348	0.000284501	ENSMUST00000060561	NA
ENSMUST00000061936.7	5.71239	protein_coding	ENSMUSG00000047222.7	Rnase2a-201	0	0	2	0	6	97	44	0	0	1.96109	0	6.21721	75.9584	39.2001	0.999982	52.4326	5.71239	1.76945e-05	ENSMUST00000061936	NA
ENSMUST00000062405.7	2.13958	protein_coding	ENSMUSG00000049892.7	Rasd1-201	6	0	5	4	12	19	31	6.71486	0	4.90273	4.18182	12.4344	14.8784	27.6183	0.971693	4.40632	2.13958	0.0283072	ENSMUST00000062405	NA
ENSMUST00000062519.13	-1.37618	protein_coding	ENSMUSG00000048249.14	Crebrf-201	7226	5840	10909	8762	2410	4221	4488	8086.93	5900.15	10696.8	9160.28	2497.24	3305.36	3998.41	0.999962	0.385238	-1.37618	3.80006e-05	ENSMUST00000062519	NA
ENSMUST00000064679.8	-2.17751	protein_coding	ENSMUSG00000052688.12	Rab7b-202	7776	3702	7569	7915	1199	1982	2123	8702.46	3740.13	7421.75	8274.78	1242.4	1552.06	1891.41	0.999999	0.221056	-2.17751	8.03041e-07	ENSMUST00000064679	NA
ENSMUST00000064795.5	2.91603	protein_coding	ENSMUSG00000038418.7	Egr1-201	2	0	2	0	13	11	7	2.23829	0	1.96109	0	13.4706	8.61384	6.23638	0.999227	7.54768	2.91603	0.000772602	ENSMUST00000064795	NA
ENSMUST00000065060.11	-1.9336	protein_coding	ENSMUSG00000020023.18	Tmcc3-201	1572	2680	2580	3471	958	388	895	1759.29	2707.6	2529.81	3628.78	992.68	303.834	797.366	0.999999	0.261775	-1.9336	6.46447e-07	ENSMUST00000065060	NA
ENSMUST00000065335.2	-1.32055	protein_coding	ENSMUSG00000053101.3	Gpr141-201	6351	6927	5886	3933	3380	1725	2662	7107.68	6998.34	5771.49	4111.78	3502.36	1350.81	2371.61	0.999011	0.400382	-1.32055	0.000988765	ENSMUST00000065335	G protein-coupled receptor 141
ENSMUST00000065587.4	6.44426	protein_coding	ENSMUSG00000044337.5	Ackr3-201	0	0	0	0	0	79	10	0	0	0	0	0	61.863	8.90912	1	87.0794	6.44426	0	ENSMUST00000065587	atypical chemokine receptor 3
ENSMUST00000065927.5	5.10967	protein_coding	ENSMUSG00000053475.5	Tnfaip6-201	4	2	3	5	89	230	152	4.47657	2.0206	2.94164	5.22728	92.2219	180.108	135.419	1	34.5274	5.10967	9.99201e-16	ENSMUST00000065927	NA
ENSMUST00000065997.4	-1.4233	protein_coding	ENSMUSG00000030051.10	Aplf-202	63	53	39	61	34	18	15	70.506	53.5458	38.2413	63.7728	35.2308	14.0954	13.3637	0.999241	0.372858	-1.4233	0.000758558	ENSMUST00000065997	aprataxin and PNKP like factor
ENSMUST00000066427.10	-1.40865	protein_coding	ENSMUSG00000026222.16	Sp100-202	1505	2072	1943	2561	1008	545	1005	1684.31	2093.34	1905.2	2677.41	1044.49	426.777	895.367	0.999999	0.376663	-1.40865	1.46195e-06	ENSMUST00000066427	NA
ENSMUST00000067443.9	-1.53092	protein_coding	ENSMUSG00000054404.13	Slfn5-201	32645	56020	36366	51621	23991	6887	19499	36534.4	56596.9	35658.5	53967.5	24859.5	5393.05	17371.9	0.997037	0.346056	-1.53092	0.00296305	ENSMUST00000067443	schlafen 5
ENSMUST00000067543.7	2.10819	protein_coding	ENSMUSG00000032501.9	Trib1-201	298	154	975	386	1614	2729	2457	333.505	155.586	956.032	403.546	1672.43	2137.02	2188.97	1	4.31149	2.10819	8.894e-12	ENSMUST00000067543	tribbles pseudokinase 1
ENSMUST00000067692.12	2.6633	protein_coding	ENSMUSG00000007646.13	Rad51c-202	2	2	6	10	23	45	48	2.23829	2.0206	5.88327	10.4546	23.8326	35.2384	42.7638	1	6.3348	2.6633	2.29098e-08	ENSMUST00000067692	RAD51 paralog C
ENSMUST00000067784.7	3.20051	protein_coding	ENSMUSG00000059674.7	Cdh24-201	12	11	10	1	83	101	95	13.4297	11.1133	9.80545	1.04546	86.0047	79.0907	84.6366	1	9.19283	3.20051	0	ENSMUST00000067784	NA
ENSMUST00000067912.7	-2.0329	protein_coding	ENSMUSG00000055148.7	Klf2-201	1668	798	1542	844	278	566	228	1866.73	806.219	1512	882.365	288.064	443.221	203.128	0.997174	0.244364	-2.0329	0.002826	ENSMUST00000067912	Kruppel-like factor 2 (lung)
ENSMUST00000068006.8	-1.2432	protein_coding	ENSMUSG00000039616.10	Mocos-201	906	830	1365	1046	486	393	615	1013.94	838.548	1338.44	1093.55	503.594	307.749	547.911	0.999998	0.422435	-1.2432	1.65721e-06	ENSMUST00000068006	molybdenum cofactor sulfurase
ENSMUST00000068411.4	1.66287	protein_coding	ENSMUSG00000021182.16	Ccdc88c-201	18	4	19	10	36	67	43	20.1446	4.0412	18.6304	10.4546	37.3032	52.4661	38.3092	0.999993	3.16646	1.66287	6.58946e-06	ENSMUST00000068411	NA
ENSMUST00000069066.13	-2.03851	protein_coding	ENSMUSG00000020589.17	Fam49a-202	6003	3962	11007	10004	2098	1641	2716	6718.22	4002.8	10792.9	10458.7	2173.95	1285.03	2419.72	0.994728	0.243415	-2.03851	0.00527185	ENSMUST00000069066	NA
ENSMUST00000070173.8	-1.19764	protein_coding	ENSMUSG00000056204.8	Pgpep1-201	1687	1541	1240	1935	974	536	855	1887.99	1556.87	1215.88	2022.96	1009.26	419.729	761.73	0.998553	0.435989	-1.19764	0.00144718	ENSMUST00000070173	pyroglutamyl-peptidase I
ENSMUST00000070219.8	1.31147	protein_coding	ENSMUSG00000056214.9	Pard6g-201	36	15	38	10	71	80	64	40.2892	15.1545	37.2607	10.4546	73.5703	62.6461	57.0184	0.999591	2.48195	1.31147	0.000408815	ENSMUST00000070219	NA
ENSMUST00000071065.7	2.27457	protein_coding	ENSMUSG00000056749.7	Nfil3-201	768	2329	674	1960	5984	10915	7643	859.502	2352.99	660.887	2049.09	6200.63	8547.28	6809.24	1	4.83853	2.27457	5.9952e-15	ENSMUST00000071065	nuclear factor, interleukin 3, regulated
ENSMUST00000071296.10	1.90962	protein_coding	ENSMUSG00000045411.16	2410002F23Rik-202	12	21	15	20	51	125	57	13.4297	21.2163	14.7082	20.9091	52.8462	97.8845	50.782	0.984896	3.75709	1.90962	0.0151043	ENSMUST00000071296	RIKEN cDNA 2410002F23 gene
ENSMUST00000072383.13	-1.04982	protein_coding	ENSMUSG00000024101.15	Washc1-201	346	281	294	332	153	165	208	387.224	283.894	288.28	347.091	158.539	129.208	185.31	1	0.483027	-1.04982	3.50495e-09	ENSMUST00000072383	NA
ENSMUST00000073109.11	1.98747	protein_coding	ENSMUSG00000047409.13	Ctdspl-201	379	305	683	239	1213	1845	2521	424.155	308.141	669.712	249.864	1256.91	1444.78	2245.99	0.999135	3.96542	1.98747	0.000864946	ENSMUST00000073109	NA
ENSMUST00000074669.9	1.06617	protein_coding	ENSMUSG00000020358.17	Hnrnpab-201	427	572	524	555	1059	1146	1559	477.874	577.891	513.806	580.228	1097.34	897.405	1388.93	0.99792	2.09387	1.06617	0.00208011	ENSMUST00000074669	NA
ENSMUST00000075221.2	2.62041	protein_coding	ENSMUSG00000058755.3	Osm-201	132	787	159	305	2519	2641	2116	147.727	795.105	155.907	318.864	2610.19	2068.1	1885.17	1	6.14925	2.62041	0	ENSMUST00000075221	NA
ENSMUST00000075637.10	1.54273	protein_coding	ENSMUSG00000038764.14	Ptpn3-201	124	122	78	40	302	260	358	138.774	123.256	76.4825	41.8182	312.933	203.6	318.946	0.999539	2.91346	1.54273	0.000461142	ENSMUST00000075637	NA
ENSMUST00000075941.11	1.57913	protein_coding	ENSMUSG00000043154.15	Ppp2r3a-202	235	521	161	383	803	1251	1368	262.999	526.366	157.868	400.409	832.069	979.628	1218.77	0.999997	2.98789	1.57913	3.45447e-06	ENSMUST00000075941	protein phosphatase 2, regulatory subunit B, alpha
ENSMUST00000077577.7	1.70023	protein_coding	ENSMUSG00000023004.8	Tuba1b-201	3127	1657	4233	2877	7035	15491	12068	3499.56	1674.07	4150.65	3007.78	7289.67	12130.6	10751.5	0.999975	3.24953	1.70023	2.48322e-05	ENSMUST00000077577	NA
ENSMUST00000078058.4	-1.0947	protein_coding	ENSMUSG00000049184.6	Purg-202	132	127	176	172	55	114	83	147.727	128.308	172.576	179.818	56.9911	89.2707	73.9457	1	0.468232	-1.0947	2.75363e-08	ENSMUST00000078058	NA
ENSMUST00000078451.6	-1.08917	protein_coding	ENSMUSG00000058818.13	Pirb-201	986	794	1274	975	392	782	510	1103.48	802.177	1249.21	1019.32	406.191	612.366	454.365	0.999991	0.47003	-1.08917	9.41562e-06	ENSMUST00000078451	NA
ENSMUST00000078547.11	-1.28198	protein_coding	ENSMUSG00000061536.13	Sec22c-201	712	396	571	498	272	208	291	796.83	400.078	559.891	520.637	281.847	162.88	259.255	0.997247	0.41123	-1.28198	0.00275336	ENSMUST00000078547	NA
ENSMUST00000078626.7	3.70976	protein_coding	ENSMUSG00000062296.8	Trank1-201	0	4	2	0	18	22	36	0	4.0412	1.96109	0	18.6516	17.2277	32.0728	0.999999	13.0842	3.70976	9.439e-07	ENSMUST00000078626	NA
ENSMUST00000079038.3	8.02373	protein_coding	ENSMUSG00000064325.4	Hhip-201	0	0	0	0	3	238	27	0	0	0	0	3.1086	186.372	24.0546	1	260.246	8.02373	0	ENSMUST00000079038	Hedgehog-interacting protein
ENSMUST00000079086.7	1.20444	protein_coding	ENSMUSG00000007617.18	Homer1-202	161	207	216	162	379	488	629	180.182	209.132	211.798	169.364	392.72	382.141	560.384	0.99988	2.30448	1.20444	0.000120481	ENSMUST00000079086	NA
ENSMUST00000080514.8	5.25726	protein_coding	ENSMUSG00000062309.8	Rpp25-201	1	2	0	4	87	83	92	1.11914	2.0206	0	4.18182	90.1495	64.9953	81.9639	1	38.2467	5.25726	0	ENSMUST00000080514	NA
ENSMUST00000080995.7	6.24729	protein_coding	ENSMUSG00000060044.8	Tmem26-201	117	33	134	66	3827	5857	14868	130.94	33.3399	131.393	69.0001	3965.54	4586.48	13246.1	0.998071	75.9662	6.24729	0.00192853	ENSMUST00000080995	NA
ENSMUST00000081491.12	-1.67187	protein_coding	ENSMUSG00000032690.16	Oas2-202	24	44	52	35	13	16	12	26.8594	44.4532	50.9884	36.5909	13.4706	12.5292	10.6909	1	0.313846	-1.67187	1.65004e-07	ENSMUST00000081491	NA
ENSMUST00000082219.5	8.27619	protein_coding	ENSMUSG00000063779.6	Chil4-201	0	0	0	0	27	56	190	0	0	0	0	27.9774	43.8523	169.273	1	310.014	8.27619	0	ENSMUST00000082219	NA
ENSMUST00000085040.4	4.12413	protein_coding	ENSMUSG00000050075.8	Gpr171-201	8	12	34	17	52	1002	229	8.95315	12.1236	33.3385	17.7727	53.8824	784.642	204.019	0.993196	17.4376	4.12413	0.00680431	ENSMUST00000085040	NA
ENSMUST00000085469.5	-1.97022	protein_coding	ENSMUSG00000020573.17	Pik3cg-202	22	11	22	10	6	2	5	24.6212	11.1133	21.572	10.4546	6.21721	1.56615	4.45456	0.994572	0.255213	-1.97022	0.00542817	ENSMUST00000085469	phosphatidylinositol-4,5-bisphosphate 3-kinase catalytic subunit gamma
ENSMUST00000085701.6	-1.44283	protein_coding	ENSMUSG00000066621.12	Tecpr1-201	4246	3178	2657	3671	1707	790	1796	4751.88	3210.73	2605.31	3837.87	1768.79	618.63	1600.08	0.999259	0.367845	-1.44283	0.000740571	ENSMUST00000085701	NA
ENSMUST00000087212.7	3.48486	protein_coding	ENSMUSG00000067219.9	Nipal1-201	4	5	4	8	108	58	43	4.47657	5.05149	3.92218	8.36364	111.91	45.4184	38.3092	0.977732	11.1956	3.48486	0.0222676	ENSMUST00000087212	NIPA-like domain containing 1
ENSMUST00000087445.6	4.49877	protein_coding	ENSMUSG00000067338.6	Tuba3b-201	1	0	0	0	7	32	5	1.11914	0	0	0	7.25341	25.0584	4.45456	0.995464	22.6082	4.49877	0.00453599	ENSMUST00000087445	NA
ENSMUST00000087600.9	1.58049	protein_coding	ENSMUSG00000058624.13	Gda-201	961	2246	2067	1977	3840	7956	7334	1075.5	2269.13	2026.79	2066.87	3979.01	6230.15	6533.95	0.999955	2.99072	1.58049	4.54361e-05	ENSMUST00000087600	NA
ENSMUST00000088237.5	1.45587	protein_coding	ENSMUSG00000072437.4	Nanos1-201	104	34	225	37	254	363	338	116.391	34.3502	220.623	38.6819	263.195	284.257	301.128	0.991628	2.74321	1.45587	0.00837153	ENSMUST00000088237	NA
ENSMUST00000089745.10	1.69319	protein_coding	ENSMUSG00000027361.15	Gabpb1-202	10	22	22	15	46	98	55	11.1914	22.2266	21.572	15.6818	47.6652	76.7415	49.0002	0.999799	3.2337	1.69319	0.000201213	ENSMUST00000089745	GA repeat binding protein, beta 1
ENSMUST00000090269.6	7.63421	protein_coding	ENSMUSG00000068614.7	Actc1-201	0	0	0	0	30	117	31	0	0	0	0	31.086	91.6199	27.6183	1	198.667	7.63421	0	ENSMUST00000090269	NA
ENSMUST00000091420.5	4.50376	protein_coding	ENSMUSG00000054074.9	Skida1-202	1	0	0	0	6	16	18	1.11914	0	0	0	6.21721	12.5292	16.0364	0.999997	22.6865	4.50376	3.31103e-06	ENSMUST00000091420	NA
ENSMUST00000092566.7	-1.65835	protein_coding	ENSMUSG00000019838.11	Slc16a10-201	7124	14034	13755	7445	6275	1292	3220	7972.78	14178.5	13487.4	7783.42	6502.16	1011.73	2868.74	0.963873	0.316802	-1.65835	0.0361268	ENSMUST00000092566	solute carrier family 16 (monocarboxylic acid transporters), member 10
ENSMUST00000092665.11	-1.61744	protein_coding	ENSMUSG00000010461.15	Eya4-202	227	297	537	479	122	77	226	254.046	300.059	526.553	500.773	126.417	60.2969	201.346	0.991553	0.325913	-1.61744	0.00844712	ENSMUST00000092665	NA
ENSMUST00000093369.4	4.67752	protein_coding	ENSMUSG00000020396.8	Nefh-201	1	0	2	0	14	73	12	1.11914	0	1.96109	0	14.5068	57.1646	10.6909	0.999025	25.5902	4.67752	0.000974666	ENSMUST00000093369	neurofilament, heavy polypeptide
ENSMUST00000094251.10	1.2117	protein_coding	ENSMUSG00000070476.10	Fam217b-201	746	353	698	410	1055	1598	1877	834.881	356.636	684.421	428.637	1093.19	1251.36	1672.24	0.992324	2.3161	1.2117	0.00767642	ENSMUST00000094251	NA
ENSMUST00000094276.4	1.00391	protein_coding	ENSMUSG00000063659.11	Zbtb18-202	32	27	18	11	42	62	53	35.8126	27.2781	17.6498	11.5	43.5204	48.5507	47.2183	0.998653	2.00543	1.00391	0.00134691	ENSMUST00000094276	zinc finger and BTB domain containing 18
ENSMUST00000094337.1	3.38546	protein_coding	ENSMUSG00000070524.1	Fcrlb-201	11	4	11	9	113	116	96	12.3106	4.0412	10.786	9.4091	117.091	90.8368	85.5276	1	10.4502	3.38546	0	ENSMUST00000094337	Fc receptor-like B
ENSMUST00000094698.1	2.20957	protein_coding	ENSMUSG00000070732.2	Rbm44-201	4	1	22	12	27	82	55	4.47657	1.0103	21.572	12.5455	27.9774	64.2123	49.0002	0.993214	4.62539	2.20957	0.00678614	ENSMUST00000094698	RNA binding motif protein 44
ENSMUST00000095759.4	7.10253	protein_coding	ENSMUSG00000071341.4	Egr4-201	0	0	0	0	36	73	10	0	0	0	0	37.3032	57.1646	8.90912	1	137.428	7.10253	0	ENSMUST00000095759	early growth response 4
ENSMUST00000095909.9	2.23358	protein_coding	ENSMUSG00000022957.20	Itsn1-203	80	44	57	95	260	443	459	89.5315	44.4532	55.8911	99.3183	269.412	346.903	408.929	1	4.703	2.23358	6.99441e-15	ENSMUST00000095909	intersectin 1 (SH3 domain protein 1A)
ENSMUST00000096367.4	1.19311	protein_coding	ENSMUSG00000071722.4	Spin4-201	54	37	84	30	112	147	149	60.4337	37.3811	82.3658	31.3637	116.055	115.112	132.746	0.999996	2.28645	1.19311	4.40831e-06	ENSMUST00000096367	NA
ENSMUST00000096369.9	1.01203	protein_coding	ENSMUSG00000043929.16	Klhl15-201	34	32	32	31	47	107	80	38.0509	32.3296	31.3774	32.4091	48.7014	83.7892	71.273	0.993137	2.01675	1.01203	0.00686317	ENSMUST00000096369	NA
ENSMUST00000097275.8	1.22845	protein_coding	ENSMUSG00000045038.14	Prkce-202	200	331	255	217	515	900	655	223.829	334.409	250.039	226.864	533.643	704.769	583.547	1	2.34315	1.22845	2.07247e-10	ENSMUST00000097275	protein kinase C, epsilon
ENSMUST00000097494.8	-1.4915	protein_coding	ENSMUSG00000069893.10	9930111J21Rik1-202	2818	2450	3814	4218	1503	470	1980	3153.75	2475.23	3739.8	4409.73	1557.41	368.046	1764.01	0.998241	0.355643	-1.4915	0.00175896	ENSMUST00000097494	RIKEN cDNA 9930111J21 gene 1
ENSMUST00000097713.1	-1.66036	protein_coding	ENSMUSG00000051344.13	Plekhm3-201	7423	9853	6279	7918	4451	1141	2558	8307.4	9954.48	6156.84	8277.92	4612.13	893.49	2278.95	0.999992	0.316361	-1.66036	8.34746e-06	ENSMUST00000097713	pleckstrin homology domain containing, family M, member 3
ENSMUST00000098179.8	-1.06992	protein_coding	ENSMUSG00000060441.15	Trim5-202	548	828	1074	679	375	506	409	613.291	836.528	1053.11	709.864	388.575	396.237	364.383	0.99982	0.476346	-1.06992	0.000180331	ENSMUST00000098179	tripartite motif-containing 5
ENSMUST00000098458.3	5.11947	protein_coding	ENSMUSG00000044244.18	Il20rb-201	0	2	0	0	44	12	28	0	2.0206	0	0	45.5928	9.39692	24.9455	0.995987	34.7626	5.11947	0.00401261	ENSMUST00000098458	NA
ENSMUST00000098513.5	4.64263	protein_coding	ENSMUSG00000074170.5	Plekhf1-201	185	47	129	119	1644	6301	3448	207.042	47.4841	126.49	124.409	1703.51	4934.16	3071.86	0.999976	24.9788	4.64263	2.38427e-05	ENSMUST00000098513	NA
ENSMUST00000098761.9	5.96595	protein_coding	ENSMUSG00000040896.16	Kcnd3-202	0	0	0	0	0	58	6	0	0	0	0	0	45.4184	5.34547	1	62.507	5.96595	3.84871e-10	ENSMUST00000098761	NA
ENSMUST00000099172.4	-1.57094	protein_coding	ENSMUSG00000074657.5	Kif5a-201	126	80	75	137	36	32	54	141.012	80.8239	73.5409	143.227	37.3032	25.0584	48.1092	0.997962	0.33659	-1.57094	0.00203768	ENSMUST00000099172	NA
ENSMUST00000099265.2	1.76694	protein_coding	ENSMUSG00000074738.2	Fndc10-201	26	9	34	11	62	119	64	29.0977	9.09269	33.3385	11.5	64.2445	93.1861	57.0184	0.999579	3.40331	1.76694	0.000420917	ENSMUST00000099265	NA
ENSMUST00000099449.3	2.20885	protein_coding	ENSMUSG00000074867.4	Zfp808-201	41	62	95	69	204	393	494	45.8849	62.6385	93.1518	72.1364	211.385	307.749	440.111	0.999748	4.62308	2.20885	0.000251954	ENSMUST00000099449	zinc finger protein 808
ENSMUST00000101295.8	-1.66046	protein_coding	ENSMUSG00000069892.9	9930111J21Rik2-202	7909	6656	11646	12721	3446	1533	5424	8851.3	6724.55	11419.4	13299.2	3570.75	1200.46	4832.31	0.998352	0.316339	-1.66046	0.00164797	ENSMUST00000101295	RIKEN cDNA 9930111J21 gene 2
ENSMUST00000101587.9	4.14137	protein_coding	ENSMUSG00000025626.16	Phf6-202	0	0	0	1	10	6	12	0	0	0	1.04546	10.362	4.69846	10.6909	0.99995	17.6472	4.14137	5.02339e-05	ENSMUST00000101587	PHD finger protein 6
ENSMUST00000102604.10	1.23588	protein_coding	ENSMUSG00000028792.14	Ak2-202	2072	3715	2155	2257	6765	6122	7712	2318.86	3753.26	2113.07	2359.59	7009.9	4793.99	6870.71	0.998542	2.35526	1.23588	0.00145831	ENSMUST00000102604	adenylate kinase 2
ENSMUST00000102691.10	2.80901	protein_coding	ENSMUSG00000055612.15	Cdca7-201	127	133	162	427	1038	1933	2343	142.131	134.37	158.848	446.41	1075.58	1513.69	2087.41	1	7.00803	2.80901	4.39097e-07	ENSMUST00000102691	NA
ENSMUST00000102744.3	2.75482	protein_coding	ENSMUSG00000028587.18	Orc1-201	93	36	76	71	406	519	729	104.08	36.3708	74.5214	74.2273	420.698	406.417	649.475	1	6.74969	2.75482	5.54742e-10	ENSMUST00000102744	origin recognition complex, subunit 1
ENSMUST00000102752.9	1.28729	protein_coding	ENSMUSG00000007617.18	Homer1-204	362	452	459	263	992	943	1287	405.13	456.655	450.07	274.955	1027.91	738.441	1146.6	0.999743	2.44069	1.28729	0.000256983	ENSMUST00000102752	NA
ENSMUST00000102802.9	1.76331	protein_coding	ENSMUSG00000052013.15	Btla-202	2	4	10	1	12	26	14	2.23829	4.0412	9.80545	1.04546	12.4344	20.36	12.4728	0.968104	3.39477	1.76331	0.031896	ENSMUST00000102802	B and T lymphocyte associated
ENSMUST00000102864.4	1.46835	protein_coding	ENSMUSG00000020275.9	Rel-201	4788	4264	8961	6092	12745	24359	21732	5358.46	4307.91	8786.67	6368.92	13206.4	19075	19361.3	0.999997	2.76705	1.46835	3.12836e-06	ENSMUST00000102864	reticuloendotheliosis oncogene
ENSMUST00000102911.9	-1.34473	protein_coding	ENSMUSG00000028412.17	Slc44a1-201	283	187	400	225	108	161	109	316.718	188.926	392.218	235.228	111.91	126.075	97.1094	0.995451	0.393727	-1.34473	0.00454949	ENSMUST00000102911	solute carrier family 44, member 1
ENSMUST00000102922.9	1.786	protein_coding	ENSMUSG00000020471.11	Pold2-201	85	84	101	83	342	313	393	95.1272	84.8651	99.0351	86.7728	354.381	245.103	350.128	1	3.44856	1.786	2.0981e-11	ENSMUST00000102922	polymerase (DNA directed), delta 2, regulatory subunit
ENSMUST00000103122.9	3.12233	protein_coding	ENSMUSG00000037820.15	Tgm2-201	1166	4182	603	1260	12346	29842	14621	1304.92	4225.07	591.269	1317.27	12792.9	23368.6	13026	0.999899	8.70791	3.12233	0.000100991	ENSMUST00000103122	transglutaminase 2, C polypeptide
ENSMUST00000104958.1	-1.16124	protein_coding	ENSMUSG00000078153.3	Psme2b-201	1411	2043	1879	2184	1190	402	1195	1579.11	2064.04	1842.44	2283.28	1233.08	314.797	1064.64	0.992652	0.447127	-1.16124	0.00734783	ENSMUST00000104958	protease (prosome, macropain) activator subunit 2B
ENSMUST00000105510.1	1.14945	protein_coding	ENSMUSG00000019777.16	Hdac2-202	10	16	21	24	28	67	46	11.1914	16.1648	20.5914	25.0909	29.0136	52.4661	40.982	0.958091	2.2183	1.14945	0.0419092	ENSMUST00000105510	NA
ENSMUST00000106440.8	-1.05267	protein_coding	ENSMUSG00000054517.9	Trim65-202	907	644	942	822	412	495	486	1015.06	650.633	923.674	859.365	426.915	387.623	432.983	1	0.482074	-1.05267	2.08025e-08	ENSMUST00000106440	NA
ENSMUST00000106505.7	1.05495	protein_coding	ENSMUSG00000033554.17	Dph5-202	74	152	104	88	262	219	258	82.8166	153.565	101.977	92.0001	271.485	171.494	229.855	0.972362	2.07765	1.05495	0.0276381	ENSMUST00000106505	NA
ENSMUST00000106704.2	3.2212	protein_coding	ENSMUSG00000020599.13	Rgs9-203	2	6	0	2	34	33	20	2.23829	6.06179	0	2.09091	35.2308	25.8415	17.8182	1	9.32563	3.2212	1.91794e-07	ENSMUST00000106704	regulator of G-protein signaling 9
ENSMUST00000106908.8	1.66138	protein_coding	ENSMUSG00000028525.16	Pde4b-207	303	1441	1156	346	2858	3838	2114	339.1	1455.84	1133.51	361.728	2961.46	3005.45	1883.39	0.989661	3.1632	1.66138	0.0103391	ENSMUST00000106908	NA
ENSMUST00000107473.2	1.99508	protein_coding	ENSMUSG00000037992.16	Rara-202	14	0	17	10	40	78	32	15.668	0	16.6693	10.4546	41.448	61.08	28.5092	0.985946	3.98637	1.99508	0.0140542	ENSMUST00000107473	retinoic acid receptor, alpha
ENSMUST00000107689.6	-3.53164	protein_coding	ENSMUSG00000041842.15	Fhdc1-202	9	0	8	9	0	0	1	10.0723	0	7.84436	9.4091	0	0	0.890912	0.979263	0.0864713	-3.53164	0.0207374	ENSMUST00000107689	NA
ENSMUST00000107893.8	1.48599	protein_coding	ENSMUSG00000038539.15	Atf5-202	23	24	9	13	33	73	70	25.7403	24.2472	8.82491	13.5909	34.1946	57.1646	62.3638	0.99758	2.8011	1.48599	0.00241954	ENSMUST00000107893	activating transcription factor 5
ENSMUST00000108534.8	2.15497	protein_coding	ENSMUSG00000057135.12	Scimp-202	53	84	39	143	323	421	505	59.3146	84.8651	38.2413	149.5	334.693	329.675	449.911	1	4.4536	2.15497	3.58302e-12	ENSMUST00000108534	SLP adaptor and CSK interacting membrane protein
ENSMUST00000108639.7	-1.06163	protein_coding	ENSMUSG00000018750.14	Zbtb4-202	1835	1548	2386	1669	780	1402	970	2053.63	1563.94	2339.58	1744.87	808.237	1097.87	864.185	0.999998	0.47909	-1.06163	2.29363e-06	ENSMUST00000108639	NA
ENSMUST00000108682.8	-1.30351	protein_coding	ENSMUSG00000033066.15	Gas7-204	27871	31903	36834	19249	18440	13006	8067	31191.6	32231.6	36117.4	20124	19107.5	10184.7	7186.99	0.98877	0.405139	-1.30351	0.0112299	ENSMUST00000108682	NA
ENSMUST00000109210.7	-2.04027	protein_coding	ENSMUSG00000058163.14	Gm5431-202	1328	2008	1957	2571	573	298	738	1486.22	2028.68	1918.93	2687.87	593.743	233.357	657.493	1	0.243119	-2.04027	4.7974e-11	ENSMUST00000109210	predicted gene 5431
ENSMUST00000109212.2	-1.89727	protein_coding	ENSMUSG00000058163.14	Gm5431-203	1824	2978	3262	3959	1065	484	1145	2041.32	3008.67	3198.54	4138.96	1103.55	379.009	1020.09	1	0.268451	-1.89727	2.58328e-07	ENSMUST00000109212	predicted gene 5431
ENSMUST00000109514.7	2.18895	protein_coding	ENSMUSG00000000861.15	Bcl11a-202	15	8	40	17	62	111	150	16.7871	8.08239	39.2218	17.7727	64.2445	86.9215	133.637	0.998217	4.55975	2.18895	0.00178345	ENSMUST00000109514	B cell CLL/lymphoma 11A (zinc finger protein)
ENSMUST00000109546.8	2.20591	protein_coding	ENSMUSG00000021614.16	Vcan-203	104	99	43	19	196	548	384	116.391	100.02	42.1634	19.8637	203.095	429.126	342.11	0.999438	4.61366	2.20591	0.000561691	ENSMUST00000109546	versican
ENSMUST00000109686.3	2.37039	protein_coding	ENSMUSG00000036902.11	Neto2-201	2	14	2	2	24	24	44	2.23829	14.1442	1.96109	2.09091	24.8688	18.7938	39.2001	0.991416	5.17082	2.37039	0.00858359	ENSMUST00000109686	NA
ENSMUST00000110087.8	-2.12199	protein_coding	ENSMUSG00000037946.11	Fgd3-203	4584	1780	2902	3971	768	698	1206	5130.15	1798.33	2845.54	4151.5	795.802	546.587	1074.44	0.996624	0.229729	-2.12199	0.00337576	ENSMUST00000110087	NA
ENSMUST00000110191.9	1.4421	protein_coding	ENSMUSG00000021360.16	Gcnt2-203	102	42	46	132	174	299	316	114.153	42.4326	45.1051	138	180.299	234.14	281.528	0.999046	2.71716	1.4421	0.000953662	ENSMUST00000110191	glucosaminyl (N-acetyl) transferase 2, I-branching enzyme
ENSMUST00000110701.7	-1.42169	protein_coding	ENSMUSG00000027284.16	Cdan1-202	72	61	127	84	22	38	52	80.5783	61.6282	124.529	87.8183	22.7964	29.7569	46.3274	0.998102	0.373275	-1.42169	0.00189764	ENSMUST00000110701	NA
ENSMUST00000111286.8	-1.70583	protein_coding	ENSMUSG00000006411.12	Nectin4-203	25	9	17	16	7	6	4	27.9786	9.09269	16.6693	16.7273	7.25341	4.69846	3.56365	0.966234	0.306545	-1.70583	0.0337656	ENSMUST00000111286	nectin cell adhesion molecule 4
ENSMUST00000111757.9	-1.39367	protein_coding	ENSMUSG00000050565.16	Tor1aip2-205	56	24	46	62	15	24	24	62.672	24.2472	45.1051	64.8182	15.543	18.7938	21.3819	0.961164	0.380594	-1.39367	0.0388362	ENSMUST00000111757	NA
ENSMUST00000111790.1	4.23023	protein_coding	ENSMUSG00000037572.17	Wdhd1-201	7	4	8	2	69	172	130	7.834	4.0412	7.84436	2.09091	71.4979	134.689	115.819	1	18.7684	4.23023	1.19904e-14	ENSMUST00000111790	NA
ENSMUST00000111887.9	2.05713	protein_coding	ENSMUSG00000023150.14	Ivns1abp-203	43	44	51	47	149	297	241	48.1232	44.4532	50.0078	49.1364	154.394	232.574	214.71	1	4.16159	2.05713	5.9952e-15	ENSMUST00000111887	influenza virus NS1A binding protein
ENSMUST00000112464.7	1.03419	protein_coding	ENSMUSG00000044150.12	Bclaf3-202	97	242	209	128	310	561	343	108.557	244.492	204.934	133.818	321.222	439.306	305.583	0.960118	2.04797	1.03419	0.0398819	ENSMUST00000112464	Bclaf1 and Thrap3 family member 3
ENSMUST00000112576.3	6.89622	protein_coding	ENSMUSG00000016498.10	Pdcd1lg2-201	1	0	2	3	126	364	262	1.11914	0	1.96109	3.13637	130.561	285.04	233.419	1	119.116	6.89622	0	ENSMUST00000112576	programmed cell death 1 ligand 2
ENSMUST00000112610.1	3.36167	protein_coding	ENSMUSG00000007458.14	M6pr-202	0	1	0	1	4	13	9	0	1.0103	0	1.04546	4.1448	10.18	8.01821	0.998525	10.2793	3.36167	0.00147467	ENSMUST00000112610	NA
ENSMUST00000112706.3	-1.27715	protein_coding	ENSMUSG00000026315.13	Serpinb8-202	243	145	255	224	125	45	129	271.952	146.493	250.039	234.182	129.525	35.2384	114.928	0.993217	0.412609	-1.27715	0.00678311	ENSMUST00000112706	serine (or cysteine) peptidase inhibitor, clade B, member 8
ENSMUST00000112707.2	1.86829	protein_coding	ENSMUSG00000070639.5	Lrrc8b-201	2381	2325	2334	1368	8629	8108	9738	2664.68	2348.95	2288.59	1430.18	8941.38	6349.18	8675.7	1	3.65099	1.86829	9.17044e-13	ENSMUST00000112707	NA
ENSMUST00000112890.2	1.6712	protein_coding	ENSMUSG00000026281.15	Dtymk-202	177	101	198	135	445	746	534	198.088	102.04	194.148	141.137	461.109	584.175	475.747	1	3.18479	1.6712	0	ENSMUST00000112890	NA
ENSMUST00000112893.1	2.06014	protein_coding	ENSMUSG00000026281.15	Dtymk-203	6	9	14	4	32	54	36	6.71486	9.09269	13.7276	4.18182	33.1584	42.2861	32.0728	0.999615	4.17027	2.06014	0.000384634	ENSMUST00000112893	NA
ENSMUST00000113242.4	-2.0858	protein_coding	ENSMUSG00000059013.12	Sh2d3c-202	26	11	27	29	3	9	7	29.0977	11.1133	26.4747	30.3182	3.1086	7.04769	6.23638	0.999754	0.235566	-2.0858	0.000246223	ENSMUST00000113242	SH2 domain containing 3C
ENSMUST00000113286.7	1.10238	protein_coding	ENSMUSG00000031256.11	Cstf2-202	20	32	38	36	54	88	95	22.3829	32.3296	37.2607	37.6364	55.9548	68.9107	84.6366	0.999887	2.14709	1.10238	0.000113241	ENSMUST00000113286	cleavage stimulation factor, 3 pre-RNA subunit 2
ENSMUST00000113589.7	-1.73613	protein_coding	ENSMUSG00000026207.16	Speg-204	231	96	135	168	73	32	55	258.522	96.9887	132.374	175.637	75.6427	25.0584	49.0002	0.98377	0.300174	-1.73613	0.0162301	ENSMUST00000113589	NA
ENSMUST00000113760.9	-1.39695	protein_coding	ENSMUSG00000053835.17	H2-T24-201	5546	7540	5454	9155	3543	981	4247	6206.77	7617.65	5347.89	9571.15	3671.26	768.198	3783.7	0.959033	0.37973	-1.39695	0.0409668	ENSMUST00000113760	histocompatibility 2, T region locus 24
ENSMUST00000114233.2	-2.60252	protein_coding	ENSMUSG00000029096.15	Htra3-202	11	3	10	10	0	0	4	12.3106	3.0309	9.80545	10.4546	0	0	3.56365	0.990297	0.164651	-2.60252	0.00970293	ENSMUST00000114233	HtrA serine peptidase 3
ENSMUST00000114397.8	2.1012	protein_coding	ENSMUSG00000057406.16	Nsd2-204	49	42	92	32	161	350	309	54.838	42.4326	90.2102	33.4546	166.828	274.077	275.292	1	4.29065	2.1012	9.7332e-08	ENSMUST00000114397	nuclear receptor binding SET domain protein 2
ENSMUST00000114752.2	-1.11022	protein_coding	ENSMUSG00000053436.15	Mapk14-203	33	27	41	35	8	25	23	36.9317	27.2781	40.2024	36.5909	8.28961	19.5769	20.491	0.987463	0.463224	-1.11022	0.0125366	ENSMUST00000114752	mitogen-activated protein kinase 14
ENSMUST00000114885.2	-1.3134	protein_coding	ENSMUSG00000049502.17	Dtx3l-202	31	58	42	56	21	14	28	34.6934	58.5973	41.1829	58.5455	21.7602	10.9631	24.9455	0.999612	0.40237	-1.3134	0.000387777	ENSMUST00000114885	deltex 3-like, E3 ubiquitin ligase
ENSMUST00000116349.8	-1.4273	protein_coding	ENSMUSG00000020868.15	Xylt2-201	1232	1031	1281	1250	433	651	484	1378.78	1041.62	1256.08	1306.82	448.675	509.783	431.201	1	0.371825	-1.4273	0	ENSMUST00000116349	NA
ENSMUST00000116436.8	2.05096	protein_coding	ENSMUSG00000019256.17	Ahr-202	522	1231	547	249	1884	3856	3623	584.193	1243.68	536.358	260.318	1952.2	3019.54	3227.77	0.999997	4.14381	2.05096	3.08543e-06	ENSMUST00000116436	aryl-hydrocarbon receptor
ENSMUST00000117786.7	-1.03721	protein_coding	ENSMUSG00000022433.19	Csnk1e-201	907	548	981	733	417	450	474	1015.06	553.644	961.915	766.319	432.096	352.384	422.292	0.99651	0.487267	-1.03721	0.00348977	ENSMUST00000117786	casein kinase 1, epsilon
ENSMUST00000118152.7	1.47846	protein_coding	ENSMUSG00000009575.14	Cbx5-202	2423	1105	3038	2045	4371	8295	8692	2711.68	1116.38	2978.9	2137.96	4529.23	6495.62	7743.81	0.998085	2.78652	1.47846	0.001915	ENSMUST00000118152	NA
ENSMUST00000118228.1	2.27258	protein_coding	ENSMUSG00000032501.9	Trib1-202	3	2	4	0	9	22	11	3.35743	2.0206	3.92218	0	9.32581	17.2277	9.80003	0.997257	4.83187	2.27258	0.00274263	ENSMUST00000118228	tribbles pseudokinase 1
ENSMUST00000121412.1	2.69661	protein_coding	ENSMUSG00000073795.11	6430531B16Rik-202	4	2	12	9	36	70	52	4.47657	2.0206	11.7665	9.4091	37.3032	54.8153	46.3274	1	6.48277	2.69661	0	ENSMUST00000121412	NA
ENSMUST00000122412.1	2.4768	protein_coding	ENSMUSG00000024539.17	Ptpn2-203	90	280	177	142	640	1924	924	100.723	282.884	173.556	148.455	663.169	1506.64	823.203	0.967556	5.56659	2.4768	0.0324441	ENSMUST00000122412	NA
ENSMUST00000122421.1	-2.8791	protein_coding	ENSMUSG00000031971.15	Ccsap-202	24	7	13	11	0	2	4	26.8594	7.07209	12.7471	11.5	0	1.56615	3.56365	0.988609	0.135927	-2.8791	0.0113906	ENSMUST00000122421	centriole, cilia and spindle associated protein
ENSMUST00000122887.1	-1.86896	protein_coding	ENSMUSG00000004952.13	Rasa4-203	101	87	42	71	35	10	23	113.033	87.896	41.1829	74.2273	36.267	7.83076	20.491	0.99835	0.273771	-1.86896	0.00165013	ENSMUST00000122887	NA
ENSMUST00000123178.7	1.00924	protein_coding	ENSMUSG00000033904.16	Ccp110-203	72	81	66	51	147	216	116	80.5783	81.8342	64.716	53.3182	152.322	169.144	103.346	0.984549	2.01285	1.00924	0.0154513	ENSMUST00000123178	centriolar coiled coil protein 110
ENSMUST00000124226.2	2.04316	protein_coding	ENSMUSG00000049804.9	Armcx4-201	3	7	9	2	20	24	32	3.35743	7.07209	8.82491	2.09091	20.724	18.7938	28.5092	0.999998	4.12147	2.04316	1.85735e-06	ENSMUST00000124226	NA
ENSMUST00000125447.2	2.55247	protein_coding	ENSMUSG00000028649.18	Macf1-208	14	41	42	17	162	220	195	15.668	41.4223	41.1829	17.7727	167.865	172.277	173.728	1	5.86639	2.55247	0	ENSMUST00000125447	NA
ENSMUST00000125682.1	1.27712	protein_coding	ENSMUSG00000006728.12	Cdk4-204	21	13	33	18	45	89	50	23.502	13.1339	32.358	18.8182	46.629	69.6938	44.5456	0.990619	2.42355	1.27712	0.00938106	ENSMUST00000125682	cyclin-dependent kinase 4
ENSMUST00000127383.7	-1.52459	protein_coding	ENSMUSG00000059248.13	Sept9-206	110	43	99	121	33	28	51	123.106	43.4429	97.074	126.5	34.1946	21.9261	45.4365	0.97	0.347579	-1.52459	0.0300004	ENSMUST00000127383	NA
ENSMUST00000129321.1	1.39224	protein_coding	ENSMUSG00000043419.11	Rnf227-201	79	90	87	101	185	269	371	88.4123	90.9269	85.3074	105.591	191.697	210.648	330.528	0.99365	2.62486	1.39224	0.00634981	ENSMUST00000129321	NA
ENSMUST00000132866.1	1.22495	protein_coding	ENSMUSG00000058440.14	Nrf1-214	46	83	67	54	157	136	207	51.4806	83.8548	65.6965	56.4546	162.684	106.498	184.419	0.983268	2.33747	1.22495	0.0167315	ENSMUST00000132866	nuclear respiratory factor 1
ENSMUST00000133154.6	-1.23579	protein_coding	ENSMUSG00000061175.11	Fnip2-203	2863	1995	2192	2474	1069	575	1822	3204.11	2015.55	2149.36	2586.46	1107.7	450.269	1623.24	0.967256	0.42461	-1.23579	0.0327435	ENSMUST00000133154	folliculin interacting protein 2
ENSMUST00000135687.1	5.87707	protein_coding	ENSMUSG00000085139.1	A730046J19Rik-201	0	0	2	0	0	156	25	0	0	1.96109	0	0	122.16	22.2728	0.999882	58.7726	5.87707	0.000118467	ENSMUST00000135687	NA
ENSMUST00000135727.1	-1.94947	protein_coding	ENSMUSG00000022415.12	Syngr1-203	25	6	19	21	6	4	5	27.9786	6.06179	18.6304	21.9546	6.21721	3.13231	4.45456	0.968956	0.258912	-1.94947	0.0310437	ENSMUST00000135727	synaptogyrin 1
ENSMUST00000136026.7	1.92929	protein_coding	ENSMUSG00000003824.12	Syce2-202	15	4	17	20	31	86	79	16.7871	4.0412	16.6693	20.9091	32.1222	67.3446	70.382	0.996892	3.80867	1.92929	0.00310795	ENSMUST00000136026	NA
ENSMUST00000139518.7	1.29929	protein_coding	ENSMUSG00000004642.13	Slbp-205	8	11	5	25	29	47	32	8.95315	11.1133	4.90273	26.1364	30.0498	36.8046	28.5092	0.984289	2.46107	1.29929	0.0157109	ENSMUST00000139518	NA
ENSMUST00000140306.8	4.05054	protein_coding	ENSMUSG00000022750.18	Klhl22-205	0	1	0	0	9	14	4	0	1.0103	0	0	9.32581	10.9631	3.56365	0.998851	16.5704	4.05054	0.0011494	ENSMUST00000140306	NA
ENSMUST00000140871.1	-1.01031	protein_coding	ENSMUSG00000007415.15	Gatad1-203	64	46	68	76	31	35	43	71.6252	46.4738	66.6771	79.4546	32.1222	27.4077	38.3092	0.999715	0.496441	-1.01031	0.000285083	ENSMUST00000140871	GATA zinc finger domain containing 1
ENSMUST00000141158.7	2.47665	protein_coding	ENSMUSG00000013033.16	Adgrl1-207	2	5	0	0	15	14	8	2.23829	5.05149	0	0	15.543	10.9631	7.1273	0.995374	5.56603	2.47665	0.00462602	ENSMUST00000141158	adhesion G protein-coupled receptor L1
ENSMUST00000141709.1	-1.50666	protein_coding	ENSMUSG00000026222.16	Sp100-207	10	24	27	27	7	10	9	11.1914	24.2472	26.4747	28.2273	7.25341	7.83076	8.01821	0.99785	0.351926	-1.50666	0.0021498	ENSMUST00000141709	NA
ENSMUST00000141966.7	-1.20221	protein_coding	ENSMUSG00000028962.14	Slc4a2-209	31	25	31	16	14	15	9	34.6934	25.2575	30.3969	16.7273	14.5068	11.7461	8.01821	0.987022	0.434608	-1.20221	0.0129784	ENSMUST00000141966	solute carrier family 4 (anion exchanger), member 2
ENSMUST00000142103.7	4.07582	protein_coding	ENSMUSG00000061859.16	Patj-213	0	0	1	2	7	23	29	0	0	0.980545	2.09091	7.25341	18.0108	25.8364	0.999292	16.8634	4.07582	0.000707979	ENSMUST00000142103	NA
ENSMUST00000145519.2	-1.20411	protein_coding	ENSMUSG00000041375.18	Ccdc9-208	26	32	41	17	10	22	12	29.0977	32.3296	40.2024	17.7727	10.362	17.2277	10.6909	0.954738	0.434038	-1.20411	0.0452619	ENSMUST00000145519	NA
ENSMUST00000147333.1	-1.83559	protein_coding	ENSMUSG00000027318.17	Adam33-210	48	27	52	45	1	22	21	53.7189	27.2781	50.9884	47.0455	1.0362	17.2277	18.7092	0.999809	0.280177	-1.83559	0.000191173	ENSMUST00000147333	a disintegrin and metallopeptidase domain 33
ENSMUST00000150311.7	-1.0733	protein_coding	ENSMUSG00000030720.16	Cln3-216	96	107	148	146	58	80	67	107.438	108.102	145.121	152.637	60.0997	62.6461	59.6911	1	0.475232	-1.0733	3.74535e-08	ENSMUST00000150311	ceroid lipofuscinosis, neuronal 3, juvenile (Batten, Spielmeyer-Vogt disease)
ENSMUST00000151311.7	3.07348	protein_coding	ENSMUSG00000063889.16	Crem-230	2	1	2	0	10	23	11	2.23829	1.0103	1.96109	0	10.362	18.0108	9.80003	0.999969	8.41799	3.07348	3.10768e-05	ENSMUST00000151311	NA
ENSMUST00000152265.7	-1.75912	protein_coding	ENSMUSG00000042726.14	Trafd1-206	15	16	7	9	4	2	5	16.7871	16.1648	6.86382	9.4091	4.1448	1.56615	4.45456	0.9683	0.295428	-1.75912	0.0317002	ENSMUST00000152265	TRAF type zinc finger domain containing 1
ENSMUST00000152452.7	4.06466	protein_coding	ENSMUSG00000027651.16	Rprd1b-207	1	2	0	1	12	55	13	1.11914	2.0206	0	1.04546	12.4344	43.0692	11.5819	0.997582	16.7334	4.06466	0.0024182	ENSMUST00000152452	regulation of nuclear pre-mRNA domain containing 1B
ENSMUST00000154256.2	1.21972	protein_coding	ENSMUSG00000085795.8	Zfp703-202	2053	981	1942	2016	3660	5845	4937	2297.6	991.103	1904.22	2107.64	3792.5	4577.08	4398.43	1	2.32901	1.21972	6.2967e-11	ENSMUST00000154256	zinc finger protein 703
ENSMUST00000154288.2	1.7993	protein_coding	ENSMUSG00000035960.14	Apex1-204	26	12	5	14	47	63	70	29.0977	12.1236	4.90273	14.6364	48.7014	49.3338	62.3638	1	3.48051	1.7993	7.26199e-09	ENSMUST00000154288	NA
ENSMUST00000159020.1	3.05821	protein_coding	ENSMUSG00000020077.14	Srgn-202	7	5	5	6	34	78	67	7.834	5.05149	4.90273	6.27273	35.2308	61.08	59.6911	1	8.32937	3.05821	7.72205e-12	ENSMUST00000159020	serglycin
ENSMUST00000159335.7	-1.53562	protein_coding	ENSMUSG00000089862.8	Umad1-202	38	27	47	23	12	17	11	42.5274	27.2781	46.0856	24.0455	12.4344	13.3123	9.80003	0.999644	0.344931	-1.53562	0.000355561	ENSMUST00000159335	UMAP1-MVP12 associated (UMA) domain containing 1
ENSMUST00000159365.7	-1.49383	protein_coding	ENSMUSG00000045875.13	Adra1a-203	81	138	87	139	75	13	39	90.6506	139.421	85.3074	145.318	77.7151	10.18	34.7456	0.989996	0.355069	-1.49383	0.0100038	ENSMUST00000159365	NA
ENSMUST00000159645.7	1.70521	protein_coding	ENSMUSG00000040325.16	Dcaf1-202	17	32	17	18	81	57	97	19.0254	32.3296	16.6693	18.8182	83.9323	44.6353	86.4185	0.992456	3.26076	1.70521	0.00754398	ENSMUST00000159645	NA
ENSMUST00000159816.7	2.4304	protein_coding	ENSMUSG00000043336.14	Filip1l-203	1	0	3	4	6	15	21	1.11914	0	2.94164	4.18182	6.21721	11.7461	18.7092	0.956329	5.39041	2.4304	0.0436707	ENSMUST00000159816	NA
ENSMUST00000160298.1	5.70516	protein_coding	ENSMUSG00000089901.1	Gm8113-201	20	43	7	12	116	3833	704	22.3829	43.4429	6.86382	12.5455	120.199	3001.53	627.202	0.999936	52.1703	5.70516	6.43278e-05	ENSMUST00000160298	predicted gene 8113
ENSMUST00000160987.7	2.05578	protein_coding	ENSMUSG00000020077.14	Srgn-204	110	235	145	111	540	1046	629	123.106	237.42	142.179	116.046	559.548	819.098	560.384	1	4.15769	2.05578	1.26347e-08	ENSMUST00000160987	serglycin
ENSMUST00000161329.1	-1.3642	protein_coding	ENSMUSG00000022364.14	Tbc1d31-206	23	38	21	25	12	3	19	25.7403	38.3914	20.5914	26.1364	12.4344	2.34923	16.9273	0.967061	0.388449	-1.3642	0.0329391	ENSMUST00000161329	NA
ENSMUST00000162811.1	1.07825	protein_coding	ENSMUSG00000044066.14	Cep68-204	16	17	27	10	39	38	50	17.9063	17.1751	26.4747	10.4546	40.4118	29.7569	44.5456	0.97957	2.11148	1.07825	0.0204299	ENSMUST00000162811	centrosomal protein 68
ENSMUST00000163516.8	-1.29688	protein_coding	ENSMUSG00000024589.17	Nedd4l-202	27	47	51	42	12	24	23	30.2169	47.4841	50.0078	43.9091	12.4344	18.7938	20.491	0.999996	0.407006	-1.29688	3.99195e-06	ENSMUST00000163516	neural precursor cell expressed, developmentally down-regulated gene 4-like
ENSMUST00000163623.2	4.20214	protein_coding	ENSMUSG00000021365.15	Nedd9-202	0	2	0	0	5	23	20	0	2.0206	0	0	5.181	18.0108	17.8182	0.999452	18.4064	4.20214	0.000547639	ENSMUST00000163623	neural precursor cell expressed, developmentally down-regulated gene 9
ENSMUST00000164309.2	2.13496	protein_coding	ENSMUSG00000005410.6	Mcm5-201	21	13	29	7	41	131	110	23.502	13.1339	28.4358	7.31819	42.4842	102.583	98.0003	0.994635	4.39225	2.13496	0.00536544	ENSMUST00000164309	NA
ENSMUST00000164341.1	-1.93376	protein_coding	ENSMUSG00000056234.15	Ncoa4-203	367	372	625	339	128	91	158	410.726	375.831	612.841	354.409	132.634	71.2599	140.764	1	0.261745	-1.93376	1.44562e-08	ENSMUST00000164341	NA
ENSMUST00000168818.1	-1.45293	protein_coding	ENSMUSG00000049130.6	C5ar1-202	124	66	179	119	56	48	48	138.774	66.6797	175.518	124.409	58.0273	37.5877	42.7638	0.991173	0.365279	-1.45293	0.00882727	ENSMUST00000168818	NA
ENSMUST00000169198.2	4.51649	protein_coding	ENSMUSG00000026271.15	Gpr35-203	1	0	1	2	9	83	22	1.11914	0	0.980545	2.09091	9.32581	64.9953	19.6001	0.998925	22.8876	4.51649	0.00107528	ENSMUST00000169198	G protein-coupled receptor 35
ENSMUST00000170046.7	2.41585	protein_coding	ENSMUSG00000022369.13	Mtbp-205	2	6	7	5	41	24	27	2.23829	6.06179	6.86382	5.22728	42.4842	18.7938	24.0546	0.993445	5.33634	2.41585	0.00655518	ENSMUST00000170046	Mdm2, transformed 3T3 cell double minute p53 binding protein
ENSMUST00000170048.1	1.96549	protein_coding	ENSMUSG00000090622.1	A930033H14Rik-201	0	6	37	6	46	64	53	0	6.06179	36.2802	6.27273	47.6652	50.1169	47.2183	0.999382	3.90546	1.96549	0.000618094	ENSMUST00000170048	RIKEN cDNA A930033H14 gene
ENSMUST00000170628.1	1.7099	protein_coding	ENSMUSG00000041481.16	Serpina3g-202	5	10	9	6	33	23	28	5.59572	10.103	8.82491	6.27273	34.1946	18.0108	24.9455	0.997768	3.27137	1.7099	0.00223157	ENSMUST00000170628	serine (or cysteine) peptidase inhibitor, clade A, member 3G
ENSMUST00000171324.2	3.33201	protein_coding	ENSMUSG00000091387.2	Gcnt4-201	1	2	4	3	28	33	32	1.11914	2.0206	3.92218	3.13637	29.0136	25.8415	28.5092	1	10.0701	3.33201	8.10969e-09	ENSMUST00000171324	glucosaminyl (N-acetyl) transferase 4, core 2 (beta-1,6-N-acetylglucosaminyltransferase)
ENSMUST00000171330.6	1.69189	protein_coding	ENSMUSG00000015314.10	Slamf6-201	6	38	12	17	49	82	76	6.71486	38.3914	11.7665	17.7727	50.7738	64.2123	67.7093	0.999994	3.23081	1.69189	5.90234e-06	ENSMUST00000171330	SLAM family member 6
ENSMUST00000171629.2	-2.02651	protein_coding	ENSMUSG00000045094.8	Arhgef37-201	102	95	129	105	36	29	24	114.153	95.9784	126.49	109.773	37.3032	22.7092	21.3819	1	0.245447	-2.02651	0	ENSMUST00000171629	Rho guanine nucleotide exchange factor (GEF) 37
ENSMUST00000171796.7	3.2563	protein_coding	ENSMUSG00000014602.15	Kif1a-204	4	2	2	2	26	67	7	4.47657	2.0206	1.96109	2.09091	26.9412	52.4661	6.23638	0.978634	9.55532	3.2563	0.0213659	ENSMUST00000171796	NA
ENSMUST00000172702.8	4.72302	protein_coding	ENSMUSG00000032113.16	Chek1-202	2	0	0	0	15	23	33	2.23829	0	0	0	15.543	18.0108	29.4001	1	26.4101	4.72302	1.91481e-09	ENSMUST00000172702	checkpoint kinase 1
ENSMUST00000174202.7	1.94081	protein_coding	ENSMUSG00000022514.14	Il1rap-206	21	19	52	19	68	191	125	23.502	19.1957	50.9884	19.8637	70.4617	149.568	111.364	0.995699	3.83921	1.94081	0.00430116	ENSMUST00000174202	interleukin 1 receptor accessory protein
ENSMUST00000177005.7	-1.1752	protein_coding	ENSMUSG00000001418.13	Glmp-209	179	173	200	169	78	79	118	200.327	174.782	196.109	176.682	80.8237	61.863	105.128	1	0.442822	-1.1752	0	ENSMUST00000177005	glycosylated lysosomal membrane protein
ENSMUST00000177145.7	1.19659	protein_coding	ENSMUSG00000055531.12	Cpsf6-208	52	94	163	68	188	343	224	58.1955	94.9681	159.829	71.091	194.806	268.595	199.564	0.991875	2.29197	1.19659	0.00812486	ENSMUST00000177145	NA
ENSMUST00000179308.2	-1.25239	protein_coding	ENSMUSG00000095105.2	Edaradd-201	117	91	86	87	44	42	52	130.94	91.9372	84.3269	90.9546	45.5928	32.8892	46.3274	1	0.419752	-1.25239	4.00564e-07	ENSMUST00000179308	EDAR (ectodysplasin-A receptor)-associated death domain
ENSMUST00000179474.8	-1.05508	protein_coding	ENSMUSG00000044465.19	Fam160a2-208	288	189	372	246	109	194	163	322.313	190.947	364.763	257.182	112.946	151.917	145.219	0.987768	0.481269	-1.05508	0.012232	ENSMUST00000179474	NA
ENSMUST00000183125.1	-1.32811	protein_coding	ENSMUSG00000042063.11	Zfp386-204	113	67	81	76	22	63	37	126.463	67.69	79.4242	79.4546	22.7964	49.3338	32.9637	0.990876	0.398291	-1.32811	0.00912438	ENSMUST00000183125	NA
ENSMUST00000187656.6	1.80577	protein_coding	ENSMUSG00000094942.7	Gm3604-202	23	42	46	34	72	175	206	25.7403	42.4326	45.1051	35.5455	74.6065	137.038	183.528	0.972808	3.49615	1.80577	0.0271919	ENSMUST00000187656	predicted gene 3604
ENSMUST00000188699.6	2.5932	protein_coding	ENSMUSG00000026238.14	Ptma-205	6	4	3	2	31	41	13	6.71486	4.0412	2.94164	2.09091	32.1222	32.1061	11.5819	0.992333	6.03435	2.5932	0.0076667	ENSMUST00000188699	NA
ENSMUST00000190495.1	2.45627	protein_coding	ENSMUSG00000026355.11	Mcm6-203	43	29	109	23	161	505	346	48.1232	29.2987	106.879	24.0455	166.828	395.454	308.256	0.99815	5.48795	2.45627	0.00184962	ENSMUST00000190495	NA
ENSMUST00000191142.6	1.17097	protein_coding	ENSMUSG00000026020.9	Nop58-215	11	30	36	19	63	66	55	12.3106	30.309	35.2996	19.8637	65.2807	51.683	49.0002	0.999405	2.25162	1.17097	0.000595038	ENSMUST00000191142	NOP58 ribonucleoprotein
ENSMUST00000191752.5	2.39106	protein_coding	ENSMUSG00000028078.14	Dclk2-202	0	10	0	4	23	19	23	0	10.103	0	4.18182	23.8326	14.8784	20.491	0.99995	5.24541	2.39106	5.02196e-05	ENSMUST00000191752	NA
ENSMUST00000195955.1	1.94796	protein_coding	ENSMUSG00000051278.12	Zgrf1-202	7	0	4	6	17	16	27	7.834	0	3.92218	6.27273	17.6154	12.5292	24.0546	0.995564	3.85829	1.94796	0.00443551	ENSMUST00000195955	NA
ENSMUST00000196447.1	1.76536	protein_coding	ENSMUSG00000005057.13	Sh2b2-204	14	16	4	17	46	63	46	15.668	16.1648	3.92218	17.7727	47.6652	49.3338	40.982	0.999901	3.3996	1.76536	9.92884e-05	ENSMUST00000196447	SH2B adaptor protein 2
ENSMUST00000201563.3	2.84069	protein_coding	ENSMUSG00000072066.7	6720489N17Rik-202	51	26	105	22	159	592	584	57.0763	26.2678	102.957	23	164.756	463.581	520.293	0.990483	7.16364	2.84069	0.0095166	ENSMUST00000201563	NA
ENSMUST00000201624.3	-2.82168	protein_coding	ENSMUSG00000042331.13	Specc1-208	32	4	30	31	4	3	4	35.8126	4.0412	29.4164	32.4091	4.1448	2.34923	3.56365	0.995658	0.141445	-2.82168	0.00434242	ENSMUST00000201624	NA
ENSMUST00000203020.2	4.24841	protein_coding	ENSMUSG00000053338.9	Tarm1-202	0	64	8	5	356	771	203	0	64.6591	7.84436	5.22728	368.888	603.752	180.855	0.998308	19.0063	4.24841	0.0016916	ENSMUST00000203020	NA
ENSMUST00000203652.2	2.8537	protein_coding	ENSMUSG00000029860.16	Zyx-207	0	2	1	1	5	10	15	0	2.0206	0.980545	1.04546	5.181	7.83076	13.3637	0.9929	7.22854	2.8537	0.00709958	ENSMUST00000203652	NA
ENSMUST00000203821.2	3.74207	protein_coding	ENSMUSG00000053338.9	Tarm1-203	0	11	3	0	39	109	32	0	11.1133	2.94164	0	40.4118	85.3553	28.5092	0.988636	13.3806	3.74207	0.0113639	ENSMUST00000203821	NA
ENSMUST00000206077.1	-2.19839	protein_coding	ENSMUSG00000030427.17	Lilra6-204	13	6	13	7	1	5	1	14.5489	6.06179	12.7471	7.31819	1.0362	3.91538	0.890912	0.980127	0.217881	-2.19839	0.0198726	ENSMUST00000206077	NA
ENSMUST00000206104.1	-1.65306	protein_coding	ENSMUSG00000048897.15	Zfp710-205	119	39	94	91	40	36	18	133.178	39.4017	92.1712	95.1365	41.448	28.1907	16.0364	0.964239	0.317965	-1.65306	0.0357605	ENSMUST00000206104	NA
ENSMUST00000207470.1	6.98388	protein_coding	ENSMUSG00000062991.7	Nrg1-203	3	1	6	6	226	1358	503	3.35743	1.0103	5.88327	6.27273	234.181	1063.42	448.129	1	126.578	6.98388	7.23621e-10	ENSMUST00000207470	NA
ENSMUST00000208617.1	5.26485	protein_coding	ENSMUSG00000062991.7	Nrg1-213	1	0	0	0	10	49	15	1.11914	0	0	0	10.362	38.3707	13.3637	0.99992	38.4485	5.26485	7.97685e-05	ENSMUST00000208617	NA
ENSMUST00000210602.1	1.8928	protein_coding	ENSMUSG00000040189.18	Ccdc114-203	5	2	2	2	6	20	14	5.59572	2.0206	1.96109	2.09091	6.21721	15.6615	12.4728	0.966557	3.71356	1.8928	0.033443	ENSMUST00000210602	NA
ENSMUST00000211807.1	3.83676	protein_coding	ENSMUSG00000031765.8	Mt1-202	0	13	4	4	46	203	48	0	13.1339	3.92218	4.18182	47.6652	158.964	42.7638	0.997946	14.2883	3.83676	0.00205441	ENSMUST00000211807	NA
ENSMUST00000213058.1	2.68726	protein_coding	ENSMUSG00000063810.7	Alms1-205	20	6	17	18	65	120	174	22.3829	6.06179	16.6693	18.8182	67.3531	93.9692	155.019	0.999465	6.44091	2.68726	0.00053458	ENSMUST00000213058	ALMS1, centrosome and basal body associated
ENSMUST00000215295.1	-1.26537	protein_coding	ENSMUSG00000096054.3	Syne1-205	2072	1912	2199	2681	1162	354	1573	2318.86	1931.69	2156.22	2802.87	1204.07	277.209	1401.4	0.991979	0.415993	-1.26537	0.00802146	ENSMUST00000215295	spectrin repeat containing, nuclear envelope 1
ENSMUST00000216224.1	2.20122	protein_coding	ENSMUSG00000020020.8	Usp44-202	2	1	1	6	6	19	20	2.23829	1.0103	0.980545	6.27273	6.21721	14.8784	17.8182	0.966263	4.59868	2.20122	0.0337373	ENSMUST00000216224	NA
ENSMUST00000216594.1	1.78037	protein_coding	ENSMUSG00000032397.7	Tipin-205	4	4	14	9	21	33	40	4.47657	4.0412	13.7276	9.4091	21.7602	25.8415	35.6365	0.99988	3.43515	1.78037	0.000119609	ENSMUST00000216594	NA
ENSMUST00000218183.1	-1.51266	protein_coding	ENSMUSG00000063382.6	Bcl9l-203	269	130	238	182	89	89	71	301.05	131.339	233.37	190.273	92.2219	69.6938	63.2548	0.999015	0.350465	-1.51266	0.000984967	ENSMUST00000218183	B cell CLL/lymphoma 9-like
ENSMUST00000223871.1	3.61896	protein_coding	ENSMUSG00000049985.15	Ankrd55-205	2	2	1	3	27	22	46	2.23829	2.0206	0.980545	3.13637	27.9774	17.2277	40.982	0.999972	12.2862	3.61896	2.84836e-05	ENSMUST00000223871	NA
ENSMUST00000224491.1	-2.27638	protein_coding	ENSMUSG00000042567.20	Nek10-206	51	53	23	57	9	6	17	57.0763	53.5458	22.5525	59.591	9.32581	4.69846	15.1455	0.999985	0.206415	-2.27638	1.47569e-05	ENSMUST00000224491	NIMA (never in mitosis gene a)- related kinase 10
ENSMUST00000227777.1	-1.05332	protein_coding	ENSMUSG00000021891.8	Mettl6-205	57	92	57	55	29	30	49	63.7912	92.9475	55.8911	57.5001	30.0498	23.4923	43.6547	0.981341	0.481858	-1.05332	0.0186595	ENSMUST00000227777	NA
ENSMUST00000231268.1	1.78291	protein_coding	ENSMUSG00000116673.1	A630089N07Rik-201	33	15	42	34	98	111	165	36.9317	15.1545	41.1829	35.5455	101.548	86.9215	147	0.999887	3.44119	1.78291	0.000113272	ENSMUST00000231268	RIKEN cDNA A630089N07 gene
ENSMUST00000233717.1	4.5997	protein_coding	ENSMUSG00000064147.7	Rab44-206	0	1	1	0	2	64	8	0	1.0103	0.980545	0	2.0724	50.1169	7.1273	0.99444	24.2464	4.5997	0.00555972	ENSMUST00000233717	RAB44, member RAS oncogene family
ENSMUST00000238010.1	1.12432	protein_coding	ENSMUSG00000024580.8	Grpel2-203	33	29	30	19	68	92	53	36.9317	29.2987	29.4164	19.8637	70.4617	72.043	47.2183	0.999171	2.17999	1.12432	0.000828559	ENSMUST00000238010	GrpE-like 2, mitochondrial

## Sheet: k88PTG_k88M
Id	log2FC_k88PTG_vs_k88M_EBSeq	transcript_type	gene_id	transcript_name	raw.k88M_R1	raw.k88M_R2	raw.k88M_R4	raw.k88M_R5	raw.k88PTG_R2	raw.k88PTG_R4	raw.k88PTG_R5	norm.k88M_R1	norm.k88M_R2	norm.k88M_R4	norm.k88M_R5	norm.k88PTG_R2	norm.k88PTG_R4	norm.k88PTG_R5	PPDE	PostFC	log2FC	Pval (=1-PPDE)	transID	Gene.description
ENSMUST00000000505.15	1.9375	protein_coding	ENSMUSG00000029730.16	Mcm7-201	463	183	504	349	825	2287	2030	516.283	183.665	491.85	363.54	878.303	1680.95	1945.61	0.983624	3.83041	1.9375	0.0163757	ENSMUST00000000505	minichromosome maintenance complex component 7
ENSMUST00000005279.7	1.55748	protein_coding	ENSMUSG00000005148.8	Klf5-201	9	2	8	14	25	26	33	10.0357	2.00726	7.80714	14.5833	26.6152	19.11	31.6282	0.983754	2.9434	1.55748	0.0162462	ENSMUST00000005279	NA
ENSMUST00000009772.7	3.73687	protein_coding	ENSMUSG00000009628.14	Tex15-201	22	46	66	11	278	824	613	24.5318	46.1671	64.4089	11.4583	295.962	605.64	587.518	1	13.3324	3.73687	1.43217e-09	ENSMUST00000009772	NA
ENSMUST00000014957.9	4.25141	protein_coding	ENSMUSG00000014813.9	Stc1-201	6	0	0	4	26	208	7	6.6905	0	0	4.16665	27.6799	152.88	6.70901	0.98886	19.0459	4.25141	0.0111397	ENSMUST00000014957	NA
ENSMUST00000018644.2	2.74102	protein_coding	ENSMUSG00000018500.2	Adora2b-201	119	437	237	103	1826	1990	1233	132.695	438.587	231.287	107.291	1943.98	1462.65	1181.74	1	6.68541	2.74102	2.47971e-11	ENSMUST00000018644	NA
ENSMUST00000019130.7	-1.20665	protein_coding	ENSMUSG00000018986.10	Slfn3-201	38	63	30	41	21	20	21	42.3731	63.2288	29.2768	42.7082	22.3568	14.7	20.127	0.956682	0.433274	-1.20665	0.0433179	ENSMUST00000019130	NA
ENSMUST00000020837.6	2.35364	protein_coding	ENSMUSG00000020527.14	Myo19-201	2	3	2	5	9	22	26	2.23017	3.0109	1.95178	5.20831	9.58149	16.17	24.9192	0.980111	5.11112	2.35364	0.0198887	ENSMUST00000020837	NA
ENSMUST00000023818.10	-1.10825	protein_coding	ENSMUSG00000023055.10	Calcoco1-201	102	77	146	115	40	87	53	113.738	77.2797	142.48	119.791	42.5844	63.945	50.7968	0.995027	0.463855	-1.10825	0.0049733	ENSMUST00000023818	NA
ENSMUST00000024702.4	1.47769	protein_coding	ENSMUSG00000023909.4	Paqr4-201	387	174	328	185	506	1303	890	431.537	174.632	320.093	192.708	538.693	957.705	853.003	0.988606	2.78502	1.47769	0.0113943	ENSMUST00000024702	progestin and adipoQ receptor family member IV
ENSMUST00000026564.8	4.43731	protein_coding	ENSMUSG00000025491.14	Ifitm1-201	0	0	1	2	0	88	9	0	0	0.975892	2.08333	0	64.68	8.62587	0.982812	21.6653	4.43731	0.0171881	ENSMUST00000026564	NA
ENSMUST00000026662.7	1.08871	protein_coding	ENSMUSG00000025577.7	Cbx2-201	144	158	124	52	258	340	277	160.572	158.574	121.011	54.1665	274.669	249.9	265.485	0.999993	2.12683	1.08871	7.40562e-06	ENSMUST00000026662	NA
ENSMUST00000027121.14	-1.05798	protein_coding	ENSMUSG00000025978.14	Rftn2-201	58	37	74	72	26	42	32	64.6748	37.1344	72.216	74.9997	27.6799	30.87	30.6698	0.971251	0.480305	-1.05798	0.0287493	ENSMUST00000027121	NA
ENSMUST00000028665.4	-1.40945	protein_coding	ENSMUSG00000027233.4	Patl2-201	25	35	40	24	23	3	9	27.8771	35.1271	39.0357	24.9999	24.486	2.205	8.62587	0.95032	0.376456	-1.40945	0.0496795	ENSMUST00000028665	protein associated with topoisomerase II homolog 2 (yeast)
ENSMUST00000028881.13	4.55114	protein_coding	ENSMUSG00000027398.13	Il1b-201	53	79	154	55	685	7754	422	59.0994	79.287	150.287	57.2915	729.258	5699.19	404.457	0.976984	23.4439	4.55114	0.0230157	ENSMUST00000028881	NA
ENSMUST00000032410.13	-2.46681	protein_coding	ENSMUSG00000048930.12	Tada3-201	14	7	14	7	0	3	3	15.6112	7.02543	13.6625	7.29164	0	2.205	2.87529	0.99298	0.180891	-2.46681	0.00701998	ENSMUST00000032410	transcriptional adaptor 3
ENSMUST00000034004.9	2.28846	protein_coding	ENSMUSG00000031595.9	Pdgfrl-201	1	6	0	3	17	12	14	1.11508	6.02179	0	3.12499	18.0984	8.82	13.418	0.98113	4.88533	2.28846	0.0188705	ENSMUST00000034004	platelet-derived growth factor receptor-like
ENSMUST00000037913.8	3.04022	protein_coding	ENSMUSG00000037991.9	Rmi2-201	13	12	19	8	94	176	110	14.4961	12.0436	18.542	8.3333	100.073	129.36	105.427	1	8.22615	3.04022	0	ENSMUST00000037913	NA
ENSMUST00000038665.5	-2.39807	protein_coding	ENSMUSG00000041552.7	Ptchd1-201	266	117	299	110	64	16	39	296.612	117.425	291.792	114.583	68.135	11.76	37.3788	0.988607	0.189718	-2.39807	0.011393	ENSMUST00000038665	patched domain containing 1
ENSMUST00000040514.7	1.00923	protein_coding	ENSMUSG00000038894.7	Irs2-201	716	602	1076	491	1138	2076	1823	798.399	604.187	1050.06	511.456	1211.53	1525.86	1747.22	0.98338	2.01284	1.00923	0.0166202	ENSMUST00000040514	insulin receptor substrate 2
ENSMUST00000041357.8	4.29105	protein_coding	ENSMUSG00000037095.8	Lrg1-201	0	0	6	0	6	122	15	0	0	5.85535	0	6.38766	89.67	14.3765	0.983529	19.5765	4.29105	0.0164715	ENSMUST00000041357	NA
ENSMUST00000042970.2	-1.86271	protein_coding	ENSMUSG00000041695.2	Kcnj2-201	14680	8989	15026	7123	5227	891	3798	16369.4	9021.65	14663.8	7419.76	5564.72	654.885	3640.12	0.961211	0.27496	-1.86271	0.0387886	ENSMUST00000042970	NA
ENSMUST00000044766.14	-1.06471	protein_coding	ENSMUSG00000027309.18	4930402H24Rik-201	2195	1688	1687	2065	1216	889	943	2447.61	1694.13	1646.33	2151.03	1294.57	653.415	903.8	0.99758	0.478069	-1.06471	0.00241984	ENSMUST00000044766	NA
ENSMUST00000046721.1	1.99014	protein_coding	ENSMUSG00000035364.1	4930524J08Rik-201	9	6	9	18	26	57	66	10.0357	6.02179	8.78303	18.7499	27.6799	41.895	63.2564	0.979286	3.97274	1.99014	0.020714	ENSMUST00000046721	NA
ENSMUST00000048655.7	1.31794	protein_coding	ENSMUSG00000039384.8	Dusp10-201	111	87	128	101	231	338	347	123.774	87.316	124.914	105.208	245.925	248.43	332.575	1	2.49309	1.31794	1.20598e-08	ENSMUST00000048655	dual specificity phosphatase 10
ENSMUST00000052718.4	1.88909	protein_coding	ENSMUSG00000047959.4	Kcna3-201	45	94	105	61	333	320	289	50.1787	94.3414	102.469	63.5414	354.515	235.2	276.986	1	3.70401	1.88909	5.38376e-09	ENSMUST00000052718	NA
ENSMUST00000054002.3	3.135	protein_coding	ENSMUSG00000053113.3	Socs3-201	213	267	279	280	1820	4308	2088	237.513	267.97	272.274	291.666	1937.59	3166.38	2001.2	1	8.78471	3.135	2.03563e-09	ENSMUST00000054002	NA
ENSMUST00000056760.3	2.97088	protein_coding	ENSMUSG00000051379.12	Flrt3-201	7	21	4	4	70	58	113	7.80558	21.0763	3.90357	4.16665	74.5227	42.63	108.303	0.993483	7.84016	2.97088	0.00651738	ENSMUST00000056760	fibronectin leucine rich transmembrane protein 3
ENSMUST00000057849.5	3.46702	protein_coding	ENSMUSG00000045532.5	C1ql1-201	0	0	1	0	2	10	6	0	0	0.975892	0	2.12922	7.35	5.75058	0.957309	11.058	3.46702	0.0426908	ENSMUST00000057849	complement component 1, q subcomponent-like 1
ENSMUST00000058011.7	2.82775	protein_coding	ENSMUSG00000002870.8	Mcm2-201	665	339	673	543	3019	4329	6279	741.53	340.231	656.776	565.623	3214.06	3181.82	6017.98	0.999078	7.09966	2.82775	0.000921709	ENSMUST00000058011	minichromosome maintenance complex component 2
ENSMUST00000060427.4	1.65698	protein_coding	ENSMUSG00000053560.4	Ier2-201	1609	668	1502	937	3267	6065	3852	1794.17	670.426	1465.79	976.038	3478.08	4457.78	3691.87	1	3.15356	1.65698	2.45703e-12	ENSMUST00000060427	NA
ENSMUST00000064679.8	-1.47079	protein_coding	ENSMUSG00000052688.12	Rab7b-202	7776	3702	7569	7915	2299	2705	3314	8670.88	3715.45	7386.53	8244.76	2447.54	1988.18	3176.24	0.970471	0.360786	-1.47079	0.0295285	ENSMUST00000064679	NA
ENSMUST00000065587.4	5.94259	protein_coding	ENSMUSG00000044337.5	Ackr3-201	0	0	0	0	0	57	8	0	0	0	0	0	41.895	7.66744	1	61.5033	5.94259	4.12701e-10	ENSMUST00000065587	atypical chemokine receptor 3
ENSMUST00000065927.5	3.5257	protein_coding	ENSMUSG00000053475.5	Tnfaip6-201	4	2	3	5	23	80	54	4.46033	2.00726	2.92768	5.20831	24.486	58.8	51.7552	0.999996	11.517	3.5257	3.89715e-06	ENSMUST00000065927	NA
ENSMUST00000065997.4	-1.17644	protein_coding	ENSMUSG00000030051.10	Aplf-202	63	53	39	61	25	32	25	70.2502	53.1925	38.0598	63.5414	26.6152	23.52	23.9608	0.999469	0.442443	-1.17644	0.000531198	ENSMUST00000065997	aprataxin and PNKP like factor
ENSMUST00000067784.7	3.05383	protein_coding	ENSMUSG00000059674.7	Cdh24-201	12	11	10	1	44	93	117	13.381	11.04	9.75892	1.04166	46.8428	68.355	112.136	0.999651	8.30413	3.05383	0.000348786	ENSMUST00000067784	NA
ENSMUST00000068006.8	-1.01435	protein_coding	ENSMUSG00000039616.10	Mocos-201	906	830	1365	1046	658	471	563	1010.27	833.015	1332.09	1089.58	700.513	346.185	539.596	0.993104	0.49505	-1.01435	0.00689628	ENSMUST00000068006	molybdenum cofactor sulfurase
ENSMUST00000068654.4	1.13745	protein_coding	ENSMUSG00000055210.4	Foxd2-201	40	25	39	30	64	89	101	44.6033	25.0908	38.0598	31.2499	68.135	65.415	96.8014	0.996055	2.19991	1.13745	0.00394503	ENSMUST00000068654	forkhead box D2
ENSMUST00000071296.10	1.75498	protein_coding	ENSMUSG00000045411.16	2410002F23Rik-202	12	21	15	20	43	110	55	13.381	21.0763	14.6384	20.8333	45.7782	80.85	52.7137	0.998576	3.37523	1.75498	0.001424	ENSMUST00000071296	RIKEN cDNA 2410002F23 gene
ENSMUST00000080514.8	3.51472	protein_coding	ENSMUSG00000062309.8	Rpp25-201	1	2	0	4	25	17	33	1.11508	2.00726	0	4.16665	26.6152	12.495	31.6282	0.999371	11.4298	3.51472	0.000628779	ENSMUST00000080514	NA
ENSMUST00000085040.4	3.89474	protein_coding	ENSMUSG00000050075.8	Gpr171-201	8	12	34	17	39	923	176	8.92066	12.0436	33.1803	17.7083	41.5198	678.405	168.684	0.958407	14.8742	3.89474	0.0415934	ENSMUST00000085040	NA
ENSMUST00000090269.6	7.13812	protein_coding	ENSMUSG00000068614.7	Actc1-201	0	0	0	0	8	104	26	0	0	0	0	8.51688	76.44	24.9192	1	140.86	7.13812	0	ENSMUST00000090269	NA
ENSMUST00000090806.4	1.1206	protein_coding	ENSMUSG00000062115.15	Rai1-202	15	20	16	6	33	48	27	16.7262	20.0726	15.6143	6.24998	35.1321	35.28	25.8776	0.982954	2.17437	1.1206	0.017046	ENSMUST00000090806	NA
ENSMUST00000094337.1	2.47975	protein_coding	ENSMUSG00000070524.1	Fcrlb-201	11	4	11	9	48	74	52	12.2659	4.01453	10.7348	9.37497	51.1013	54.39	49.8384	1	5.57803	2.47975	1.9984e-15	ENSMUST00000094337	Fc receptor-like B
ENSMUST00000096367.4	1.04971	protein_coding	ENSMUSG00000071722.4	Spin4-201	54	37	84	30	93	137	134	60.2145	37.1344	81.975	31.2499	99.0087	100.695	128.43	0.970672	2.07011	1.04971	0.0293283	ENSMUST00000096367	NA
ENSMUST00000096369.9	1.06275	protein_coding	ENSMUSG00000043929.16	Klhl15-201	34	32	32	31	45	106	88	37.9128	32.1162	31.2286	32.2915	47.9074	77.91	84.3418	0.983283	2.08891	1.06275	0.0167174	ENSMUST00000096369	NA
ENSMUST00000102744.3	2.31253	protein_coding	ENSMUSG00000028587.18	Orc1-201	93	36	76	71	255	371	568	103.703	36.1308	74.1678	73.9581	271.476	272.685	544.388	0.960626	4.96754	2.31253	0.0393741	ENSMUST00000102744	origin recognition complex, subunit 1
ENSMUST00000102922.9	1.43416	protein_coding	ENSMUSG00000020471.11	Pold2-201	85	84	101	83	224	266	320	94.782	84.3051	98.5651	86.458	238.473	195.51	306.698	0.999979	2.70224	1.43416	2.09064e-05	ENSMUST00000102922	polymerase (DNA directed), delta 2, regulatory subunit
ENSMUST00000109546.8	3.23698	protein_coding	ENSMUSG00000021614.16	Vcan-203	104	99	43	19	265	1354	765	115.969	99.3596	41.9634	19.7916	282.122	995.19	733.199	0.96009	9.4282	3.23698	0.0399098	ENSMUST00000109546	versican
ENSMUST00000111790.1	4.07152	protein_coding	ENSMUSG00000037572.17	Wdhd1-201	7	4	8	2	35	196	116	7.80558	4.01453	7.80714	2.08333	37.2613	144.06	111.178	0.998129	16.8132	4.07152	0.00187086	ENSMUST00000111790	NA
ENSMUST00000111887.9	1.87207	protein_coding	ENSMUSG00000023150.14	Ivns1abp-203	43	44	51	47	107	270	225	47.9486	44.1598	49.7705	48.9582	113.913	198.45	215.647	0.999965	3.66059	1.87207	3.46689e-05	ENSMUST00000111887	influenza virus NS1A binding protein
ENSMUST00000112890.2	1.27884	protein_coding	ENSMUSG00000026281.15	Dtymk-202	177	101	198	135	238	594	487	197.37	101.367	193.227	140.624	253.377	436.59	466.755	0.953646	2.42644	1.27884	0.046354	ENSMUST00000112890	NA
ENSMUST00000114397.8	2.0606	protein_coding	ENSMUSG00000057406.16	Nsd2-204	49	42	92	32	145	335	306	54.6391	42.1526	89.7821	33.3332	154.368	246.225	293.28	0.999964	4.17159	2.0606	3.58715e-05	ENSMUST00000114397	nuclear receptor binding SET domain protein 2
ENSMUST00000125447.2	2.45152	protein_coding	ENSMUSG00000028649.18	Macf1-208	14	41	42	17	152	142	224	15.6112	41.1489	40.9875	17.7083	161.821	104.37	214.688	0.999272	5.46992	2.45152	0.000727548	ENSMUST00000125447	NA
ENSMUST00000129352.2	1.415	protein_coding	ENSMUSG00000021377.15	Dek-202	28	57	51	30	126	128	117	31.2223	57.207	49.7705	31.2499	134.141	94.08	112.136	0.999999	2.6666	1.415	1.20689e-06	ENSMUST00000129352	NA
ENSMUST00000164309.2	1.73287	protein_coding	ENSMUSG00000005410.6	Mcm5-201	21	13	29	7	39	105	66	23.4167	13.0472	28.3009	7.29164	41.5198	77.175	63.2564	0.997582	3.32388	1.73287	0.00241823	ENSMUST00000164309	NA
ENSMUST00000164341.1	-1.26661	protein_coding	ENSMUSG00000056234.15	Ncoa4-203	367	372	625	339	259	139	175	409.235	373.351	609.933	353.124	275.734	102.165	167.725	0.971807	0.415635	-1.26661	0.0281928	ENSMUST00000164341	NA
ENSMUST00000169198.2	4.55588	protein_coding	ENSMUSG00000026271.15	Gpr35-203	1	0	1	2	3	101	22	1.11508	0	0.975892	2.08333	3.19383	74.235	21.0855	0.994801	23.521	4.55588	0.00519882	ENSMUST00000169198	G protein-coupled receptor 35
ENSMUST00000172702.8	4.91426	protein_coding	ENSMUSG00000032113.16	Chek1-202	2	0	0	0	13	19	49	2.23017	0	0	0	13.8399	13.965	46.9631	0.953548	30.1536	4.91426	0.0464518	ENSMUST00000172702	checkpoint kinase 1
ENSMUST00000177145.7	1.12476	protein_coding	ENSMUSG00000055531.12	Cpsf6-208	52	94	163	68	196	269	230	57.9843	94.3414	159.07	70.8331	208.664	197.715	220.439	0.999372	2.18065	1.12476	0.00062767	ENSMUST00000177145	NA
ENSMUST00000178895.1	-1.44512	protein_coding	ENSMUSG00000095332.1	Gm9821-201	191	77	181	172	53	82	64	212.981	77.2797	176.637	179.166	56.4243	60.27	61.3395	0.9636	0.367262	-1.44512	0.0364002	ENSMUST00000178895	predicted gene 9821
ENSMUST00000207470.1	4.90425	protein_coding	ENSMUSG00000062991.7	Nrg1-203	3	1	6	6	13	526	44	3.34525	1.00363	5.85535	6.24998	13.8399	386.61	42.1709	0.997622	29.9452	4.90425	0.00237822	ENSMUST00000207470	NA
ENSMUST00000213168.1	-1.07305	protein_coding	ENSMUSG00000035284.10	Vps13c-202	50	30	43	38	24	17	22	55.7541	30.109	41.9634	39.5832	25.5506	12.495	21.0855	0.969538	0.475313	-1.07305	0.030462	ENSMUST00000213168	NA
ENSMUST00000218087.1	1.00091	protein_coding	ENSMUSG00000079685.10	Ulbp1-203	715	1097	1265	578	1524	2519	2234	797.284	1100.98	1234.5	602.081	1622.47	1851.47	2141.13	0.999223	2.00126	1.00091	0.000777444	ENSMUST00000218087	UL16 binding protein 1

## Sheet: k88RH_k88PTG
Id	log2FC_k88RH_vs_k88PTG_EBSeq	transcript_type	gene_id	transcript_name	raw.k88PTG_R2	raw.k88PTG_R4	raw.k88PTG_R5	raw.k88RH_R2	raw.k88RH_R4	raw.k88RH_R5	norm.k88PTG_R2	norm.k88PTG_R4	norm.k88PTG_R5	norm.k88RH_R2	norm.k88RH_R4	norm.k88RH_R5	PPDE	PostFC	log2FC	Pval (=1-PPDE)	transID	Gene.description
ENSMUST00000000312.11	5.24685	protein_coding	ENSMUSG00000000303.12	Cdh1-201	4	7	4	85	236	301	4.65303	5.60074	4.10715	95.4093	198.788	285.738	1	37.9716	5.24685	5.17222e-08	ENSMUST00000000312	NA
ENSMUST00000020215.15	3.12811	protein_coding	ENSMUSG00000020027.18	Socs2-201	21	23	10	149	182	159	24.4284	18.4024	10.2679	167.247	153.303	150.938	1	8.74289	3.12811	0	ENSMUST00000020215	NA
ENSMUST00000020962.11	1.28544	protein_coding	ENSMUSG00000020634.12	Ubxn2a-201	301	333	377	814	842	869	350.14	266.435	387.099	913.684	709.237	824.938	1	2.43756	1.28544	2.69784e-14	ENSMUST00000020962	NA
ENSMUST00000021028.4	1.62929	protein_coding	ENSMUSG00000020689.4	Itgb3-201	216	89	79	361	422	516	251.263	71.2093	81.1161	405.209	355.461	489.837	0.999888	3.09361	1.62929	0.000111533	ENSMUST00000021028	integrin beta 3
ENSMUST00000023151.5	-1.49127	protein_coding	ENSMUSG00000022508.5	Bcl6-201	2827	3786	4920	1181	1508	1525	3288.53	3029.2	5051.79	1325.63	1270.22	1447.68	0.981548	0.3557	-1.49127	0.018452	ENSMUST00000023151	NA
ENSMUST00000023329.5	6.75356	protein_coding	ENSMUSG00000061100.4	Retnla-201	0	0	0	4	91	20	0	0	0	4.48985	76.6515	18.9859	1	107.9	6.75356	0	ENSMUST00000023329	NA
ENSMUST00000023487.4	1.02233	protein_coding	ENSMUSG00000022799.4	Arhgap31-201	12002	12754	10252	19939	26994	26704	13961.4	10204.5	10526.6	22380.8	22737.7	25350	1	2.0312	1.02233	0	ENSMUST00000023487	NA
ENSMUST00000025363.6	3.96669	protein_coding	ENSMUSG00000024486.6	Hbegf-201	175	41	38	1338	1162	1937	203.57	32.8043	39.0179	1501.85	978.781	1838.79	1	15.6348	3.96669	2.69784e-14	ENSMUST00000025363	heparin-binding EGF-like growth factor
ENSMUST00000026886.7	1.4605	protein_coding	ENSMUSG00000025780.7	Itih5-201	11	4	14	18	40	33	12.7958	3.20042	14.375	20.2043	33.693	31.3268	0.98101	2.75204	1.4605	0.0189898	ENSMUST00000026886	inter-alpha (globulin) inhibitor H5
ENSMUST00000026999.9	1.21177	protein_coding	ENSMUSG00000025880.11	Smad7-201	96	135	105	233	294	264	111.673	108.014	107.813	261.534	247.643	250.614	1	2.31621	1.21177	0	ENSMUST00000026999	SMAD family member 7
ENSMUST00000028846.6	1.44223	protein_coding	ENSMUSG00000027368.6	Dusp2-201	104	190	102	290	523	276	120.979	152.02	104.732	325.514	440.535	262.006	0.994783	2.7174	1.44223	0.00521714	ENSMUST00000028846	NA
ENSMUST00000029846.4	3.36171	protein_coding	ENSMUSG00000028195.4	Ccn1-201	13	11	12	113	195	95	15.1223	8.80116	12.3214	126.838	164.253	90.1831	1	10.2796	3.36171	1.3877e-11	ENSMUST00000029846	NA
ENSMUST00000031533.10	1.56295	protein_coding	ENSMUSG00000029553.10	Tfec-201	10	16	17	26	66	43	11.6326	12.8017	17.4554	29.184	55.5934	40.8197	0.989563	2.95458	1.56295	0.0104365	ENSMUST00000031533	NA
ENSMUST00000033054.9	3.86079	protein_coding	ENSMUSG00000030790.15	Adm-201	49	36	14	644	621	234	56.9996	28.8038	14.375	722.866	523.083	222.135	0.999618	14.5282	3.86079	0.000382288	ENSMUST00000033054	NA
ENSMUST00000034004.9	2.13889	protein_coding	ENSMUSG00000031595.9	Pdgfrl-201	17	12	14	33	77	99	19.7754	9.60126	14.375	37.0412	64.859	93.9803	0.975915	4.40422	2.13889	0.0240845	ENSMUST00000034004	platelet-derived growth factor receptor-like
ENSMUST00000034232.2	9.9616	protein_coding	ENSMUSG00000031780.2	Ccl17-201	0	1	0	464	1326	98	0	0.800105	0	520.822	1116.92	93.031	1	997.101	9.9616	2.05012e-10	ENSMUST00000034232	chemokine (C-C motif) ligand 17
ENSMUST00000034723.5	4.78714	protein_coding	ENSMUSG00000013584.5	Aldh1a2-201	8	0	4	16	200	220	9.30605	0	4.10715	17.9594	168.465	208.845	0.981111	27.6105	4.78714	0.018889	ENSMUST00000034723	aldehyde dehydrogenase family 1, subfamily A2
ENSMUST00000035194.7	1.07723	protein_coding	ENSMUSG00000032577.16	Mapkapk3-201	28	52	21	52	94	69	32.5712	41.6055	21.5625	58.368	79.1785	65.5014	0.997867	2.10999	1.07723	0.00213324	ENSMUST00000035194	NA
ENSMUST00000035908.2	4.36586	protein_coding	ENSMUSG00000033730.4	Egr3-201	1	0	2	41	20	23	1.16326	0	2.05357	46.0209	16.8465	21.8338	0.999088	20.6184	4.36586	0.000912455	ENSMUST00000035908	early growth response 3
ENSMUST00000037165.4	-1.08594	protein_coding	ENSMUSG00000034041.4	Lyl1-201	2313	3668	1895	1262	1354	1063	2690.61	2934.79	1945.76	1416.55	1140.51	1009.1	0.998598	0.471084	-1.08594	0.00140224	ENSMUST00000037165	NA
ENSMUST00000037913.8	1.6094	protein_coding	ENSMUSG00000037991.9	Rmi2-201	94	176	110	347	312	482	109.346	140.818	112.947	389.494	262.805	457.561	0.99882	3.05124	1.6094	0.0011798	ENSMUST00000037913	NA
ENSMUST00000039408.2	1.84639	protein_coding	ENSMUSG00000041957.15	Pkp2-201	21	28	17	61	98	87	24.4284	22.4029	17.4554	68.4702	82.5478	82.5888	1	3.596	1.84639	3.90799e-12	ENSMUST00000039408	plakophilin 2
ENSMUST00000042581.3	2.71142	protein_coding	ENSMUSG00000037977.6	6430571L13Rik-201	8	8	5	41	64	44	9.30605	6.40084	5.13393	46.0209	53.9087	41.769	1	6.54968	2.71142	6.36602e-12	ENSMUST00000042581	RIKEN cDNA 6430571L13 gene
ENSMUST00000043200.7	1.36579	protein_coding	ENSMUSG00000032870.8	Smap2-201	2804	4956	3302	6418	10759	11691	3261.77	3965.32	3390.45	7203.96	9062.56	11098.2	0.999993	2.57718	1.36579	6.68932e-06	ENSMUST00000043200	NA
ENSMUST00000043315.13	2.35344	protein_coding	ENSMUSG00000041481.16	Serpina3g-201	242	45	221	1018	628	1174	281.508	36.0047	226.92	1142.67	528.98	1114.47	0.992564	5.1104	2.35344	0.00743642	ENSMUST00000043315	NA
ENSMUST00000044190.11	1.39559	protein_coding	ENSMUSG00000037375.16	Hhat-201	41	23	53	86	116	131	47.6935	18.4024	54.4197	96.5317	97.7096	124.358	0.999988	2.63096	1.39559	1.17973e-05	ENSMUST00000044190	NA
ENSMUST00000045102.6	-2.70803	protein_coding	ENSMUSG00000034872.6	Gipc3-201	12	18	6	4	0	0	13.9591	14.4019	6.16072	4.48985	0	0	0.989331	0.153038	-2.70803	0.0106685	ENSMUST00000045102	NA
ENSMUST00000045473.15	1.2532	protein_coding	ENSMUSG00000042066.15	Tmcc2-201	24	35	21	40	92	67	27.9182	28.0037	21.5625	44.8985	77.4938	63.6028	0.994692	2.3837	1.2532	0.00530807	ENSMUST00000045473	NA
ENSMUST00000048289.13	1.61508	protein_coding	ENSMUSG00000037868.15	Egr2-201	26	25	36	69	81	130	30.2447	20.0026	36.9643	77.4499	68.2282	123.409	0.971955	3.06329	1.61508	0.0280454	ENSMUST00000048289	NA
ENSMUST00000050373.6	1.40218	protein_coding	ENSMUSG00000047654.6	Tssk6-201	77	92	85	233	289	167	89.5708	73.6097	87.2769	261.534	243.432	158.532	0.999844	2.643	1.40218	0.000155654	ENSMUST00000050373	testis-specific serine kinase 6
ENSMUST00000054351.5	1.83788	protein_coding	ENSMUSG00000049001.5	Ndnf-201	281	105	201	795	621	836	326.875	84.011	206.384	892.357	523.083	793.612	0.999691	3.57484	1.83788	0.000309166	ENSMUST00000054351	neuron-derived neurotrophic factor
ENSMUST00000055341.6	1.04128	protein_coding	ENSMUSG00000051335.6	Gfod1-201	179	193	204	353	444	430	208.223	154.42	209.464	396.229	373.992	408.197	1	2.05805	1.04128	0	ENSMUST00000055341	NA
ENSMUST00000055698.7	3.71044	protein_coding	ENSMUSG00000046352.7	Gjb2-201	4	6	0	47	38	53	4.65303	4.80063	0	52.7557	32.0083	50.3127	1	13.0904	3.71044	1.65978e-13	ENSMUST00000055698	gap junction protein, beta 2
ENSMUST00000058844.5	1.69994	protein_coding	ENSMUSG00000051499.7	Zfp786-201	10	10	19	24	55	59	11.6326	8.00105	19.5089	26.9391	46.3278	56.0085	0.984367	3.24887	1.69994	0.0156331	ENSMUST00000058844	NA
ENSMUST00000063062.8	1.62845	protein_coding	ENSMUSG00000040809.10	Chil3-201	233	1062	611	1533	1793	2292	271.039	849.712	627.367	1720.73	1510.29	2175.79	0.999858	3.09181	1.62845	0.000142293	ENSMUST00000063062	NA
ENSMUST00000067543.7	1.47346	protein_coding	ENSMUSG00000032501.9	Trib1-201	398	1322	778	1614	2729	2457	462.976	1057.74	798.84	1811.65	2298.7	2332.42	1	2.77687	1.47346	8.10911e-09	ENSMUST00000067543	tribbles pseudokinase 1
ENSMUST00000071065.7	1.08143	protein_coding	ENSMUSG00000056749.7	Nfil3-201	3107	5506	2851	5984	10915	7643	3614.24	4405.38	2927.37	6716.81	9193.97	7255.47	0.999587	2.11613	1.08143	0.000413157	ENSMUST00000071065	nuclear factor, interleukin 3, regulated
ENSMUST00000075221.2	1.8217	protein_coding	ENSMUSG00000058755.3	Osm-201	991	639	324	2519	2641	2116	1152.79	511.267	332.679	2827.48	2224.58	2008.71	1	3.53497	1.8217	7.5266e-08	ENSMUST00000075221	NA
ENSMUST00000080514.8	1.7229	protein_coding	ENSMUSG00000062309.8	Rpp25-201	25	17	33	87	83	92	29.0814	13.6018	33.884	97.6542	69.9129	87.3352	1	3.30099	1.7229	7.86123e-10	ENSMUST00000080514	NA
ENSMUST00000082219.5	5.86944	protein_coding	ENSMUSG00000063779.6	Chil4-201	3	0	0	27	56	190	3.48977	0	0	30.3065	47.1701	180.366	0.999872	58.4626	5.86944	0.000127677	ENSMUST00000082219	NA
ENSMUST00000098513.5	3.32804	protein_coding	ENSMUSG00000074170.5	Plekhf1-201	163	808	196	1644	6301	3448	189.611	646.485	201.25	1845.33	5307.48	3273.17	0.962171	10.0425	3.32804	0.0378286	ENSMUST00000098513	NA
ENSMUST00000102864.4	1.06804	protein_coding	ENSMUSG00000020275.9	Rel-201	5672	12935	9254	12745	24359	21732	6597.99	10349.4	9501.88	14305.8	20518.2	20630.1	0.988228	2.09658	1.06804	0.0117718	ENSMUST00000102864	reticuloendotheliosis oncogene
ENSMUST00000106052.1	1.86746	protein_coding	ENSMUSG00000060314.13	Zfp941-202	6	9	6	23	39	19	6.97954	7.20095	6.16072	25.8166	32.8506	18.0366	0.999542	3.64889	1.86746	0.000457564	ENSMUST00000106052	NA
ENSMUST00000106704.2	2.86966	protein_coding	ENSMUSG00000020599.13	Rgs9-203	4	0	6	34	33	20	4.65303	0	6.16072	38.1637	27.7967	18.9859	0.999995	7.30895	2.86966	5.49575e-06	ENSMUST00000106704	regulator of G-protein signaling 9
ENSMUST00000106831.2	-1.47819	protein_coding	ENSMUSG00000052749.9	Trim30b-201	65	91	120	33	35	32	75.6117	72.8096	123.214	37.0412	29.4813	30.3775	0.98422	0.358939	-1.47819	0.0157803	ENSMUST00000106831	NA
ENSMUST00000108534.8	2.60786	protein_coding	ENSMUSG00000057135.12	Scimp-202	73	24	89	323	421	505	84.9177	19.2025	91.384	362.555	354.618	479.395	1	6.09601	2.60786	0	ENSMUST00000108534	SLP adaptor and CSK interacting membrane protein
ENSMUST00000112576.3	6.22908	protein_coding	ENSMUSG00000016498.10	Pdcd1lg2-201	1	9	0	126	364	262	1.16326	7.20095	0	141.43	306.606	248.716	1	75.0135	6.22908	0	ENSMUST00000112576	programmed cell death 1 ligand 2
ENSMUST00000114236.1	1.26255	protein_coding	ENSMUSG00000044162.12	Tnip3-201	719	811	358	1370	1950	1334	836.382	648.885	367.59	1537.77	1642.53	1266.36	0.999998	2.39919	1.26255	1.81936e-06	ENSMUST00000114236	TNFAIP3 interacting protein 3
ENSMUST00000114239.8	-1.20571	protein_coding	ENSMUSG00000022876.18	Samsn1-201	344	848	510	208	308	212	400.16	678.489	523.661	233.472	259.436	201.251	0.984199	0.433555	-1.20571	0.0158006	ENSMUST00000114239	SAM domain, SH3 domain and nuclear localization signals, 1
ENSMUST00000121412.1	2.69587	protein_coding	ENSMUSG00000073795.11	6430531B16Rik-202	0	20	6	36	70	52	0	16.0021	6.16072	40.4086	58.9627	49.3634	1	6.47943	2.69587	1.82737e-10	ENSMUST00000121412	NA
ENSMUST00000124226.2	1.81005	protein_coding	ENSMUSG00000049804.9	Armcx4-201	8	11	2	20	24	32	9.30605	8.80116	2.05357	22.4492	20.2158	30.3775	0.997985	3.50655	1.81005	0.00201478	ENSMUST00000124226	NA
ENSMUST00000141380.2	4.11217	protein_coding	ENSMUSG00000085601.7	Gm4969-202	0	1	0	14	8	7	0	0.800105	0	15.7145	6.73859	6.64507	0.986196	17.2937	4.11217	0.0138037	ENSMUST00000141380	NA
ENSMUST00000142103.7	4.33301	protein_coding	ENSMUSG00000061859.16	Patj-213	0	1	1	7	23	29	0	0.800105	1.02679	7.85723	19.3735	27.5296	0.998995	20.1542	4.33301	0.00100526	ENSMUST00000142103	NA
ENSMUST00000154256.2	1.09562	protein_coding	ENSMUSG00000085795.8	Zfp703-202	1462	3139	2149	3660	5845	4937	1700.68	2511.53	2206.56	4108.21	4923.38	4686.68	1	2.13704	1.09562	7.99361e-15	ENSMUST00000154256	zinc finger protein 703
ENSMUST00000159020.1	1.73977	protein_coding	ENSMUSG00000020077.14	Srgn-202	13	16	21	34	78	67	15.1223	12.8017	21.5625	38.1637	65.7013	63.6028	0.999974	3.33982	1.73977	2.6222e-05	ENSMUST00000159020	serglycin
ENSMUST00000161263.7	3.57798	protein_coding	ENSMUSG00000051111.16	Sv2c-201	0	2	0	4	16	12	0	1.60021	0	4.48985	13.4772	11.3916	0.992397	11.9421	3.57798	0.00760307	ENSMUST00000161263	NA
ENSMUST00000163623.2	4.69252	protein_coding	ENSMUSG00000021365.15	Nedd9-202	0	1	0	5	23	20	0	0.800105	0	5.61231	19.3735	18.9859	0.999378	25.8577	4.69252	0.000622148	ENSMUST00000163623	neural precursor cell expressed, developmentally down-regulated gene 9
ENSMUST00000164410.1	-1.43237	protein_coding	ENSMUSG00000052749.9	Trim30b-204	106	92	112	46	29	41	123.305	73.6097	115	51.6333	24.4274	38.9211	0.990437	0.370522	-1.43237	0.00956257	ENSMUST00000164410	NA
ENSMUST00000168818.1	-1.15573	protein_coding	ENSMUSG00000049130.6	C5ar1-202	114	127	96	56	48	48	132.611	101.613	98.5715	62.8579	40.4316	45.5662	0.999997	0.448839	-1.15573	2.65885e-06	ENSMUST00000168818	NA
ENSMUST00000170628.1	2.67702	protein_coding	ENSMUSG00000041481.16	Serpina3g-202	4	3	5	33	23	28	4.65303	2.40032	5.13393	37.0412	19.3735	26.5803	0.999994	6.39532	2.67702	5.75679e-06	ENSMUST00000170628	serine (or cysteine) peptidase inhibitor, clade A, member 3G
ENSMUST00000171324.2	2.42663	protein_coding	ENSMUSG00000091387.2	Gcnt4-201	7	2	6	28	33	32	8.1428	1.60021	6.16072	31.4289	27.7967	30.3775	0.970295	5.37635	2.42663	0.0297053	ENSMUST00000171324	glucosaminyl (N-acetyl) transferase 4, core 2 (beta-1,6-N-acetylglucosaminyltransferase)
ENSMUST00000171629.2	-1.79011	protein_coding	ENSMUSG00000045094.8	Arhgef37-201	105	125	81	36	29	24	122.142	100.013	83.1697	40.4086	24.4274	22.7831	1	0.289151	-1.79011	1.4878e-11	ENSMUST00000171629	Rho guanine nucleotide exchange factor (GEF) 37
ENSMUST00000197315.4	-1.3389	protein_coding	ENSMUSG00000044827.10	Tlr1-202	39	87	47	20	29	18	45.367	69.6091	48.259	22.4492	24.4274	17.0873	0.999021	0.395321	-1.3389	0.000978975	ENSMUST00000197315	toll-like receptor 1
ENSMUST00000223871.1	2.97108	protein_coding	ENSMUSG00000049985.15	Ankrd55-205	6	5	0	27	22	46	6.97954	4.00053	0	30.3065	18.5311	43.6676	0.998542	7.84125	2.97108	0.00145795	ENSMUST00000223871	NA

## Sheet: k88M_wtM
Id	log2FC_k88M_vs_wtM_EBSeq	transcript_type	gene_id	transcript_name	raw.wtM_R1	raw.wtM_R2	raw.wtM_R4	raw.wtM_R5	raw.k88M_R1	raw.k88M_R2	raw.k88M_R4	raw.k88M_R5	norm.wtM_R1	norm.wtM_R2	norm.wtM_R4	norm.wtM_R5	norm.k88M_R1	norm.k88M_R2	norm.k88M_R4	norm.k88M_R5	PPDE	PostFC	log2FC	Pval (=1-PPDE)	transID	Gene.description
ENSMUST00000002677.10	1.32971	protein_coding	ENSMUSG00000002602.16	Axl-201	308	250	458	439	757	859	769	1261	365.957	234.28	457.186	363.367	794.655	818.781	709.168	1250.06	0.969237	2.51352	1.32971	0.030763	ENSMUST00000002677	NA
ENSMUST00000020161.9	-2.3408	protein_coding	ENSMUSG00000019987.9	Arg1-201	103	164	154	83	8	6	54	34	122.382	153.687	153.726	68.7003	8.39794	5.71908	49.7985	33.7051	0.998833	0.197401	-2.3408	0.00116694	ENSMUST00000020161	arginase, liver
ENSMUST00000023610.14	-2.03554	protein_coding	ENSMUSG00000022893.14	Adamts1-201	261	400	178	568	127	44	66	89	310.113	374.847	177.684	470.142	133.317	41.9399	60.8648	88.2279	0.98367	0.243916	-2.03554	0.0163302	ENSMUST00000023610	NA
ENSMUST00000027639.7	-2.96988	protein_coding	ENSMUSG00000026390.7	Marco-201	1939	1182	1486	2194	74	243	112	447	2303.86	1107.67	1483.36	1816.01	77.6809	231.623	103.286	443.122	1	0.127637	-2.96988	1.32432e-10	ENSMUST00000027639	macrophage receptor with collagenous structure
ENSMUST00000034854.7	6.98563	protein_coding	ENSMUSG00000035200.7	Chrnb4-201	0	0	0	0	0	0	133	0	0	0	0	0	0	0	122.652	0	1	126.731	6.98563	0	ENSMUST00000034854	cholinergic receptor, nicotinic, beta polypeptide 4
ENSMUST00000038886.2	-6.86058	protein_coding	ENSMUSG00000038067.2	Csf3-201	0	224	8	2	0	0	1	0	0	209.914	7.98578	1.65543	0	0	0.922195	0	0.999358	0.00860515	-6.86058	0.000642392	ENSMUST00000038886	colony stimulating factor 3 (granulocyte)
ENSMUST00000085876.11	10.1471	protein_coding	ENSMUSG00000066677.12	Ifi208-201	0	0	4	0	641	1859	675	2588	0	0	3.99289	0	672.885	1771.96	622.481	2565.55	1	1133.94	10.1471	6.05604e-12	ENSMUST00000085876	interferon activated gene 208
ENSMUST00000097959.10	-1.26283	protein_coding	ENSMUSG00000073791.11	Efcab7-201	140	127	104	202	39	62	66	71	166.344	119.014	103.815	167.198	40.94	59.0971	60.8648	70.3841	0.999336	0.416727	-1.26283	0.000663608	ENSMUST00000097959	EF-hand calcium binding domain 7
ENSMUST00000120717.7	-4.55494	protein_coding	ENSMUSG00000058626.16	Capn11-201	77	25	0	34	4	1	0	0	91.4892	23.428	0	28.1423	4.19897	0.95318	0	0	0.977884	0.0425428	-4.55494	0.0221162	ENSMUST00000120717	calpain 11
ENSMUST00000179116.2	6.29319	protein_coding	ENSMUSG00000093954.8	Gm16867-201	0	0	0	0	12	51	8	7	0	0	0	0	12.5969	48.6122	7.37756	6.93928	1	78.422	6.29319	1.13334e-10	ENSMUST00000179116	predicted gene, 16867

## Sheet: k88RH_wtRH
Id	log2FC_k88RH_vs_wtRH_EBSeq	transcript_type	gene_id	transcript_name	raw.wtRH_R2	raw.wtRH_R4	raw.wtRH_R5	raw.k88RH_R2	raw.k88RH_R4	raw.k88RH_R5	norm.wtRH_R2	norm.wtRH_R4	norm.wtRH_R5	norm.k88RH_R2	norm.k88RH_R4	norm.k88RH_R5	PPDE	PostFC	log2FC	Pval (=1-PPDE)	transID	Gene.description
ENSMUST00000025567.8	-1.03597	protein_coding	ENSMUSG00000024665.8	Fads2-201	3710	6118	3637	1787	2083	2532	3827.04	5277.98	3728.28	2037.53	1782.79	2437.84	0.950386	0.487689	-1.03597	0.0496141	ENSMUST00000025567	NA
ENSMUST00000079443.5	3.04924	protein_coding	ENSMUSG00000035299.16	Mid1-203	6	6	8	43	68	64	6.18928	5.17619	8.20078	49.0285	58.1997	61.6201	1	8.27774	3.04924	0	ENSMUST00000079443	midline 1
ENSMUST00000085876.11	8.61125	protein_coding	ENSMUSG00000066677.12	Ifi208-201	0	0	3	642	108	776	0	0	3.07529	732.007	92.4349	747.143	0.999987	391.06	8.61125	1.31369e-05	ENSMUST00000085876	interferon activated gene 208
ENSMUST00000089860.11	-1.38977	protein_coding	ENSMUSG00000037709.13	Fam13a-201	149	120	105	32	62	51	153.7	103.524	107.635	36.4863	53.0645	49.1035	0.999414	0.381624	-1.38977	0.00058614	ENSMUST00000089860	family with sequence similarity 13, member A
ENSMUST00000097959.10	-1.30873	protein_coding	ENSMUSG00000073791.11	Efcab7-201	236	227	259	67	121	108	243.445	195.832	265.5	76.3933	103.561	103.984	1	0.403677	-1.30873	1.89865e-09	ENSMUST00000097959	EF-hand calcium binding domain 7
ENSMUST00000118535.7	-1.82487	protein_coding	ENSMUSG00000019478.16	Rab4a-202	127	191	149	32	55	44	131.006	164.775	152.74	36.4863	47.0733	42.3638	1	0.282266	-1.82487	0	ENSMUST00000118535	NA
ENSMUST00000119664.1	1.46545	protein_coding	ENSMUSG00000041775.7	Mapk1ip1-203	9	20	7	21	40	38	9.28391	17.254	7.17568	23.9442	34.2351	36.5869	0.986659	2.7615	1.46545	0.0133412	ENSMUST00000119664	mitogen-activated protein kinase 1 interacting protein 1
ENSMUST00000120717.7	-5.76125	protein_coding	ENSMUSG00000058626.16	Capn11-201	20	0	29	0	0	0	20.6309	0	29.7278	0	0	0	0.963431	0.0184371	-5.76125	0.0365689	ENSMUST00000120717	calpain 11
ENSMUST00000179116.2	5.83279	protein_coding	ENSMUSG00000093954.8	Gm16867-201	0	0	0	26	7	18	0	0	0	29.6452	5.99115	17.3306	0.992851	56.9959	5.83279	0.00714878	ENSMUST00000179116	predicted gene, 16867

## Sheet: k88PTG_wtPTG
Id	log2FC_k88PTG_vs_wtPTG_EBSeq	transcript_type	gene_id	transcript_name	raw.wtPTG_R2	raw.wtPTG_R4	raw.wtPTG_R5	raw.k88PTG_R2	raw.k88PTG_R4	raw.k88PTG_R5	norm.wtPTG_R2	norm.wtPTG_R4	norm.wtPTG_R5	norm.k88PTG_R2	norm.k88PTG_R4	norm.k88PTG_R5	PPDE	PostFC	log2FC	Pval (=1-PPDE)	transID	Gene.description
ENSMUST00000027639.7	-2.58955	protein_coding	ENSMUSG00000026390.7	Marco-201	1739	1067	1773	232	73	378	1819.63	939.252	1660.57	275.798	59.9515	397.687	0.999975	0.166137	-2.58955	2.52506e-05	ENSMUST00000027639	macrophage receptor with collagenous structure
ENSMUST00000038886.2	-6.50358	protein_coding	ENSMUSG00000038067.2	Csf3-201	223	2	0	0	2	0	233.339	1.76055	0	0	1.64251	0	0.986048	0.0110211	-6.50358	0.0139525	ENSMUST00000038886	colony stimulating factor 3 (granulocyte)
ENSMUST00000038945.5	1.55738	protein_coding	ENSMUSG00000041801.5	Phlda3-201	81	182	138	331	339	410	84.7556	160.21	129.249	393.488	278.405	431.353	0.999889	2.94319	1.55738	0.000110505	ENSMUST00000038945	NA
ENSMUST00000041331.3	-1.53672	protein_coding	ENSMUSG00000037071.3	Scd1-201	1557	2376	1871	487	519	837	1629.19	2091.53	1752.35	578.938	426.231	880.592	1	0.344667	-1.53672	1.4203e-11	ENSMUST00000041331	NA
ENSMUST00000049260.6	-2.27049	protein_coding	ENSMUSG00000042680.8	Garem1-201	16	20	27	0	9	4	16.7418	17.6055	25.2878	0	7.39128	4.20833	0.99888	0.20726	-2.27049	0.00112027	ENSMUST00000049260	GRB2 associated regulator of MAPK1 subtype 1
ENSMUST00000068592.4	-5.06346	protein_coding	ENSMUSG00000055170.4	Ifng-201	103	38	0	1	0	2	107.776	33.4504	0	1.18878	0	2.10416	0.9636	0.0299053	-5.06346	0.0364	ENSMUST00000068592	NA
ENSMUST00000069763.2	-2.14849	protein_coding	ENSMUSG00000047344.9	Lancl3-201	98	122	126	23	20	28	102.544	107.393	118.01	27.342	16.4251	29.4583	1	0.225549	-2.14849	0	ENSMUST00000069763	LanC lantibiotic synthetase component C-like 3 (bacterial)
ENSMUST00000079443.5	3.02493	protein_coding	ENSMUSG00000035299.16	Mid1-203	2	14	12	47	78	91	2.09273	12.3238	11.239	55.8729	64.0578	95.7394	1	8.13945	3.02493	1.00301e-09	ENSMUST00000079443	midline 1
ENSMUST00000103410.2	-2.90627	IG_C_gene	ENSMUSG00000076609.2	Igkc-201	26	21	16	0	5	3	27.2055	18.4857	14.9854	0	4.10627	3.15624	0.999971	0.133391	-2.90627	2.89931e-05	ENSMUST00000103410	immunoglobulin kappa constant
ENSMUST00000118535.7	-1.70773	protein_coding	ENSMUSG00000019478.16	Rab4a-202	138	143	170	21	61	53	144.398	125.879	159.22	24.9645	50.0965	55.7603	1	0.306141	-1.70773	0	ENSMUST00000118535	NA
