# Supplementary material for: Transcriptomics analysis of Toxoplasma gondii-infected mouse macrophages reveals coding and noncoding signatures in the presence and absence of MyD88
Source: BMC Genomics. 2021 Feb 23;22:130. doi: 10.1186/s12864-021-07437-0 (PMC7903719; doi:10.1186/s12864-021-07437-0)
Supplement: Supplementary file 7 — Additional file 7. Functional analysis of differentially expressed protein-coding genes. Each tab in the spreadsheet corresponds to a specific pairwise comparison (e.g., RH vs. uninfected). Results were obtained using g:Profiler. Gene Ontology: Biological Process and KEGG Pathway analysis results are included. [file 12864_2021_7437_MOESM7_ESM.xlsx]

## Sheet: wtRH_wtM
source	term_name	term_id	adjusted_p_value	negative_log10_of_adjusted_p_value	term_size	query_size	intersection_size	effective_domain_size	intersections
GO:BP	cellular response to interferon-beta	GO:0035458	2.0085e-11	10.6971	51	305	14	21207	ENSMUST00000109210,ENSMUST00000150649,ENSMUST00000090260,ENSMUST00000102825,ENSMUST00000046745,ENSMUST00000031549,ENSMUST00000171297,ENSMUST00000106221,ENSMUST00000049519,ENSMUST00000068063,ENSMUST00000190651,ENSMUST00000129829,ENSMUST00000035266,ENSMUST00000009340
GO:BP	response to interferon-beta	GO:0035456	2.25938e-11	10.646	63	305	15	21207	ENSMUST00000109210,ENSMUST00000150649,ENSMUST00000090260,ENSMUST00000102825,ENSMUST00000046745,ENSMUST00000031549,ENSMUST00000171297,ENSMUST00000106221,ENSMUST00000049519,ENSMUST00000068063,ENSMUST00000190651,ENSMUST00000146233,ENSMUST00000129829,ENSMUST00000035266,ENSMUST00000009340
GO:BP	DNA recombination	GO:0006310	2.65732e-08	7.57556	274	305	23	21207	ENSMUST00000023151,ENSMUST00000067218,ENSMUST00000224479,ENSMUST00000102561,ENSMUST00000168185,ENSMUST00000171474,ENSMUST00000161758,ENSMUST00000005503,ENSMUST00000114397,ENSMUST00000096369,ENSMUST00000154288,ENSMUST00000112693,ENSMUST00000000505,ENSMUST00000023353,ENSMUST00000076592,ENSMUST00000067692,ENSMUST00000190495,ENSMUST00000058011,ENSMUST00000172702,ENSMUST00000037913,ENSMUST00000095755,…
GO:BP	cellular response to organic substance	GO:0071310	9.36221e-08	7.02862	2446	305	76	21207	ENSMUST00000032125,ENSMUST00000109210,ENSMUST00000150649,ENSMUST00000090260,ENSMUST00000102825,ENSMUST00000102826,ENSMUST00000046745,ENSMUST00000174541,ENSMUST00000064679,ENSMUST00000076249,ENSMUST00000031549,ENSMUST00000171297,ENSMUST00000015449,ENSMUST00000106221,ENSMUST00000049519,ENSMUST00000068063,ENSMUST00000190651,ENSMUST00000129829,ENSMUST00000020543,ENSMUST00000028259,ENSMUST00000035266,…
GO:BP	cellular response to cytokine stimulus	GO:0071345	1.06452e-07	6.97285	817	305	39	21207	ENSMUST00000109210,ENSMUST00000150649,ENSMUST00000090260,ENSMUST00000102825,ENSMUST00000102826,ENSMUST00000046745,ENSMUST00000064679,ENSMUST00000076249,ENSMUST00000031549,ENSMUST00000171297,ENSMUST00000106221,ENSMUST00000049519,ENSMUST00000068063,ENSMUST00000190651,ENSMUST00000129829,ENSMUST00000035266,ENSMUST00000182350,ENSMUST00000009340,ENSMUST00000109116,ENSMUST00000055655,ENSMUST00000027384,…
GO:BP	response to cytokine	GO:0034097	1.16607e-07	6.93328	934	305	42	21207	ENSMUST00000109210,ENSMUST00000150649,ENSMUST00000090260,ENSMUST00000102825,ENSMUST00000102826,ENSMUST00000046745,ENSMUST00000064679,ENSMUST00000076249,ENSMUST00000031549,ENSMUST00000171297,ENSMUST00000106221,ENSMUST00000049519,ENSMUST00000068063,ENSMUST00000190651,ENSMUST00000146233,ENSMUST00000129829,ENSMUST00000028259,ENSMUST00000035266,ENSMUST00000182350,ENSMUST00000009340,ENSMUST00000109116,…
GO:BP	double-strand break repair	GO:0006302	9.64878e-07	6.01553	219	305	19	21207	ENSMUST00000067218,ENSMUST00000081933,ENSMUST00000129352,ENSMUST00000224479,ENSMUST00000102561,ENSMUST00000168185,ENSMUST00000171474,ENSMUST00000114397,ENSMUST00000096369,ENSMUST00000112693,ENSMUST00000000505,ENSMUST00000023353,ENSMUST00000067692,ENSMUST00000190495,ENSMUST00000058011,ENSMUST00000172702,ENSMUST00000037913,ENSMUST00000095755,ENSMUST00000009772
GO:BP	response to stress	GO:0006950	1.0407e-06	5.98267	3744	305	98	21207	ENSMUST00000032125,ENSMUST00000023151,ENSMUST00000109210,ENSMUST00000150649,ENSMUST00000090260,ENSMUST00000102825,ENSMUST00000165820,ENSMUST00000046745,ENSMUST00000174541,ENSMUST00000064679,ENSMUST00000076249,ENSMUST00000031549,ENSMUST00000171297,ENSMUST00000015449,ENSMUST00000106221,ENSMUST00000049519,ENSMUST00000068063,ENSMUST00000190651,ENSMUST00000067218,ENSMUST00000129829,ENSMUST00000035037,…
GO:BP	double-strand break repair via homologous recombination	GO:0000724	9.04094e-06	5.04379	127	305	14	21207	ENSMUST00000224479,ENSMUST00000102561,ENSMUST00000168185,ENSMUST00000096369,ENSMUST00000112693,ENSMUST00000000505,ENSMUST00000023353,ENSMUST00000067692,ENSMUST00000190495,ENSMUST00000058011,ENSMUST00000172702,ENSMUST00000037913,ENSMUST00000095755,ENSMUST00000009772
GO:BP	DNA repair	GO:0006281	9.61099e-06	5.01723	467	305	26	21207	ENSMUST00000067218,ENSMUST00000081933,ENSMUST00000129352,ENSMUST00000224479,ENSMUST00000102561,ENSMUST00000168185,ENSMUST00000171474,ENSMUST00000026416,ENSMUST00000005503,ENSMUST00000114397,ENSMUST00000096369,ENSMUST00000154288,ENSMUST00000102922,ENSMUST00000112693,ENSMUST00000000505,ENSMUST00000023353,ENSMUST00000067692,ENSMUST00000190495,ENSMUST00000111790,ENSMUST00000058011,ENSMUST00000172702,…
GO:BP	recombinational repair	GO:0000725	1.00214e-05	4.99907	128	305	14	21207	ENSMUST00000224479,ENSMUST00000102561,ENSMUST00000168185,ENSMUST00000096369,ENSMUST00000112693,ENSMUST00000000505,ENSMUST00000023353,ENSMUST00000067692,ENSMUST00000190495,ENSMUST00000058011,ENSMUST00000172702,ENSMUST00000037913,ENSMUST00000095755,ENSMUST00000009772
GO:BP	cellular response to chemical stimulus	GO:0070887	1.15045e-05	4.93913	3033	305	82	21207	ENSMUST00000032125,ENSMUST00000109210,ENSMUST00000150649,ENSMUST00000090260,ENSMUST00000102825,ENSMUST00000102826,ENSMUST00000046745,ENSMUST00000174541,ENSMUST00000064679,ENSMUST00000076249,ENSMUST00000031549,ENSMUST00000171297,ENSMUST00000122887,ENSMUST00000015449,ENSMUST00000106221,ENSMUST00000049519,ENSMUST00000068063,ENSMUST00000190651,ENSMUST00000129829,ENSMUST00000020543,ENSMUST00000028259,…
GO:BP	response to organic substance	GO:0010033	1.45612e-05	4.8368	3319	305	87	21207	ENSMUST00000032125,ENSMUST00000109210,ENSMUST00000150649,ENSMUST00000090260,ENSMUST00000102825,ENSMUST00000102826,ENSMUST00000046745,ENSMUST00000174541,ENSMUST00000064679,ENSMUST00000076249,ENSMUST00000031549,ENSMUST00000171297,ENSMUST00000106454,ENSMUST00000015449,ENSMUST00000106221,ENSMUST00000049519,ENSMUST00000068063,ENSMUST00000190651,ENSMUST00000146233,ENSMUST00000129829,ENSMUST00000020543,…
GO:BP	regulation of double-strand break repair	GO:2000779	1.77124e-05	4.75172	74	305	11	21207	ENSMUST00000067218,ENSMUST00000081933,ENSMUST00000129352,ENSMUST00000102561,ENSMUST00000114397,ENSMUST00000096369,ENSMUST00000112693,ENSMUST00000172702,ENSMUST00000037913,ENSMUST00000095755,ENSMUST00000009772
GO:BP	DNA metabolic process	GO:0006259	2.31923e-05	4.63466	824	305	35	21207	ENSMUST00000119996,ENSMUST00000023151,ENSMUST00000066427,ENSMUST00000067218,ENSMUST00000081933,ENSMUST00000029201,ENSMUST00000129352,ENSMUST00000224479,ENSMUST00000102561,ENSMUST00000168185,ENSMUST00000171474,ENSMUST00000161758,ENSMUST00000122348,ENSMUST00000026416,ENSMUST00000005503,ENSMUST00000114397,ENSMUST00000096369,ENSMUST00000154288,ENSMUST00000102922,ENSMUST00000112693,ENSMUST00000000505,…
GO:BP	regulation of DNA repair	GO:0006282	3.27696e-05	4.48453	118	305	13	21207	ENSMUST00000067218,ENSMUST00000081933,ENSMUST00000129352,ENSMUST00000102561,ENSMUST00000171474,ENSMUST00000114397,ENSMUST00000096369,ENSMUST00000112693,ENSMUST00000172702,ENSMUST00000037913,ENSMUST00000095755,ENSMUST00000125104,ENSMUST00000009772
GO:BP	negative regulation of cellular process	GO:0048523	4.30864e-05	4.36566	4828	305	112	21207	ENSMUST00000119996,ENSMUST00000032125,ENSMUST00000023151,ENSMUST00000150649,ENSMUST00000102825,ENSMUST00000174541,ENSMUST00000064679,ENSMUST00000110039,ENSMUST00000072097,ENSMUST00000122887,ENSMUST00000106454,ENSMUST00000155281,ENSMUST00000066427,ENSMUST00000128757,ENSMUST00000190651,ENSMUST00000067218,ENSMUST00000146233,ENSMUST00000020543,ENSMUST00000054107,ENSMUST00000081933,ENSMUST00000182350,…
GO:BP	cell cycle	GO:0007049	0.000110672	3.95596	1688	305	53	21207	ENSMUST00000119996,ENSMUST00000067218,ENSMUST00000027697,ENSMUST00000031215,ENSMUST00000040135,ENSMUST00000064234,ENSMUST00000224479,ENSMUST00000115390,ENSMUST00000044260,ENSMUST00000102561,ENSMUST00000001513,ENSMUST00000030457,ENSMUST00000041282,ENSMUST00000033179,ENSMUST00000030489,ENSMUST00000122348,ENSMUST00000029170,ENSMUST00000026416,ENSMUST00000005503,ENSMUST00000102948,ENSMUST00000075637,…
GO:BP	negative regulation of biological process	GO:0048519	0.000209168	3.67951	5389	305	119	21207	ENSMUST00000119996,ENSMUST00000032125,ENSMUST00000023151,ENSMUST00000150649,ENSMUST00000102825,ENSMUST00000165820,ENSMUST00000174541,ENSMUST00000064679,ENSMUST00000110039,ENSMUST00000072097,ENSMUST00000122887,ENSMUST00000106454,ENSMUST00000155281,ENSMUST00000066427,ENSMUST00000128757,ENSMUST00000190651,ENSMUST00000067218,ENSMUST00000146233,ENSMUST00000020543,ENSMUST00000054107,ENSMUST00000081933,…
GO:BP	cellular response to DNA damage stimulus	GO:0006974	0.000275844	3.55934	746	305	31	21207	ENSMUST00000023151,ENSMUST00000067218,ENSMUST00000081933,ENSMUST00000129352,ENSMUST00000224479,ENSMUST00000102561,ENSMUST00000168185,ENSMUST00000171474,ENSMUST00000122348,ENSMUST00000026416,ENSMUST00000005503,ENSMUST00000114397,ENSMUST00000096369,ENSMUST00000154288,ENSMUST00000102922,ENSMUST00000112693,ENSMUST00000110602,ENSMUST00000000505,ENSMUST00000023353,ENSMUST00000005862,ENSMUST00000067692,…
GO:BP	cellular aromatic compound metabolic process	GO:0006725	0.00033428	3.47589	5433	305	119	21207	ENSMUST00000119996,ENSMUST00000032125,ENSMUST00000023151,ENSMUST00000150649,ENSMUST00000165820,ENSMUST00000174541,ENSMUST00000064679,ENSMUST00000110039,ENSMUST00000155281,ENSMUST00000066427,ENSMUST00000020768,ENSMUST00000190651,ENSMUST00000067218,ENSMUST00000183404,ENSMUST00000031215,ENSMUST00000081933,ENSMUST00000114694,ENSMUST00000029201,ENSMUST00000130822,ENSMUST00000009340,ENSMUST00000055655,…
GO:BP	regulation of DNA recombination	GO:0000018	0.000349677	3.45633	98	305	11	21207	ENSMUST00000023151,ENSMUST00000067218,ENSMUST00000102561,ENSMUST00000005503,ENSMUST00000114397,ENSMUST00000096369,ENSMUST00000112693,ENSMUST00000172702,ENSMUST00000037913,ENSMUST00000095755,ENSMUST00000009772
GO:BP	immune system process	GO:0002376	0.000416208	3.38069	2632	305	70	21207	ENSMUST00000023151,ENSMUST00000150649,ENSMUST00000102825,ENSMUST00000165820,ENSMUST00000046745,ENSMUST00000064679,ENSMUST00000076249,ENSMUST00000072097,ENSMUST00000205428,ENSMUST00000029671,ENSMUST00000106221,ENSMUST00000049519,ENSMUST00000113760,ENSMUST00000068063,ENSMUST00000190651,ENSMUST00000067218,ENSMUST00000129829,ENSMUST00000035037,ENSMUST00000028259,ENSMUST00000081933,ENSMUST00000182350,…
GO:BP	nucleobase-containing compound metabolic process	GO:0006139	0.00050487	3.29682	5228	305	115	21207	ENSMUST00000119996,ENSMUST00000032125,ENSMUST00000023151,ENSMUST00000150649,ENSMUST00000165820,ENSMUST00000174541,ENSMUST00000064679,ENSMUST00000110039,ENSMUST00000155281,ENSMUST00000066427,ENSMUST00000020768,ENSMUST00000190651,ENSMUST00000067218,ENSMUST00000183404,ENSMUST00000031215,ENSMUST00000081933,ENSMUST00000114694,ENSMUST00000029201,ENSMUST00000130822,ENSMUST00000009340,ENSMUST00000055655,…
GO:BP	cell cycle process	GO:0022402	0.000529345	3.27626	1112	305	39	21207	ENSMUST00000119996,ENSMUST00000067218,ENSMUST00000031215,ENSMUST00000064234,ENSMUST00000224479,ENSMUST00000115390,ENSMUST00000044260,ENSMUST00000102561,ENSMUST00000030457,ENSMUST00000041282,ENSMUST00000033179,ENSMUST00000122348,ENSMUST00000029170,ENSMUST00000026416,ENSMUST00000005503,ENSMUST00000154288,ENSMUST00000070219,ENSMUST00000022784,ENSMUST00000089378,ENSMUST00000073109,ENSMUST00000136026,…
GO:BP	heterocycle metabolic process	GO:0046483	0.000584519	3.2332	5364	305	117	21207	ENSMUST00000119996,ENSMUST00000032125,ENSMUST00000023151,ENSMUST00000150649,ENSMUST00000165820,ENSMUST00000174541,ENSMUST00000064679,ENSMUST00000110039,ENSMUST00000155281,ENSMUST00000066427,ENSMUST00000020768,ENSMUST00000190651,ENSMUST00000067218,ENSMUST00000183404,ENSMUST00000031215,ENSMUST00000081933,ENSMUST00000114694,ENSMUST00000029201,ENSMUST00000130822,ENSMUST00000009340,ENSMUST00000055655,…
GO:BP	regulation of response to DNA damage stimulus	GO:2001020	0.000868044	3.06146	210	305	15	21207	ENSMUST00000067218,ENSMUST00000081933,ENSMUST00000129352,ENSMUST00000102561,ENSMUST00000171474,ENSMUST00000114397,ENSMUST00000096369,ENSMUST00000112693,ENSMUST00000110602,ENSMUST00000172702,ENSMUST00000037913,ENSMUST00000095755,ENSMUST00000125104,ENSMUST00000009772,ENSMUST00000065587
GO:BP	cellular response to stimulus	GO:0051716	0.00101019	2.9956	8242	305	161	21207	ENSMUST00000031726,ENSMUST00000032125,ENSMUST00000038665,ENSMUST00000023151,ENSMUST00000109210,ENSMUST00000150649,ENSMUST00000090260,ENSMUST00000110087,ENSMUST00000102825,ENSMUST00000102826,ENSMUST00000046745,ENSMUST00000174541,ENSMUST00000064679,ENSMUST00000076249,ENSMUST00000031549,ENSMUST00000110039,ENSMUST00000171297,ENSMUST00000072097,ENSMUST00000122887,ENSMUST00000035208,ENSMUST00000205428,…
GO:BP	immune response	GO:0006955	0.00136149	2.86599	1678	305	50	21207	ENSMUST00000023151,ENSMUST00000150649,ENSMUST00000102825,ENSMUST00000165820,ENSMUST00000046745,ENSMUST00000064679,ENSMUST00000205428,ENSMUST00000029671,ENSMUST00000106221,ENSMUST00000049519,ENSMUST00000113760,ENSMUST00000068063,ENSMUST00000190651,ENSMUST00000067218,ENSMUST00000129829,ENSMUST00000028259,ENSMUST00000081933,ENSMUST00000182350,ENSMUST00000033211,ENSMUST00000076922,ENSMUST00000106831,…
GO:BP	chromosome organization	GO:0051276	0.00137478	2.86177	1155	305	39	21207	ENSMUST00000119996,ENSMUST00000023151,ENSMUST00000174541,ENSMUST00000106454,ENSMUST00000155281,ENSMUST00000066427,ENSMUST00000067218,ENSMUST00000031215,ENSMUST00000081933,ENSMUST00000129352,ENSMUST00000052281,ENSMUST00000102561,ENSMUST00000030457,ENSMUST00000041282,ENSMUST00000033179,ENSMUST00000030489,ENSMUST00000171474,ENSMUST00000161758,ENSMUST00000029170,ENSMUST00000026416,ENSMUST00000005503,…
GO:BP	regulation of response to stress	GO:0080134	0.001859	2.73072	1356	305	43	21207	ENSMUST00000032125,ENSMUST00000023151,ENSMUST00000150649,ENSMUST00000064679,ENSMUST00000015449,ENSMUST00000049519,ENSMUST00000190651,ENSMUST00000067218,ENSMUST00000129829,ENSMUST00000028259,ENSMUST00000081933,ENSMUST00000076922,ENSMUST00000009340,ENSMUST00000059037,ENSMUST00000109116,ENSMUST00000022507,ENSMUST00000129352,ENSMUST00000048655,ENSMUST00000064234,ENSMUST00000102561,ENSMUST00000171474,…
GO:BP	regulation of double-strand break repair via nonhomologous end joining	GO:2001032	0.00189948	2.72136	24	305	6	21207	ENSMUST00000067218,ENSMUST00000081933,ENSMUST00000129352,ENSMUST00000114397,ENSMUST00000112693,ENSMUST00000095755
GO:BP	organic cyclic compound metabolic process	GO:1901360	0.00241578	2.61694	5629	305	119	21207	ENSMUST00000119996,ENSMUST00000032125,ENSMUST00000023151,ENSMUST00000150649,ENSMUST00000165820,ENSMUST00000174541,ENSMUST00000064679,ENSMUST00000110039,ENSMUST00000155281,ENSMUST00000066427,ENSMUST00000020768,ENSMUST00000190651,ENSMUST00000067218,ENSMUST00000183404,ENSMUST00000031215,ENSMUST00000081933,ENSMUST00000114694,ENSMUST00000029201,ENSMUST00000130822,ENSMUST00000009340,ENSMUST00000055655,…
GO:BP	pre-replicative complex assembly involved in nuclear cell cycle DNA replication	GO:0006267	0.00295652	2.52922	7	305	4	21207	ENSMUST00000000505,ENSMUST00000023353,ENSMUST00000190495,ENSMUST00000058011
GO:BP	pre-replicative complex assembly involved in cell cycle DNA replication	GO:1902299	0.00295652	2.52922	7	305	4	21207	ENSMUST00000000505,ENSMUST00000023353,ENSMUST00000190495,ENSMUST00000058011
GO:BP	pre-replicative complex assembly	GO:0036388	0.00295652	2.52922	7	305	4	21207	ENSMUST00000000505,ENSMUST00000023353,ENSMUST00000190495,ENSMUST00000058011
GO:BP	DNA replication initiation	GO:0006270	0.00402838	2.39487	27	305	6	21207	ENSMUST00000026416,ENSMUST00000000505,ENSMUST00000023353,ENSMUST00000190495,ENSMUST00000102744,ENSMUST00000058011
GO:BP	nucleic acid metabolic process	GO:0090304	0.00403765	2.39387	4763	305	104	21207	ENSMUST00000119996,ENSMUST00000032125,ENSMUST00000023151,ENSMUST00000150649,ENSMUST00000165820,ENSMUST00000174541,ENSMUST00000064679,ENSMUST00000110039,ENSMUST00000155281,ENSMUST00000066427,ENSMUST00000190651,ENSMUST00000067218,ENSMUST00000183404,ENSMUST00000031215,ENSMUST00000081933,ENSMUST00000114694,ENSMUST00000029201,ENSMUST00000130822,ENSMUST00000009340,ENSMUST00000022507,ENSMUST00000078944,…
GO:BP	regulation of double-strand break repair via homologous recombination	GO:0010569	0.00601124	2.22104	44	305	7	21207	ENSMUST00000102561,ENSMUST00000096369,ENSMUST00000112693,ENSMUST00000172702,ENSMUST00000037913,ENSMUST00000095755,ENSMUST00000009772
GO:BP	cellular nitrogen compound metabolic process	GO:0034641	0.00603553	2.21928	5977	305	123	21207	ENSMUST00000119996,ENSMUST00000032125,ENSMUST00000023151,ENSMUST00000150649,ENSMUST00000165820,ENSMUST00000174541,ENSMUST00000064679,ENSMUST00000110039,ENSMUST00000155281,ENSMUST00000066427,ENSMUST00000020768,ENSMUST00000190651,ENSMUST00000067218,ENSMUST00000183404,ENSMUST00000020804,ENSMUST00000031215,ENSMUST00000020543,ENSMUST00000081933,ENSMUST00000114694,ENSMUST00000029201,ENSMUST00000130822,…
GO:BP	response to stimulus	GO:0050896	0.00629478	2.20102	9898	305	182	21207	ENSMUST00000031726,ENSMUST00000038695,ENSMUST00000032125,ENSMUST00000038665,ENSMUST00000023151,ENSMUST00000109210,ENSMUST00000150649,ENSMUST00000090260,ENSMUST00000110087,ENSMUST00000102825,ENSMUST00000102826,ENSMUST00000165820,ENSMUST00000046745,ENSMUST00000174541,ENSMUST00000064679,ENSMUST00000076249,ENSMUST00000031549,ENSMUST00000110039,ENSMUST00000171297,ENSMUST00000072097,ENSMUST00000122887,…
GO:BP	somatic diversification of immune receptors via germline recombination within a single locus	GO:0002562	0.00765554	2.11602	64	305	8	21207	ENSMUST00000023151,ENSMUST00000067218,ENSMUST00000171474,ENSMUST00000161758,ENSMUST00000005503,ENSMUST00000114397,ENSMUST00000112693,ENSMUST00000031587
GO:BP	somatic cell DNA recombination	GO:0016444	0.00765554	2.11602	64	305	8	21207	ENSMUST00000023151,ENSMUST00000067218,ENSMUST00000171474,ENSMUST00000161758,ENSMUST00000005503,ENSMUST00000114397,ENSMUST00000112693,ENSMUST00000031587
GO:BP	response to external stimulus	GO:0009605	0.0109607	1.96016	2822	305	69	21207	ENSMUST00000023151,ENSMUST00000150649,ENSMUST00000102825,ENSMUST00000102826,ENSMUST00000165820,ENSMUST00000046745,ENSMUST00000064679,ENSMUST00000076249,ENSMUST00000110039,ENSMUST00000042970,ENSMUST00000029671,ENSMUST00000015449,ENSMUST00000106221,ENSMUST00000049519,ENSMUST00000068063,ENSMUST00000190651,ENSMUST00000129829,ENSMUST00000020543,ENSMUST00000028259,ENSMUST00000081933,ENSMUST00000182350,…
GO:BP	regulation of DNA metabolic process	GO:0051052	0.0118611	1.92588	362	305	18	21207	ENSMUST00000023151,ENSMUST00000067218,ENSMUST00000081933,ENSMUST00000029201,ENSMUST00000129352,ENSMUST00000102561,ENSMUST00000171474,ENSMUST00000122348,ENSMUST00000026416,ENSMUST00000005503,ENSMUST00000114397,ENSMUST00000096369,ENSMUST00000112693,ENSMUST00000172702,ENSMUST00000037913,ENSMUST00000095755,ENSMUST00000125104,ENSMUST00000009772
GO:BP	cellular process	GO:0009987	0.0131102	1.88239	16636	305	269	21207	ENSMUST00000031726,ENSMUST00000119996,ENSMUST00000038695,ENSMUST00000032125,ENSMUST00000111757,ENSMUST00000038665,ENSMUST00000023151,ENSMUST00000109210,ENSMUST00000150649,ENSMUST00000090260,ENSMUST00000110087,ENSMUST00000102825,ENSMUST00000102826,ENSMUST00000165820,ENSMUST00000059026,ENSMUST00000046745,ENSMUST00000174541,ENSMUST00000064679,ENSMUST00000076249,ENSMUST00000031549,ENSMUST00000112191,…
GO:BP	DNA replication	GO:0006260	0.0160051	1.79574	233	305	14	21207	ENSMUST00000224479,ENSMUST00000044260,ENSMUST00000102561,ENSMUST00000030457,ENSMUST00000168185,ENSMUST00000026416,ENSMUST00000102922,ENSMUST00000000505,ENSMUST00000023353,ENSMUST00000190495,ENSMUST00000102744,ENSMUST00000111790,ENSMUST00000058011,ENSMUST00000037913
GO:BP	somatic diversification of immune receptors	GO:0002200	0.0187411	1.7272	72	305	8	21207	ENSMUST00000023151,ENSMUST00000067218,ENSMUST00000171474,ENSMUST00000161758,ENSMUST00000005503,ENSMUST00000114397,ENSMUST00000112693,ENSMUST00000031587
GO:BP	isotype switching	GO:0045190	0.0190208	1.72077	52	305	7	21207	ENSMUST00000023151,ENSMUST00000067218,ENSMUST00000171474,ENSMUST00000005503,ENSMUST00000114397,ENSMUST00000112693,ENSMUST00000031587
GO:BP	somatic diversification of immunoglobulins involved in immune response	GO:0002208	0.0190208	1.72077	52	305	7	21207	ENSMUST00000023151,ENSMUST00000067218,ENSMUST00000171474,ENSMUST00000005503,ENSMUST00000114397,ENSMUST00000112693,ENSMUST00000031587
GO:BP	somatic recombination of immunoglobulin genes involved in immune response	GO:0002204	0.0190208	1.72077	52	305	7	21207	ENSMUST00000023151,ENSMUST00000067218,ENSMUST00000171474,ENSMUST00000005503,ENSMUST00000114397,ENSMUST00000112693,ENSMUST00000031587
GO:BP	positive regulation of immune system process	GO:0002684	0.0193585	1.71313	1052	305	34	21207	ENSMUST00000023151,ENSMUST00000150649,ENSMUST00000064679,ENSMUST00000205428,ENSMUST00000049519,ENSMUST00000113760,ENSMUST00000190651,ENSMUST00000129829,ENSMUST00000035037,ENSMUST00000028259,ENSMUST00000076922,ENSMUST00000009340,ENSMUST00000059037,ENSMUST00000109116,ENSMUST00000022507,ENSMUST00000048655,ENSMUST00000064234,ENSMUST00000159109,ENSMUST00000030489,ENSMUST00000122348,ENSMUST00000114397,…
GO:BP	regulation of response to biotic stimulus	GO:0002831	0.0199221	1.70067	376	305	18	21207	ENSMUST00000150649,ENSMUST00000064679,ENSMUST00000015449,ENSMUST00000049519,ENSMUST00000190651,ENSMUST00000129829,ENSMUST00000028259,ENSMUST00000081933,ENSMUST00000076922,ENSMUST00000009340,ENSMUST00000059037,ENSMUST00000109116,ENSMUST00000022507,ENSMUST00000048655,ENSMUST00000021550,ENSMUST00000108534,ENSMUST00000034230,ENSMUST00000020161
GO:BP	cellular macromolecule metabolic process	GO:0044260	0.0250583	1.60105	7830	305	149	21207	ENSMUST00000119996,ENSMUST00000032125,ENSMUST00000023151,ENSMUST00000150649,ENSMUST00000174541,ENSMUST00000064679,ENSMUST00000112191,ENSMUST00000110039,ENSMUST00000035208,ENSMUST00000108504,ENSMUST00000155281,ENSMUST00000015449,ENSMUST00000066427,ENSMUST00000116349,ENSMUST00000190651,ENSMUST00000067218,ENSMUST00000183404,ENSMUST00000027697,ENSMUST00000038398,ENSMUST00000031215,ENSMUST00000020543,…
GO:BP	cellular component organization	GO:0016043	0.0252248	1.59817	6014	305	121	21207	ENSMUST00000119996,ENSMUST00000038695,ENSMUST00000032125,ENSMUST00000111757,ENSMUST00000023151,ENSMUST00000174541,ENSMUST00000064679,ENSMUST00000112191,ENSMUST00000110039,ENSMUST00000035208,ENSMUST00000205428,ENSMUST00000042970,ENSMUST00000106454,ENSMUST00000155281,ENSMUST00000049519,ENSMUST00000066427,ENSMUST00000128757,ENSMUST00000190651,ENSMUST00000067218,ENSMUST00000146233,ENSMUST00000031215,…
GO:BP	double-strand break repair via break-induced replication	GO:0000727	0.0266333	1.57458	11	305	4	21207	ENSMUST00000000505,ENSMUST00000023353,ENSMUST00000190495,ENSMUST00000058011
GO:BP	growth	GO:0040007	0.0274761	1.56104	1023	305	33	21207	ENSMUST00000032125,ENSMUST00000023151,ENSMUST00000110039,ENSMUST00000106454,ENSMUST00000190651,ENSMUST00000029201,ENSMUST00000048655,ENSMUST00000038474,ENSMUST00000064234,ENSMUST00000224479,ENSMUST00000140485,ENSMUST00000161758,ENSMUST00000122348,ENSMUST00000110057,ENSMUST00000046497,ENSMUST00000042196,ENSMUST00000014743,ENSMUST00000107473,ENSMUST00000088237,ENSMUST00000109514,ENSMUST00000006104,…
GO:BP	cellular response to stress	GO:0033554	0.0287417	1.54149	1766	305	48	21207	ENSMUST00000023151,ENSMUST00000174541,ENSMUST00000015449,ENSMUST00000067218,ENSMUST00000020543,ENSMUST00000081933,ENSMUST00000110991,ENSMUST00000129352,ENSMUST00000048655,ENSMUST00000064234,ENSMUST00000153183,ENSMUST00000224479,ENSMUST00000102561,ENSMUST00000054445,ENSMUST00000168185,ENSMUST00000033179,ENSMUST00000171474,ENSMUST00000122348,ENSMUST00000029170,ENSMUST00000026416,ENSMUST00000005503,…
GO:BP	somatic recombination of immunoglobulin gene segments	GO:0016447	0.0313925	1.50317	56	305	7	21207	ENSMUST00000023151,ENSMUST00000067218,ENSMUST00000171474,ENSMUST00000005503,ENSMUST00000114397,ENSMUST00000112693,ENSMUST00000031587
GO:BP	centrosome cycle	GO:0007098	0.0323067	1.49071	127	305	10	21207	ENSMUST00000115390,ENSMUST00000041282,ENSMUST00000026416,ENSMUST00000070219,ENSMUST00000022784,ENSMUST00000046212,ENSMUST00000102819,ENSMUST00000213058,ENSMUST00000052125,ENSMUST00000172702
GO:BP	defense response	GO:0006952	0.0372452	1.42893	1629	305	45	21207	ENSMUST00000023151,ENSMUST00000109210,ENSMUST00000150649,ENSMUST00000090260,ENSMUST00000102825,ENSMUST00000165820,ENSMUST00000046745,ENSMUST00000064679,ENSMUST00000076249,ENSMUST00000031549,ENSMUST00000171297,ENSMUST00000106221,ENSMUST00000049519,ENSMUST00000068063,ENSMUST00000190651,ENSMUST00000129829,ENSMUST00000028259,ENSMUST00000081933,ENSMUST00000035266,ENSMUST00000033211,ENSMUST00000076922,…
GO:BP	nitrogen compound metabolic process	GO:0006807	0.0392184	1.40651	9515	305	173	21207	ENSMUST00000119996,ENSMUST00000032125,ENSMUST00000023151,ENSMUST00000150649,ENSMUST00000165820,ENSMUST00000174541,ENSMUST00000064679,ENSMUST00000112191,ENSMUST00000110039,ENSMUST00000035208,ENSMUST00000108504,ENSMUST00000155281,ENSMUST00000015449,ENSMUST00000185419,ENSMUST00000066427,ENSMUST00000116349,ENSMUST00000020768,ENSMUST00000190651,ENSMUST00000067218,ENSMUST00000183404,ENSMUST00000020804,…
KEGG	Cell cycle	KEGG:04110	5.07257e-05	4.29477	121	135	12	8258	ENSMUST00000122348,ENSMUST00000029170,ENSMUST00000026416,ENSMUST00000102948,ENSMUST00000000505,ENSMUST00000023353,ENSMUST00000190495,ENSMUST00000033326,ENSMUST00000102744,ENSMUST00000058011,ENSMUST00000172702,ENSMUST00000003687
KEGG	DNA replication	KEGG:03030	0.00139756	2.85463	34	135	6	8258	ENSMUST00000102561,ENSMUST00000102922,ENSMUST00000000505,ENSMUST00000023353,ENSMUST00000190495,ENSMUST00000058011
KEGG	Viral protein interaction with cytokine and cytokine receptor	KEGG:04061	0.0193313	1.71374	100	135	8	8258	ENSMUST00000182350,ENSMUST00000014743,ENSMUST00000098458,ENSMUST00000034230,ENSMUST00000034232,ENSMUST00000031319,ENSMUST00000065587,ENSMUST00000004936

## Sheet: wtPTG_wtM
source	term_name	term_id	adjusted_p_value	negative_log10_of_adjusted_p_value	term_size	query_size	intersection_size	effective_domain_size	intersections
No Gene Ontology Biological Process or KEGG results

## Sheet: wtRH_wtPTG
source	term_name	term_id	adjusted_p_value	negative_log10_of_adjusted_p_value	term_size	query_size	intersection_size	effective_domain_size	intersections
GO:BP	cellular response to chemical stimulus	GO:0070887	0.00105365	2.9773	2936	56	23	21250	ENSMUST00000000312,ENSMUST00000004936,ENSMUST00000014743,ENSMUST00000020215,ENSMUST00000020962,ENSMUST00000025363,ENSMUST00000027137,ENSMUST00000029846,ENSMUST00000034232,ENSMUST00000035908,ENSMUST00000040110,ENSMUST00000048289,ENSMUST00000051756,ENSMUST00000054351,ENSMUST00000055671,ENSMUST00000055698,ENSMUST00000079038,ENSMUST00000095759,ENSMUST00000098458,ENSMUST00000107473,ENSMUST00000109210,…
GO:BP	cellular response to organic substance	GO:0071310	0.00230788	2.63679	2352	56	20	21250	ENSMUST00000000312,ENSMUST00000004936,ENSMUST00000014743,ENSMUST00000020215,ENSMUST00000020962,ENSMUST00000029846,ENSMUST00000034232,ENSMUST00000035908,ENSMUST00000040110,ENSMUST00000048289,ENSMUST00000051756,ENSMUST00000055671,ENSMUST00000055698,ENSMUST00000079038,ENSMUST00000095759,ENSMUST00000098458,ENSMUST00000107473,ENSMUST00000109210,ENSMUST00000112576,ENSMUST00000154256
GO:BP	regulation of cell adhesion	GO:0030155	0.00233252	2.63217	665	56	11	21250	ENSMUST00000000312,ENSMUST00000014743,ENSMUST00000029846,ENSMUST00000035908,ENSMUST00000054351,ENSMUST00000055671,ENSMUST00000098458,ENSMUST00000107473,ENSMUST00000112576,ENSMUST00000154256,ENSMUST00000159109
GO:BP	tube morphogenesis	GO:0035239	0.0048496	2.31429	872	56	12	21250	ENSMUST00000004936,ENSMUST00000014743,ENSMUST00000025363,ENSMUST00000026360,ENSMUST00000029846,ENSMUST00000035908,ENSMUST00000048794,ENSMUST00000054351,ENSMUST00000057019,ENSMUST00000079038,ENSMUST00000107473,ENSMUST00000128105
GO:BP	tube development	GO:0035295	0.00804553	2.09445	1087	56	13	21250	ENSMUST00000004936,ENSMUST00000014743,ENSMUST00000025363,ENSMUST00000026360,ENSMUST00000029846,ENSMUST00000035908,ENSMUST00000048794,ENSMUST00000054351,ENSMUST00000055698,ENSMUST00000057019,ENSMUST00000079038,ENSMUST00000107473,ENSMUST00000128105
GO:BP	cell adhesion	GO:0007155	0.00861345	2.06482	1276	56	14	21250	ENSMUST00000000312,ENSMUST00000014743,ENSMUST00000026360,ENSMUST00000029846,ENSMUST00000032265,ENSMUST00000035908,ENSMUST00000054351,ENSMUST00000055671,ENSMUST00000065927,ENSMUST00000098458,ENSMUST00000107473,ENSMUST00000112576,ENSMUST00000154256,ENSMUST00000159109
GO:BP	blood vessel morphogenesis	GO:0048514	0.00893478	2.04892	615	56	10	21250	ENSMUST00000004936,ENSMUST00000025363,ENSMUST00000026360,ENSMUST00000029846,ENSMUST00000035908,ENSMUST00000048794,ENSMUST00000054351,ENSMUST00000057019,ENSMUST00000079038,ENSMUST00000128105
GO:BP	biological adhesion	GO:0022610	0.00951501	2.02159	1287	56	14	21250	ENSMUST00000000312,ENSMUST00000014743,ENSMUST00000026360,ENSMUST00000029846,ENSMUST00000032265,ENSMUST00000035908,ENSMUST00000054351,ENSMUST00000055671,ENSMUST00000065927,ENSMUST00000098458,ENSMUST00000107473,ENSMUST00000112576,ENSMUST00000154256,ENSMUST00000159109
GO:BP	regulation of cell-cell adhesion	GO:0022407	0.0141792	1.84835	380	56	8	21250	ENSMUST00000000312,ENSMUST00000035908,ENSMUST00000055671,ENSMUST00000098458,ENSMUST00000107473,ENSMUST00000112576,ENSMUST00000154256,ENSMUST00000159109
GO:BP	angiogenesis	GO:0001525	0.0163406	1.78673	516	56	9	21250	ENSMUST00000004936,ENSMUST00000025363,ENSMUST00000026360,ENSMUST00000029846,ENSMUST00000035908,ENSMUST00000048794,ENSMUST00000054351,ENSMUST00000057019,ENSMUST00000079038
GO:BP	system development	GO:0048731	0.028849	1.53987	4678	56	27	21250	ENSMUST00000000312,ENSMUST00000004936,ENSMUST00000005019,ENSMUST00000014743,ENSMUST00000020215,ENSMUST00000025363,ENSMUST00000026360,ENSMUST00000027137,ENSMUST00000029846,ENSMUST00000035908,ENSMUST00000040110,ENSMUST00000046383,ENSMUST00000048289,ENSMUST00000048794,ENSMUST00000051756,ENSMUST00000054351,ENSMUST00000055671,ENSMUST00000055698,ENSMUST00000057019,ENSMUST00000079038,ENSMUST00000107473,…
GO:BP	blood vessel development	GO:0001568	0.0325383	1.48761	713	56	10	21250	ENSMUST00000004936,ENSMUST00000025363,ENSMUST00000026360,ENSMUST00000029846,ENSMUST00000035908,ENSMUST00000048794,ENSMUST00000054351,ENSMUST00000057019,ENSMUST00000079038,ENSMUST00000128105
GO:BP	leukocyte cell-cell adhesion	GO:0007159	0.0344426	1.4629	308	56	7	21250	ENSMUST00000032265,ENSMUST00000035908,ENSMUST00000055671,ENSMUST00000098458,ENSMUST00000107473,ENSMUST00000112576,ENSMUST00000159109
GO:BP	positive regulation of multicellular organismal process	GO:0051240	0.0360509	1.44308	1868	56	16	21250	ENSMUST00000004936,ENSMUST00000005019,ENSMUST00000014743,ENSMUST00000020215,ENSMUST00000025363,ENSMUST00000026360,ENSMUST00000029846,ENSMUST00000035908,ENSMUST00000048794,ENSMUST00000054351,ENSMUST00000057019,ENSMUST00000098458,ENSMUST00000107473,ENSMUST00000128105,ENSMUST00000154256,ENSMUST00000159109
GO:BP	tissue development	GO:0009888	0.038796	1.41121	1879	56	16	21250	ENSMUST00000014743,ENSMUST00000025363,ENSMUST00000026360,ENSMUST00000027137,ENSMUST00000029846,ENSMUST00000040110,ENSMUST00000048289,ENSMUST00000048794,ENSMUST00000051756,ENSMUST00000055698,ENSMUST00000079038,ENSMUST00000087978,ENSMUST00000107473,ENSMUST00000128105,ENSMUST00000154256,ENSMUST00000171324
GO:BP	vasculature development	GO:0001944	0.0458521	1.33864	742	56	10	21250	ENSMUST00000004936,ENSMUST00000025363,ENSMUST00000026360,ENSMUST00000029846,ENSMUST00000035908,ENSMUST00000048794,ENSMUST00000054351,ENSMUST00000057019,ENSMUST00000079038,ENSMUST00000128105
KEGG	Viral protein interaction with cytokine and cytokine receptor	KEGG:04061	0.000941971	3.02596	101	27	5	8275	ENSMUST00000004936,ENSMUST00000014743,ENSMUST00000034232,ENSMUST00000046383,ENSMUST00000098458
KEGG	Cytokine-cytokine receptor interaction	KEGG:04060	0.00176545	2.75314	291	27	7	8275	ENSMUST00000004936,ENSMUST00000014743,ENSMUST00000034232,ENSMUST00000046383,ENSMUST00000051756,ENSMUST00000055671,ENSMUST00000098458

## Sheet: 88RH_88M
source	term_name	term_id	adjusted_p_value	negative_log10_of_adjusted_p_value	term_size	query_size	intersection_size	effective_domain_size	intersections
GO:BP	negative regulation of cellular process	GO:0048523	2.61026e-09	8.58332	4761	354	138	21250	ENSMUST00000000312,ENSMUST00000000326,ENSMUST00000000939,ENSMUST00000003635,ENSMUST00000005503,ENSMUST00000005862,ENSMUST00000015460,ENSMUST00000017153,ENSMUST00000018644,ENSMUST00000018651,ENSMUST00000018842,ENSMUST00000020161,ENSMUST00000020215,ENSMUST00000021204,ENSMUST00000021550,ENSMUST00000022507,ENSMUST00000022595,ENSMUST00000023119,ENSMUST00000023151,ENSMUST00000023593,ENSMUST00000025075,…
GO:BP	negative regulation of biological process	GO:0048519	5.89903e-09	8.22922	5319	354	148	21250	ENSMUST00000000312,ENSMUST00000000326,ENSMUST00000000939,ENSMUST00000003635,ENSMUST00000005503,ENSMUST00000005862,ENSMUST00000015460,ENSMUST00000017153,ENSMUST00000018644,ENSMUST00000018651,ENSMUST00000018842,ENSMUST00000020161,ENSMUST00000020215,ENSMUST00000021204,ENSMUST00000021550,ENSMUST00000022507,ENSMUST00000022595,ENSMUST00000023119,ENSMUST00000023151,ENSMUST00000023593,ENSMUST00000025075,…
GO:BP	cellular response to organic substance	GO:0071310	1.84139e-08	7.73485	2352	354	84	21250	ENSMUST00000000312,ENSMUST00000000505,ENSMUST00000004936,ENSMUST00000005862,ENSMUST00000015449,ENSMUST00000018842,ENSMUST00000020161,ENSMUST00000020215,ENSMUST00000020962,ENSMUST00000023119,ENSMUST00000023156,ENSMUST00000023593,ENSMUST00000025075,ENSMUST00000025835,ENSMUST00000025965,ENSMUST00000026416,ENSMUST00000026999,ENSMUST00000027241,ENSMUST00000027503,ENSMUST00000028881,ENSMUST00000029201,…
GO:BP	cellular response to chemical stimulus	GO:0070887	2.42828e-08	7.6147	2936	354	97	21250	ENSMUST00000000312,ENSMUST00000000505,ENSMUST00000004936,ENSMUST00000005862,ENSMUST00000015449,ENSMUST00000015460,ENSMUST00000018842,ENSMUST00000020161,ENSMUST00000020215,ENSMUST00000020962,ENSMUST00000021204,ENSMUST00000022059,ENSMUST00000022595,ENSMUST00000023119,ENSMUST00000023156,ENSMUST00000023593,ENSMUST00000025075,ENSMUST00000025363,ENSMUST00000025486,ENSMUST00000025835,ENSMUST00000025965,…
GO:BP	regulation of cellular metabolic process	GO:0031323	6.90315e-08	7.16095	5904	354	156	21250	ENSMUST00000000312,ENSMUST00000000326,ENSMUST00000000505,ENSMUST00000000939,ENSMUST00000004936,ENSMUST00000005503,ENSMUST00000005862,ENSMUST00000009772,ENSMUST00000015449,ENSMUST00000015460,ENSMUST00000017153,ENSMUST00000018644,ENSMUST00000018842,ENSMUST00000019708,ENSMUST00000020215,ENSMUST00000020962,ENSMUST00000021204,ENSMUST00000021550,ENSMUST00000022059,ENSMUST00000022507,ENSMUST00000022595,…
GO:BP	regulation of metabolic process	GO:0019222	6.98222e-08	7.15601	6386	354	165	21250	ENSMUST00000000312,ENSMUST00000000326,ENSMUST00000000505,ENSMUST00000000939,ENSMUST00000004936,ENSMUST00000005503,ENSMUST00000005862,ENSMUST00000009772,ENSMUST00000015449,ENSMUST00000015460,ENSMUST00000017153,ENSMUST00000018644,ENSMUST00000018651,ENSMUST00000018842,ENSMUST00000019708,ENSMUST00000020215,ENSMUST00000020962,ENSMUST00000021204,ENSMUST00000021550,ENSMUST00000022059,ENSMUST00000022507,…
GO:BP	response to organic substance	GO:0010033	9.78665e-08	7.00937	3238	354	102	21250	ENSMUST00000000312,ENSMUST00000000505,ENSMUST00000004936,ENSMUST00000005862,ENSMUST00000006104,ENSMUST00000015449,ENSMUST00000018842,ENSMUST00000020161,ENSMUST00000020215,ENSMUST00000020962,ENSMUST00000023119,ENSMUST00000023156,ENSMUST00000023593,ENSMUST00000025075,ENSMUST00000025835,ENSMUST00000025965,ENSMUST00000026416,ENSMUST00000026999,ENSMUST00000027241,ENSMUST00000027503,ENSMUST00000028881,…
GO:BP	regulation of macromolecule metabolic process	GO:0060255	9.01563e-07	6.045	5934	354	153	21250	ENSMUST00000000312,ENSMUST00000000326,ENSMUST00000000939,ENSMUST00000004936,ENSMUST00000005503,ENSMUST00000005862,ENSMUST00000009772,ENSMUST00000015449,ENSMUST00000015460,ENSMUST00000017153,ENSMUST00000018842,ENSMUST00000019708,ENSMUST00000020962,ENSMUST00000021204,ENSMUST00000022059,ENSMUST00000022507,ENSMUST00000022595,ENSMUST00000023119,ENSMUST00000023151,ENSMUST00000023156,ENSMUST00000023593,…
GO:BP	regulation of response to stimulus	GO:0048583	2.45851e-06	5.60933	4006	354	114	21250	ENSMUST00000000939,ENSMUST00000003635,ENSMUST00000004936,ENSMUST00000005019,ENSMUST00000005503,ENSMUST00000005862,ENSMUST00000006104,ENSMUST00000009772,ENSMUST00000015449,ENSMUST00000015460,ENSMUST00000018644,ENSMUST00000020161,ENSMUST00000020215,ENSMUST00000021204,ENSMUST00000021550,ENSMUST00000022507,ENSMUST00000022595,ENSMUST00000023151,ENSMUST00000023329,ENSMUST00000023509,ENSMUST00000023593,…
GO:BP	positive regulation of biological process	GO:0048518	2.69011e-06	5.57023	6126	354	155	21250	ENSMUST00000000312,ENSMUST00000000939,ENSMUST00000004936,ENSMUST00000005019,ENSMUST00000005503,ENSMUST00000005862,ENSMUST00000015449,ENSMUST00000015460,ENSMUST00000017153,ENSMUST00000018644,ENSMUST00000018651,ENSMUST00000018842,ENSMUST00000019708,ENSMUST00000020161,ENSMUST00000020215,ENSMUST00000021544,ENSMUST00000021550,ENSMUST00000022507,ENSMUST00000022595,ENSMUST00000023119,ENSMUST00000023151,…
GO:BP	regulation of primary metabolic process	GO:0080090	3.908e-06	5.40805	5728	354	147	21250	ENSMUST00000000312,ENSMUST00000000326,ENSMUST00000000939,ENSMUST00000004936,ENSMUST00000005503,ENSMUST00000005862,ENSMUST00000009772,ENSMUST00000015449,ENSMUST00000015460,ENSMUST00000017153,ENSMUST00000018644,ENSMUST00000018842,ENSMUST00000019708,ENSMUST00000020215,ENSMUST00000020962,ENSMUST00000021204,ENSMUST00000022059,ENSMUST00000022507,ENSMUST00000022595,ENSMUST00000023119,ENSMUST00000023151,…
GO:BP	regulation of nitrogen compound metabolic process	GO:0051171	4.31679e-06	5.36484	5577	354	144	21250	ENSMUST00000000312,ENSMUST00000000326,ENSMUST00000000939,ENSMUST00000004936,ENSMUST00000005503,ENSMUST00000005862,ENSMUST00000009772,ENSMUST00000015449,ENSMUST00000015460,ENSMUST00000017153,ENSMUST00000018644,ENSMUST00000018842,ENSMUST00000019708,ENSMUST00000020962,ENSMUST00000021204,ENSMUST00000022059,ENSMUST00000022507,ENSMUST00000022595,ENSMUST00000023119,ENSMUST00000023151,ENSMUST00000023156,…
GO:BP	cellular response to stimulus	GO:0051716	4.92707e-06	5.30741	8182	354	191	21250	ENSMUST00000000312,ENSMUST00000000505,ENSMUST00000000939,ENSMUST00000003635,ENSMUST00000004936,ENSMUST00000005019,ENSMUST00000005503,ENSMUST00000005862,ENSMUST00000006104,ENSMUST00000009772,ENSMUST00000015449,ENSMUST00000015460,ENSMUST00000018644,ENSMUST00000018842,ENSMUST00000020161,ENSMUST00000020215,ENSMUST00000020962,ENSMUST00000021204,ENSMUST00000021544,ENSMUST00000021550,ENSMUST00000022059,…
GO:BP	response to stress	GO:0006950	7.33531e-06	5.13458	3687	354	106	21250	ENSMUST00000000505,ENSMUST00000003635,ENSMUST00000004936,ENSMUST00000005503,ENSMUST00000005862,ENSMUST00000006104,ENSMUST00000009772,ENSMUST00000015449,ENSMUST00000015460,ENSMUST00000017153,ENSMUST00000018644,ENSMUST00000018651,ENSMUST00000020161,ENSMUST00000021550,ENSMUST00000022507,ENSMUST00000022595,ENSMUST00000023151,ENSMUST00000023156,ENSMUST00000023593,ENSMUST00000025363,ENSMUST00000025486,…
GO:BP	cellular response to cytokine stimulus	GO:0071345	7.48933e-06	5.12556	811	354	39	21250	ENSMUST00000004936,ENSMUST00000020161,ENSMUST00000020962,ENSMUST00000023156,ENSMUST00000023593,ENSMUST00000025965,ENSMUST00000026999,ENSMUST00000027241,ENSMUST00000028881,ENSMUST00000031319,ENSMUST00000031320,ENSMUST00000034232,ENSMUST00000037636,ENSMUST00000042610,ENSMUST00000054002,ENSMUST00000058011,ENSMUST00000060366,ENSMUST00000062519,ENSMUST00000064679,ENSMUST00000064795,ENSMUST00000065587,…
GO:BP	response to endogenous stimulus	GO:0009719	1.49062e-05	4.82663	1601	354	59	21250	ENSMUST00000000312,ENSMUST00000000505,ENSMUST00000005862,ENSMUST00000018842,ENSMUST00000020161,ENSMUST00000020215,ENSMUST00000023119,ENSMUST00000023593,ENSMUST00000025075,ENSMUST00000026416,ENSMUST00000026999,ENSMUST00000028881,ENSMUST00000029846,ENSMUST00000030127,ENSMUST00000030398,ENSMUST00000030456,ENSMUST00000031017,ENSMUST00000031325,ENSMUST00000033054,ENSMUST00000034453,ENSMUST00000035908,…
GO:BP	system development	GO:0048731	2.70015e-05	4.56861	4678	354	124	21250	ENSMUST00000000312,ENSMUST00000000939,ENSMUST00000004936,ENSMUST00000005019,ENSMUST00000005503,ENSMUST00000009772,ENSMUST00000015449,ENSMUST00000015460,ENSMUST00000017153,ENSMUST00000018651,ENSMUST00000018842,ENSMUST00000019962,ENSMUST00000020161,ENSMUST00000020204,ENSMUST00000020215,ENSMUST00000020856,ENSMUST00000021204,ENSMUST00000021550,ENSMUST00000022595,ENSMUST00000023119,ENSMUST00000023151,…
GO:BP	cell cycle	GO:0007049	2.70085e-05	4.5685	1669	354	60	21250	ENSMUST00000000505,ENSMUST00000001513,ENSMUST00000005503,ENSMUST00000005862,ENSMUST00000009772,ENSMUST00000020837,ENSMUST00000022595,ENSMUST00000022784,ENSMUST00000023353,ENSMUST00000025486,ENSMUST00000025965,ENSMUST00000026416,ENSMUST00000027697,ENSMUST00000028881,ENSMUST00000030456,ENSMUST00000032233,ENSMUST00000033179,ENSMUST00000033326,ENSMUST00000037913,ENSMUST00000044260,ENSMUST00000050918,…
GO:BP	cytokine production	GO:0001816	3.04385e-05	4.51658	713	354	35	21250	ENSMUST00000015460,ENSMUST00000018644,ENSMUST00000020161,ENSMUST00000021550,ENSMUST00000022595,ENSMUST00000023151,ENSMUST00000023156,ENSMUST00000023593,ENSMUST00000026360,ENSMUST00000026999,ENSMUST00000027241,ENSMUST00000028881,ENSMUST00000031320,ENSMUST00000032217,ENSMUST00000040536,ENSMUST00000043059,ENSMUST00000048782,ENSMUST00000054445,ENSMUST00000056977,ENSMUST00000064679,ENSMUST00000064795,…
GO:BP	intracellular signal transduction	GO:0035556	3.54828e-05	4.44998	2513	354	79	21250	ENSMUST00000004936,ENSMUST00000005503,ENSMUST00000005862,ENSMUST00000015449,ENSMUST00000015460,ENSMUST00000018644,ENSMUST00000020215,ENSMUST00000021544,ENSMUST00000023151,ENSMUST00000023487,ENSMUST00000023593,ENSMUST00000025363,ENSMUST00000025486,ENSMUST00000025965,ENSMUST00000026416,ENSMUST00000026999,ENSMUST00000028846,ENSMUST00000028881,ENSMUST00000029201,ENSMUST00000029846,ENSMUST00000030127,…
GO:BP	regulation of defense response	GO:0031347	4.29442e-05	4.3671	621	354	32	21250	ENSMUST00000004936,ENSMUST00000018644,ENSMUST00000020161,ENSMUST00000021550,ENSMUST00000022507,ENSMUST00000023151,ENSMUST00000023593,ENSMUST00000027241,ENSMUST00000028881,ENSMUST00000032217,ENSMUST00000040065,ENSMUST00000042610,ENSMUST00000043059,ENSMUST00000048655,ENSMUST00000053215,ENSMUST00000054002,ENSMUST00000059037,ENSMUST00000064679,ENSMUST00000065927,ENSMUST00000075221,ENSMUST00000097275,…
GO:BP	response to stimulus	GO:0050896	4.52142e-05	4.34473	9804	354	215	21250	ENSMUST00000000312,ENSMUST00000000505,ENSMUST00000000939,ENSMUST00000003635,ENSMUST00000004936,ENSMUST00000005019,ENSMUST00000005503,ENSMUST00000005862,ENSMUST00000005952,ENSMUST00000006104,ENSMUST00000009772,ENSMUST00000015449,ENSMUST00000015460,ENSMUST00000017153,ENSMUST00000018644,ENSMUST00000018651,ENSMUST00000018842,ENSMUST00000020161,ENSMUST00000020215,ENSMUST00000020962,ENSMUST00000021204,…
GO:BP	cell population proliferation	GO:0008283	5.50566e-05	4.25919	2046	354	68	21250	ENSMUST00000000505,ENSMUST00000004936,ENSMUST00000005862,ENSMUST00000015460,ENSMUST00000017153,ENSMUST00000018644,ENSMUST00000018651,ENSMUST00000018842,ENSMUST00000020161,ENSMUST00000021550,ENSMUST00000022595,ENSMUST00000023119,ENSMUST00000023151,ENSMUST00000023593,ENSMUST00000025075,ENSMUST00000025363,ENSMUST00000025965,ENSMUST00000026416,ENSMUST00000028881,ENSMUST00000029201,ENSMUST00000029846,…
GO:BP	positive regulation of metabolic process	GO:0009893	5.81597e-05	4.23538	3534	354	100	21250	ENSMUST00000000312,ENSMUST00000000939,ENSMUST00000004936,ENSMUST00000005503,ENSMUST00000005862,ENSMUST00000015449,ENSMUST00000015460,ENSMUST00000017153,ENSMUST00000018644,ENSMUST00000018651,ENSMUST00000018842,ENSMUST00000019708,ENSMUST00000022595,ENSMUST00000023119,ENSMUST00000023151,ENSMUST00000023593,ENSMUST00000025075,ENSMUST00000025363,ENSMUST00000025486,ENSMUST00000025835,ENSMUST00000026360,…
GO:BP	regulation of cell-cell adhesion	GO:0022407	6.65956e-05	4.17655	380	354	24	21250	ENSMUST00000000312,ENSMUST00000015460,ENSMUST00000017153,ENSMUST00000020161,ENSMUST00000021550,ENSMUST00000022595,ENSMUST00000023151,ENSMUST00000023593,ENSMUST00000026999,ENSMUST00000028881,ENSMUST00000032217,ENSMUST00000033888,ENSMUST00000035908,ENSMUST00000044155,ENSMUST00000048655,ENSMUST00000056977,ENSMUST00000098458,ENSMUST00000107473,ENSMUST00000110191,ENSMUST00000112576,ENSMUST00000114752,…
GO:BP	cellular macromolecule metabolic process	GO:0044260	6.80635e-05	4.16709	7792	354	180	21250	ENSMUST00000000312,ENSMUST00000000326,ENSMUST00000000505,ENSMUST00000000939,ENSMUST00000004936,ENSMUST00000005503,ENSMUST00000005862,ENSMUST00000009772,ENSMUST00000015449,ENSMUST00000015460,ENSMUST00000017153,ENSMUST00000018842,ENSMUST00000019708,ENSMUST00000020215,ENSMUST00000020962,ENSMUST00000021204,ENSMUST00000022059,ENSMUST00000022507,ENSMUST00000022595,ENSMUST00000023119,ENSMUST00000023151,…
GO:BP	negative regulation of cell-cell adhesion	GO:0022408	9.1359e-05	4.03925	174	354	16	21250	ENSMUST00000000312,ENSMUST00000017153,ENSMUST00000020161,ENSMUST00000021550,ENSMUST00000022595,ENSMUST00000023151,ENSMUST00000023593,ENSMUST00000026999,ENSMUST00000032217,ENSMUST00000044155,ENSMUST00000056977,ENSMUST00000098458,ENSMUST00000112576,ENSMUST00000122412,ENSMUST00000154256,ENSMUST00000203020
GO:BP	response to cytokine	GO:0034097	9.37112e-05	4.02821	927	354	40	21250	ENSMUST00000004936,ENSMUST00000020161,ENSMUST00000020962,ENSMUST00000023156,ENSMUST00000023593,ENSMUST00000025965,ENSMUST00000026999,ENSMUST00000027241,ENSMUST00000028881,ENSMUST00000031319,ENSMUST00000031320,ENSMUST00000034232,ENSMUST00000037636,ENSMUST00000042610,ENSMUST00000054002,ENSMUST00000058011,ENSMUST00000060366,ENSMUST00000062519,ENSMUST00000064679,ENSMUST00000064795,ENSMUST00000065587,…
GO:BP	multicellular organism development	GO:0007275	9.66654e-05	4.01473	5194	354	132	21250	ENSMUST00000000312,ENSMUST00000000939,ENSMUST00000004936,ENSMUST00000005019,ENSMUST00000005503,ENSMUST00000006104,ENSMUST00000009772,ENSMUST00000015449,ENSMUST00000015460,ENSMUST00000017153,ENSMUST00000018651,ENSMUST00000018842,ENSMUST00000019962,ENSMUST00000020161,ENSMUST00000020204,ENSMUST00000020215,ENSMUST00000020856,ENSMUST00000021204,ENSMUST00000021550,ENSMUST00000022595,ENSMUST00000023119,…
GO:BP	regulation of cytokine production	GO:0001817	0.000100142	3.99938	644	354	32	21250	ENSMUST00000015460,ENSMUST00000018644,ENSMUST00000020161,ENSMUST00000021550,ENSMUST00000022595,ENSMUST00000023151,ENSMUST00000023156,ENSMUST00000023593,ENSMUST00000026360,ENSMUST00000026999,ENSMUST00000027241,ENSMUST00000028881,ENSMUST00000031320,ENSMUST00000032217,ENSMUST00000043059,ENSMUST00000054445,ENSMUST00000064679,ENSMUST00000064795,ENSMUST00000067912,ENSMUST00000075221,ENSMUST00000098458,…
GO:BP	regulation of multicellular organismal process	GO:0051239	0.000107257	3.96957	3141	354	91	21250	ENSMUST00000000939,ENSMUST00000004936,ENSMUST00000005019,ENSMUST00000005503,ENSMUST00000006104,ENSMUST00000015449,ENSMUST00000015460,ENSMUST00000018644,ENSMUST00000018651,ENSMUST00000018842,ENSMUST00000020161,ENSMUST00000020204,ENSMUST00000020215,ENSMUST00000021550,ENSMUST00000022595,ENSMUST00000023119,ENSMUST00000023151,ENSMUST00000023156,ENSMUST00000023593,ENSMUST00000025075,ENSMUST00000025363,…
GO:BP	regulation of immune system process	GO:0002682	0.000148969	3.8269	1415	354	52	21250	ENSMUST00000004936,ENSMUST00000005503,ENSMUST00000015460,ENSMUST00000017153,ENSMUST00000018644,ENSMUST00000020161,ENSMUST00000021550,ENSMUST00000022507,ENSMUST00000022595,ENSMUST00000023151,ENSMUST00000023593,ENSMUST00000026999,ENSMUST00000027241,ENSMUST00000028881,ENSMUST00000031320,ENSMUST00000032217,ENSMUST00000033888,ENSMUST00000035037,ENSMUST00000035908,ENSMUST00000040065,ENSMUST00000040514,…
GO:BP	regulation of signal transduction	GO:0009966	0.000170518	3.76823	2981	354	87	21250	ENSMUST00000000939,ENSMUST00000004936,ENSMUST00000005019,ENSMUST00000005862,ENSMUST00000015449,ENSMUST00000015460,ENSMUST00000018644,ENSMUST00000020161,ENSMUST00000020215,ENSMUST00000021204,ENSMUST00000023151,ENSMUST00000023329,ENSMUST00000023509,ENSMUST00000023593,ENSMUST00000025075,ENSMUST00000025363,ENSMUST00000025486,ENSMUST00000025965,ENSMUST00000026999,ENSMUST00000027241,ENSMUST00000028846,…
GO:BP	regulation of cell adhesion	GO:0030155	0.000208921	3.68002	665	354	32	21250	ENSMUST00000000312,ENSMUST00000015460,ENSMUST00000017153,ENSMUST00000020161,ENSMUST00000021550,ENSMUST00000022595,ENSMUST00000023151,ENSMUST00000023593,ENSMUST00000026999,ENSMUST00000028881,ENSMUST00000029846,ENSMUST00000031246,ENSMUST00000032217,ENSMUST00000033888,ENSMUST00000035037,ENSMUST00000035908,ENSMUST00000044155,ENSMUST00000048655,ENSMUST00000054351,ENSMUST00000056977,ENSMUST00000097275,…
GO:BP	cellular component organization	GO:0016043	0.000305054	3.51562	5987	354	145	21250	ENSMUST00000000312,ENSMUST00000000505,ENSMUST00000000939,ENSMUST00000001513,ENSMUST00000004936,ENSMUST00000005019,ENSMUST00000005503,ENSMUST00000005862,ENSMUST00000006104,ENSMUST00000009772,ENSMUST00000015460,ENSMUST00000017153,ENSMUST00000018651,ENSMUST00000018842,ENSMUST00000020161,ENSMUST00000020215,ENSMUST00000020837,ENSMUST00000020962,ENSMUST00000021544,ENSMUST00000022595,ENSMUST00000022784,…
GO:BP	regulation of cell communication	GO:0010646	0.000321219	3.4932	3361	354	94	21250	ENSMUST00000000312,ENSMUST00000000939,ENSMUST00000004936,ENSMUST00000005019,ENSMUST00000005862,ENSMUST00000015449,ENSMUST00000015460,ENSMUST00000018644,ENSMUST00000020161,ENSMUST00000020215,ENSMUST00000021204,ENSMUST00000023151,ENSMUST00000023329,ENSMUST00000023509,ENSMUST00000023593,ENSMUST00000025075,ENSMUST00000025363,ENSMUST00000025486,ENSMUST00000025835,ENSMUST00000025965,ENSMUST00000026999,…
GO:BP	movement of cell or subcellular component	GO:0006928	0.000352181	3.45323	1925	354	63	21250	ENSMUST00000000312,ENSMUST00000004936,ENSMUST00000015449,ENSMUST00000015460,ENSMUST00000017153,ENSMUST00000018644,ENSMUST00000018842,ENSMUST00000020837,ENSMUST00000022595,ENSMUST00000023151,ENSMUST00000023593,ENSMUST00000025075,ENSMUST00000025363,ENSMUST00000026360,ENSMUST00000027241,ENSMUST00000028102,ENSMUST00000028881,ENSMUST00000029201,ENSMUST00000029846,ENSMUST00000031319,ENSMUST00000031320,…
GO:BP	cell surface receptor signaling pathway	GO:0007166	0.000360547	3.44304	2606	354	78	21250	ENSMUST00000000939,ENSMUST00000004936,ENSMUST00000006104,ENSMUST00000015449,ENSMUST00000015460,ENSMUST00000018644,ENSMUST00000020161,ENSMUST00000020215,ENSMUST00000021204,ENSMUST00000023151,ENSMUST00000023156,ENSMUST00000023509,ENSMUST00000023593,ENSMUST00000025075,ENSMUST00000025363,ENSMUST00000026360,ENSMUST00000026999,ENSMUST00000027241,ENSMUST00000028881,ENSMUST00000029846,ENSMUST00000031319,…
GO:BP	anatomical structure development	GO:0048856	0.000400823	3.39705	5742	354	140	21250	ENSMUST00000000312,ENSMUST00000000939,ENSMUST00000004936,ENSMUST00000005019,ENSMUST00000005503,ENSMUST00000006104,ENSMUST00000009772,ENSMUST00000015449,ENSMUST00000015460,ENSMUST00000017153,ENSMUST00000018651,ENSMUST00000018842,ENSMUST00000019962,ENSMUST00000020161,ENSMUST00000020204,ENSMUST00000020215,ENSMUST00000020837,ENSMUST00000020856,ENSMUST00000021204,ENSMUST00000021550,ENSMUST00000022595,…
GO:BP	regulation of signaling	GO:0023051	0.000401879	3.3959	3377	354	94	21250	ENSMUST00000000312,ENSMUST00000000939,ENSMUST00000004936,ENSMUST00000005019,ENSMUST00000005862,ENSMUST00000015449,ENSMUST00000015460,ENSMUST00000018644,ENSMUST00000020161,ENSMUST00000020215,ENSMUST00000021204,ENSMUST00000023151,ENSMUST00000023329,ENSMUST00000023509,ENSMUST00000023593,ENSMUST00000025075,ENSMUST00000025363,ENSMUST00000025486,ENSMUST00000025835,ENSMUST00000025965,ENSMUST00000026999,…
GO:BP	regulation of cell population proliferation	GO:0042127	0.000422921	3.37374	1717	354	58	21250	ENSMUST00000004936,ENSMUST00000005862,ENSMUST00000015460,ENSMUST00000017153,ENSMUST00000018644,ENSMUST00000018651,ENSMUST00000018842,ENSMUST00000020161,ENSMUST00000021550,ENSMUST00000022595,ENSMUST00000023119,ENSMUST00000023151,ENSMUST00000023593,ENSMUST00000025075,ENSMUST00000025363,ENSMUST00000026416,ENSMUST00000028881,ENSMUST00000029201,ENSMUST00000029846,ENSMUST00000031017,ENSMUST00000031320,…
GO:BP	DNA replication initiation	GO:0006270	0.000532577	3.27362	27	354	7	21250	ENSMUST00000000505,ENSMUST00000023353,ENSMUST00000026416,ENSMUST00000058011,ENSMUST00000102744,ENSMUST00000164309,ENSMUST00000190495
GO:BP	cellular component organization or biogenesis	GO:0071840	0.000538248	3.26902	6148	354	147	21250	ENSMUST00000000312,ENSMUST00000000505,ENSMUST00000000939,ENSMUST00000001513,ENSMUST00000004936,ENSMUST00000005019,ENSMUST00000005503,ENSMUST00000005862,ENSMUST00000006104,ENSMUST00000009772,ENSMUST00000015460,ENSMUST00000017153,ENSMUST00000018651,ENSMUST00000018842,ENSMUST00000020161,ENSMUST00000020215,ENSMUST00000020837,ENSMUST00000020962,ENSMUST00000021544,ENSMUST00000022595,ENSMUST00000022784,…
GO:BP	positive regulation of macromolecule metabolic process	GO:0010604	0.000547695	3.26146	3253	354	91	21250	ENSMUST00000000312,ENSMUST00000000939,ENSMUST00000004936,ENSMUST00000005503,ENSMUST00000005862,ENSMUST00000015449,ENSMUST00000015460,ENSMUST00000017153,ENSMUST00000018842,ENSMUST00000019708,ENSMUST00000022595,ENSMUST00000023119,ENSMUST00000023151,ENSMUST00000023593,ENSMUST00000025075,ENSMUST00000025363,ENSMUST00000025486,ENSMUST00000026360,ENSMUST00000026416,ENSMUST00000026999,ENSMUST00000028881,…
GO:BP	negative regulation of metabolic process	GO:0009892	0.000582796	3.23448	2968	354	85	21250	ENSMUST00000000326,ENSMUST00000005503,ENSMUST00000005862,ENSMUST00000018644,ENSMUST00000018842,ENSMUST00000021204,ENSMUST00000021550,ENSMUST00000022507,ENSMUST00000023119,ENSMUST00000023151,ENSMUST00000023593,ENSMUST00000025363,ENSMUST00000025965,ENSMUST00000026360,ENSMUST00000026416,ENSMUST00000026662,ENSMUST00000026999,ENSMUST00000028846,ENSMUST00000028881,ENSMUST00000029201,ENSMUST00000031320,…
GO:BP	regulation of response to stress	GO:0080134	0.000624422	3.20452	1315	354	48	21250	ENSMUST00000003635,ENSMUST00000004936,ENSMUST00000006104,ENSMUST00000009772,ENSMUST00000015449,ENSMUST00000015460,ENSMUST00000018644,ENSMUST00000020161,ENSMUST00000021550,ENSMUST00000022507,ENSMUST00000023151,ENSMUST00000023593,ENSMUST00000025363,ENSMUST00000025486,ENSMUST00000027241,ENSMUST00000028881,ENSMUST00000032217,ENSMUST00000035987,ENSMUST00000037913,ENSMUST00000040065,ENSMUST00000042610,…
GO:BP	cell-cell adhesion	GO:0098609	0.000636762	3.19602	771	354	34	21250	ENSMUST00000000312,ENSMUST00000015460,ENSMUST00000017153,ENSMUST00000019962,ENSMUST00000020161,ENSMUST00000021550,ENSMUST00000022595,ENSMUST00000023151,ENSMUST00000023156,ENSMUST00000023593,ENSMUST00000026999,ENSMUST00000028881,ENSMUST00000029846,ENSMUST00000032217,ENSMUST00000032265,ENSMUST00000033888,ENSMUST00000035037,ENSMUST00000035908,ENSMUST00000044155,ENSMUST00000048655,ENSMUST00000056760,…
GO:BP	positive regulation of cellular process	GO:0048522	0.00064995	3.18712	5411	354	133	21250	ENSMUST00000000312,ENSMUST00000000939,ENSMUST00000004936,ENSMUST00000005019,ENSMUST00000005503,ENSMUST00000005862,ENSMUST00000015449,ENSMUST00000015460,ENSMUST00000017153,ENSMUST00000018644,ENSMUST00000018651,ENSMUST00000018842,ENSMUST00000019708,ENSMUST00000020161,ENSMUST00000020215,ENSMUST00000021544,ENSMUST00000021550,ENSMUST00000022595,ENSMUST00000023119,ENSMUST00000023151,ENSMUST00000023156,…
GO:BP	macromolecule metabolic process	GO:0043170	0.000650392	3.18682	9062	354	198	21250	ENSMUST00000000312,ENSMUST00000000326,ENSMUST00000000505,ENSMUST00000000939,ENSMUST00000004936,ENSMUST00000005503,ENSMUST00000005862,ENSMUST00000009772,ENSMUST00000015449,ENSMUST00000015460,ENSMUST00000017153,ENSMUST00000018842,ENSMUST00000019708,ENSMUST00000020215,ENSMUST00000020962,ENSMUST00000021204,ENSMUST00000022059,ENSMUST00000022507,ENSMUST00000022595,ENSMUST00000023119,ENSMUST00000023151,…
GO:BP	phosphorylation	GO:0016310	0.000654359	3.18418	2274	354	70	21250	ENSMUST00000000505,ENSMUST00000004936,ENSMUST00000005862,ENSMUST00000015449,ENSMUST00000015460,ENSMUST00000017153,ENSMUST00000020215,ENSMUST00000022595,ENSMUST00000023593,ENSMUST00000025363,ENSMUST00000025486,ENSMUST00000026416,ENSMUST00000026999,ENSMUST00000027503,ENSMUST00000027697,ENSMUST00000028846,ENSMUST00000028881,ENSMUST00000029201,ENSMUST00000029846,ENSMUST00000030583,ENSMUST00000031325,…
GO:BP	regulation of protein modification process	GO:0031399	0.000669881	3.174	1828	354	60	21250	ENSMUST00000004936,ENSMUST00000005862,ENSMUST00000015449,ENSMUST00000015460,ENSMUST00000017153,ENSMUST00000020962,ENSMUST00000021204,ENSMUST00000022595,ENSMUST00000023151,ENSMUST00000023593,ENSMUST00000025363,ENSMUST00000025486,ENSMUST00000026999,ENSMUST00000028846,ENSMUST00000028881,ENSMUST00000029201,ENSMUST00000029846,ENSMUST00000031325,ENSMUST00000034232,ENSMUST00000035987,ENSMUST00000036248,…
GO:BP	cell activation	GO:0001775	0.000806852	3.09321	1045	354	41	21250	ENSMUST00000005503,ENSMUST00000015460,ENSMUST00000017153,ENSMUST00000018644,ENSMUST00000020161,ENSMUST00000021550,ENSMUST00000022595,ENSMUST00000023151,ENSMUST00000025965,ENSMUST00000026999,ENSMUST00000028881,ENSMUST00000029201,ENSMUST00000030381,ENSMUST00000031320,ENSMUST00000032217,ENSMUST00000033888,ENSMUST00000035037,ENSMUST00000035908,ENSMUST00000040514,ENSMUST00000040536,ENSMUST00000044155,…
GO:BP	nitrogen compound metabolic process	GO:0006807	0.000816672	3.08795	9442	354	204	21250	ENSMUST00000000312,ENSMUST00000000326,ENSMUST00000000505,ENSMUST00000000939,ENSMUST00000004936,ENSMUST00000005503,ENSMUST00000005862,ENSMUST00000006544,ENSMUST00000009772,ENSMUST00000015449,ENSMUST00000015460,ENSMUST00000017153,ENSMUST00000018644,ENSMUST00000018842,ENSMUST00000019708,ENSMUST00000020161,ENSMUST00000020215,ENSMUST00000020804,ENSMUST00000020962,ENSMUST00000021204,ENSMUST00000021550,…
GO:BP	cellular response to endogenous stimulus	GO:0071495	0.000852166	3.06948	1288	354	47	21250	ENSMUST00000000312,ENSMUST00000000505,ENSMUST00000005862,ENSMUST00000018842,ENSMUST00000020161,ENSMUST00000020215,ENSMUST00000023119,ENSMUST00000023593,ENSMUST00000025075,ENSMUST00000026416,ENSMUST00000026999,ENSMUST00000028881,ENSMUST00000029846,ENSMUST00000030127,ENSMUST00000034453,ENSMUST00000035908,ENSMUST00000036248,ENSMUST00000040514,ENSMUST00000041357,ENSMUST00000048128,ENSMUST00000053215,…
GO:BP	protein phosphorylation	GO:0006468	0.00103704	2.9842	1896	354	61	21250	ENSMUST00000004936,ENSMUST00000005862,ENSMUST00000015449,ENSMUST00000015460,ENSMUST00000017153,ENSMUST00000022595,ENSMUST00000023593,ENSMUST00000025363,ENSMUST00000025486,ENSMUST00000026416,ENSMUST00000026999,ENSMUST00000027697,ENSMUST00000028846,ENSMUST00000028881,ENSMUST00000029201,ENSMUST00000029846,ENSMUST00000031325,ENSMUST00000033326,ENSMUST00000034232,ENSMUST00000035037,ENSMUST00000035987,…
GO:BP	regulation of phosphorylation	GO:0042325	0.0012102	2.91714	1556	354	53	21250	ENSMUST00000000505,ENSMUST00000004936,ENSMUST00000005862,ENSMUST00000015449,ENSMUST00000015460,ENSMUST00000017153,ENSMUST00000020215,ENSMUST00000022595,ENSMUST00000023593,ENSMUST00000025363,ENSMUST00000025486,ENSMUST00000026999,ENSMUST00000028846,ENSMUST00000028881,ENSMUST00000029201,ENSMUST00000029846,ENSMUST00000031325,ENSMUST00000034232,ENSMUST00000035987,ENSMUST00000036248,ENSMUST00000038287,…
GO:BP	cell cycle phase transition	GO:0044770	0.00141631	2.84884	385	354	22	21250	ENSMUST00000005503,ENSMUST00000005862,ENSMUST00000022595,ENSMUST00000025486,ENSMUST00000026416,ENSMUST00000030456,ENSMUST00000044260,ENSMUST00000060366,ENSMUST00000067692,ENSMUST00000073109,ENSMUST00000102744,ENSMUST00000104958,ENSMUST00000107893,ENSMUST00000125682,ENSMUST00000139518,ENSMUST00000140306,ENSMUST00000154288,ENSMUST00000170046,ENSMUST00000172702,ENSMUST00000216224,ENSMUST00000216594,…
GO:BP	negative regulation of cellular metabolic process	GO:0031324	0.00143929	2.84185	2602	354	76	21250	ENSMUST00000000326,ENSMUST00000005503,ENSMUST00000005862,ENSMUST00000018842,ENSMUST00000021204,ENSMUST00000022507,ENSMUST00000023119,ENSMUST00000023151,ENSMUST00000023593,ENSMUST00000025363,ENSMUST00000025965,ENSMUST00000026416,ENSMUST00000026662,ENSMUST00000026999,ENSMUST00000028846,ENSMUST00000028881,ENSMUST00000032217,ENSMUST00000033001,ENSMUST00000033179,ENSMUST00000036248,ENSMUST00000037913,…
GO:BP	regulation of response to external stimulus	GO:0032101	0.00170985	2.76704	919	354	37	21250	ENSMUST00000004936,ENSMUST00000006104,ENSMUST00000015449,ENSMUST00000015460,ENSMUST00000018644,ENSMUST00000020161,ENSMUST00000021550,ENSMUST00000022507,ENSMUST00000023151,ENSMUST00000023593,ENSMUST00000027241,ENSMUST00000028881,ENSMUST00000032217,ENSMUST00000040065,ENSMUST00000042610,ENSMUST00000043059,ENSMUST00000044155,ENSMUST00000048655,ENSMUST00000053215,ENSMUST00000054002,ENSMUST00000059037,…
GO:BP	positive regulation of cellular metabolic process	GO:0031325	0.00202251	2.69411	3251	354	89	21250	ENSMUST00000000312,ENSMUST00000000939,ENSMUST00000004936,ENSMUST00000005503,ENSMUST00000005862,ENSMUST00000015449,ENSMUST00000015460,ENSMUST00000017153,ENSMUST00000018644,ENSMUST00000018842,ENSMUST00000019708,ENSMUST00000022595,ENSMUST00000023119,ENSMUST00000023151,ENSMUST00000023593,ENSMUST00000025075,ENSMUST00000025363,ENSMUST00000025486,ENSMUST00000025835,ENSMUST00000026416,ENSMUST00000026999,…
GO:BP	regulation of cell cycle process	GO:0010564	0.00207958	2.68202	594	354	28	21250	ENSMUST00000005503,ENSMUST00000005862,ENSMUST00000020837,ENSMUST00000022595,ENSMUST00000025486,ENSMUST00000026416,ENSMUST00000028881,ENSMUST00000033179,ENSMUST00000037913,ENSMUST00000060366,ENSMUST00000067692,ENSMUST00000073109,ENSMUST00000075221,ENSMUST00000097275,ENSMUST00000102744,ENSMUST00000104958,ENSMUST00000107893,ENSMUST00000122421,ENSMUST00000123178,ENSMUST00000125682,ENSMUST00000140306,…
GO:BP	regulation of immune response	GO:0050776	0.00208632	2.68062	850	354	35	21250	ENSMUST00000005503,ENSMUST00000015460,ENSMUST00000018644,ENSMUST00000020161,ENSMUST00000021550,ENSMUST00000022507,ENSMUST00000022595,ENSMUST00000023151,ENSMUST00000026999,ENSMUST00000027241,ENSMUST00000028881,ENSMUST00000032217,ENSMUST00000040065,ENSMUST00000042610,ENSMUST00000043059,ENSMUST00000048655,ENSMUST00000059037,ENSMUST00000064679,ENSMUST00000065997,ENSMUST00000072383,ENSMUST00000094337,…
GO:BP	cell cycle process	GO:0022402	0.00212638	2.67236	1085	354	41	21250	ENSMUST00000005503,ENSMUST00000005862,ENSMUST00000009772,ENSMUST00000020837,ENSMUST00000022595,ENSMUST00000022784,ENSMUST00000025486,ENSMUST00000026416,ENSMUST00000028881,ENSMUST00000030456,ENSMUST00000033179,ENSMUST00000033326,ENSMUST00000037913,ENSMUST00000044260,ENSMUST00000052125,ENSMUST00000060366,ENSMUST00000067692,ENSMUST00000070219,ENSMUST00000072383,ENSMUST00000073109,ENSMUST00000075221,…
GO:BP	regulation of biological process	GO:0050789	0.00245936	2.60918	12277	354	248	21250	ENSMUST00000000312,ENSMUST00000000326,ENSMUST00000000505,ENSMUST00000000939,ENSMUST00000003635,ENSMUST00000004936,ENSMUST00000005019,ENSMUST00000005503,ENSMUST00000005862,ENSMUST00000005952,ENSMUST00000006104,ENSMUST00000009772,ENSMUST00000015449,ENSMUST00000015460,ENSMUST00000017153,ENSMUST00000018644,ENSMUST00000018651,ENSMUST00000018842,ENSMUST00000019708,ENSMUST00000020161,ENSMUST00000020204,…
GO:BP	response to growth factor	GO:0070848	0.00258525	2.5875	672	354	30	21250	ENSMUST00000000505,ENSMUST00000018842,ENSMUST00000020161,ENSMUST00000025075,ENSMUST00000026999,ENSMUST00000027503,ENSMUST00000029846,ENSMUST00000031246,ENSMUST00000035908,ENSMUST00000036248,ENSMUST00000041357,ENSMUST00000048128,ENSMUST00000056760,ENSMUST00000056977,ENSMUST00000060366,ENSMUST00000060427,ENSMUST00000064795,ENSMUST00000079038,ENSMUST00000095759,ENSMUST00000097275,ENSMUST00000098761,…
GO:BP	locomotion	GO:0040011	0.00282116	2.54957	1731	354	56	21250	ENSMUST00000000312,ENSMUST00000004936,ENSMUST00000015449,ENSMUST00000015460,ENSMUST00000017153,ENSMUST00000018644,ENSMUST00000018842,ENSMUST00000022595,ENSMUST00000023593,ENSMUST00000025075,ENSMUST00000025363,ENSMUST00000026360,ENSMUST00000027241,ENSMUST00000028102,ENSMUST00000028881,ENSMUST00000029201,ENSMUST00000029846,ENSMUST00000031319,ENSMUST00000031320,ENSMUST00000034232,ENSMUST00000035037,…
GO:BP	DNA-dependent DNA replication	GO:0006261	0.00294532	2.53087	125	354	12	21250	ENSMUST00000000505,ENSMUST00000005503,ENSMUST00000023353,ENSMUST00000026416,ENSMUST00000058011,ENSMUST00000102744,ENSMUST00000102922,ENSMUST00000111790,ENSMUST00000139518,ENSMUST00000164309,ENSMUST00000190495,ENSMUST00000216594
GO:BP	positive regulation of nitrogen compound metabolic process	GO:0051173	0.00300092	2.52275	3085	354	85	21250	ENSMUST00000000312,ENSMUST00000000939,ENSMUST00000004936,ENSMUST00000005503,ENSMUST00000005862,ENSMUST00000015449,ENSMUST00000015460,ENSMUST00000017153,ENSMUST00000018644,ENSMUST00000018842,ENSMUST00000019708,ENSMUST00000022595,ENSMUST00000023119,ENSMUST00000023151,ENSMUST00000023593,ENSMUST00000025075,ENSMUST00000025363,ENSMUST00000025486,ENSMUST00000026416,ENSMUST00000026999,ENSMUST00000028881,…
GO:BP	negative regulation of macromolecule biosynthetic process	GO:0010558	0.00318711	2.4966	1520	354	51	21250	ENSMUST00000000326,ENSMUST00000005503,ENSMUST00000005862,ENSMUST00000018842,ENSMUST00000022507,ENSMUST00000023119,ENSMUST00000023151,ENSMUST00000023593,ENSMUST00000025363,ENSMUST00000025965,ENSMUST00000026416,ENSMUST00000026662,ENSMUST00000026999,ENSMUST00000028881,ENSMUST00000031320,ENSMUST00000032217,ENSMUST00000033179,ENSMUST00000038287,ENSMUST00000042610,ENSMUST00000048128,ENSMUST00000054279,…
GO:BP	T cell activation	GO:0042110	0.00324167	2.48923	470	354	24	21250	ENSMUST00000015460,ENSMUST00000017153,ENSMUST00000020161,ENSMUST00000021550,ENSMUST00000023151,ENSMUST00000026999,ENSMUST00000028881,ENSMUST00000030381,ENSMUST00000032217,ENSMUST00000033888,ENSMUST00000035908,ENSMUST00000040536,ENSMUST00000048655,ENSMUST00000056977,ENSMUST00000060366,ENSMUST00000064795,ENSMUST00000072383,ENSMUST00000098458,ENSMUST00000107473,ENSMUST00000109514,ENSMUST00000112576,…
GO:BP	regulation of phosphate metabolic process	GO:0019220	0.00355923	2.44864	1744	354	56	21250	ENSMUST00000000505,ENSMUST00000004936,ENSMUST00000005862,ENSMUST00000015449,ENSMUST00000015460,ENSMUST00000017153,ENSMUST00000018644,ENSMUST00000020215,ENSMUST00000022595,ENSMUST00000023593,ENSMUST00000025363,ENSMUST00000025486,ENSMUST00000026999,ENSMUST00000028846,ENSMUST00000028881,ENSMUST00000029201,ENSMUST00000029846,ENSMUST00000031325,ENSMUST00000034232,ENSMUST00000035987,ENSMUST00000036248,…
GO:BP	regulation of phosphorus metabolic process	GO:0051174	0.00362293	2.44094	1745	354	56	21250	ENSMUST00000000505,ENSMUST00000004936,ENSMUST00000005862,ENSMUST00000015449,ENSMUST00000015460,ENSMUST00000017153,ENSMUST00000018644,ENSMUST00000020215,ENSMUST00000022595,ENSMUST00000023593,ENSMUST00000025363,ENSMUST00000025486,ENSMUST00000026999,ENSMUST00000028846,ENSMUST00000028881,ENSMUST00000029201,ENSMUST00000029846,ENSMUST00000031325,ENSMUST00000034232,ENSMUST00000035987,ENSMUST00000036248,…
GO:BP	regulation of cellular process	GO:0050794	0.00383837	2.41585	11570	354	236	21250	ENSMUST00000000312,ENSMUST00000000326,ENSMUST00000000505,ENSMUST00000000939,ENSMUST00000003635,ENSMUST00000004936,ENSMUST00000005019,ENSMUST00000005503,ENSMUST00000005862,ENSMUST00000005952,ENSMUST00000006104,ENSMUST00000009772,ENSMUST00000015449,ENSMUST00000015460,ENSMUST00000017153,ENSMUST00000018644,ENSMUST00000018651,ENSMUST00000018842,ENSMUST00000019708,ENSMUST00000020161,ENSMUST00000020215,…
GO:BP	cell adhesion	GO:0007155	0.0039071	2.40815	1276	354	45	21250	ENSMUST00000000312,ENSMUST00000015460,ENSMUST00000017153,ENSMUST00000019962,ENSMUST00000020161,ENSMUST00000021550,ENSMUST00000022595,ENSMUST00000023151,ENSMUST00000023156,ENSMUST00000023593,ENSMUST00000026360,ENSMUST00000026999,ENSMUST00000028881,ENSMUST00000029846,ENSMUST00000031246,ENSMUST00000032217,ENSMUST00000032265,ENSMUST00000033888,ENSMUST00000035037,ENSMUST00000035908,ENSMUST00000044155,…
GO:BP	cell motility	GO:0048870	0.00400552	2.39734	1532	354	51	21250	ENSMUST00000000312,ENSMUST00000004936,ENSMUST00000015449,ENSMUST00000015460,ENSMUST00000017153,ENSMUST00000018644,ENSMUST00000018842,ENSMUST00000022595,ENSMUST00000023593,ENSMUST00000025075,ENSMUST00000025363,ENSMUST00000026360,ENSMUST00000027241,ENSMUST00000028881,ENSMUST00000029201,ENSMUST00000029846,ENSMUST00000031319,ENSMUST00000031320,ENSMUST00000034232,ENSMUST00000035037,ENSMUST00000035908,…
GO:BP	localization of cell	GO:0051674	0.00400552	2.39734	1532	354	51	21250	ENSMUST00000000312,ENSMUST00000004936,ENSMUST00000015449,ENSMUST00000015460,ENSMUST00000017153,ENSMUST00000018644,ENSMUST00000018842,ENSMUST00000022595,ENSMUST00000023593,ENSMUST00000025075,ENSMUST00000025363,ENSMUST00000026360,ENSMUST00000027241,ENSMUST00000028881,ENSMUST00000029201,ENSMUST00000029846,ENSMUST00000031319,ENSMUST00000031320,ENSMUST00000034232,ENSMUST00000035037,ENSMUST00000035908,…
GO:BP	regulation of cell cycle phase transition	GO:1901987	0.00411181	2.38597	287	354	18	21250	ENSMUST00000005503,ENSMUST00000005862,ENSMUST00000022595,ENSMUST00000025486,ENSMUST00000026416,ENSMUST00000060366,ENSMUST00000067692,ENSMUST00000073109,ENSMUST00000102744,ENSMUST00000104958,ENSMUST00000107893,ENSMUST00000125682,ENSMUST00000140306,ENSMUST00000154288,ENSMUST00000170046,ENSMUST00000172702,ENSMUST00000216224,ENSMUST00000224491
GO:BP	negative regulation of macromolecule metabolic process	GO:0010605	0.00425141	2.37147	2724	354	77	21250	ENSMUST00000000326,ENSMUST00000005503,ENSMUST00000005862,ENSMUST00000018842,ENSMUST00000021204,ENSMUST00000022507,ENSMUST00000023119,ENSMUST00000023151,ENSMUST00000023593,ENSMUST00000025363,ENSMUST00000025965,ENSMUST00000026360,ENSMUST00000026416,ENSMUST00000026662,ENSMUST00000026999,ENSMUST00000028846,ENSMUST00000028881,ENSMUST00000029201,ENSMUST00000031320,ENSMUST00000032217,ENSMUST00000032265,…
GO:BP	regulation of protein metabolic process	GO:0051246	0.00425594	2.371	2772	354	78	21250	ENSMUST00000000312,ENSMUST00000000939,ENSMUST00000004936,ENSMUST00000005862,ENSMUST00000015449,ENSMUST00000015460,ENSMUST00000017153,ENSMUST00000020962,ENSMUST00000021204,ENSMUST00000022595,ENSMUST00000023151,ENSMUST00000023593,ENSMUST00000025363,ENSMUST00000025486,ENSMUST00000026999,ENSMUST00000028846,ENSMUST00000028881,ENSMUST00000029201,ENSMUST00000029846,ENSMUST00000031325,ENSMUST00000032217,…
GO:BP	negative regulation of signal transduction	GO:0009968	0.0044425	2.35237	1158	354	42	21250	ENSMUST00000015460,ENSMUST00000020161,ENSMUST00000020215,ENSMUST00000021204,ENSMUST00000023151,ENSMUST00000023593,ENSMUST00000025075,ENSMUST00000025965,ENSMUST00000026999,ENSMUST00000028846,ENSMUST00000028881,ENSMUST00000031320,ENSMUST00000033054,ENSMUST00000036248,ENSMUST00000038287,ENSMUST00000044155,ENSMUST00000045235,ENSMUST00000048128,ENSMUST00000048655,ENSMUST00000050918,ENSMUST00000054002,…
GO:BP	biological regulation	GO:0065007	0.0045384	2.3431	12926	354	257	21250	ENSMUST00000000312,ENSMUST00000000326,ENSMUST00000000505,ENSMUST00000000939,ENSMUST00000003635,ENSMUST00000004936,ENSMUST00000005019,ENSMUST00000005503,ENSMUST00000005862,ENSMUST00000005952,ENSMUST00000006104,ENSMUST00000006544,ENSMUST00000009772,ENSMUST00000015449,ENSMUST00000015460,ENSMUST00000017153,ENSMUST00000018644,ENSMUST00000018651,ENSMUST00000018842,ENSMUST00000019708,ENSMUST00000020161,…
GO:BP	biological adhesion	GO:0022610	0.0049079	2.3091	1287	354	45	21250	ENSMUST00000000312,ENSMUST00000015460,ENSMUST00000017153,ENSMUST00000019962,ENSMUST00000020161,ENSMUST00000021550,ENSMUST00000022595,ENSMUST00000023151,ENSMUST00000023156,ENSMUST00000023593,ENSMUST00000026360,ENSMUST00000026999,ENSMUST00000028881,ENSMUST00000029846,ENSMUST00000031246,ENSMUST00000032217,ENSMUST00000032265,ENSMUST00000033888,ENSMUST00000035037,ENSMUST00000035908,ENSMUST00000044155,…
GO:BP	primary metabolic process	GO:0044238	0.00490938	2.30897	10002	354	210	21250	ENSMUST00000000312,ENSMUST00000000326,ENSMUST00000000505,ENSMUST00000000939,ENSMUST00000002926,ENSMUST00000004936,ENSMUST00000005019,ENSMUST00000005503,ENSMUST00000005862,ENSMUST00000006544,ENSMUST00000009772,ENSMUST00000015449,ENSMUST00000015460,ENSMUST00000017153,ENSMUST00000018644,ENSMUST00000018842,ENSMUST00000019708,ENSMUST00000020161,ENSMUST00000020215,ENSMUST00000020804,ENSMUST00000020962,…
GO:BP	negative regulation of T cell activation	GO:0050868	0.00500257	2.30081	109	354	11	21250	ENSMUST00000017153,ENSMUST00000020161,ENSMUST00000021550,ENSMUST00000023151,ENSMUST00000026999,ENSMUST00000032217,ENSMUST00000056977,ENSMUST00000098458,ENSMUST00000112576,ENSMUST00000122412,ENSMUST00000203020
GO:BP	negative regulation of cell communication	GO:0010648	0.00566421	2.24686	1294	354	45	21250	ENSMUST00000015460,ENSMUST00000020161,ENSMUST00000020215,ENSMUST00000021204,ENSMUST00000023151,ENSMUST00000023593,ENSMUST00000025075,ENSMUST00000025965,ENSMUST00000026999,ENSMUST00000028846,ENSMUST00000028881,ENSMUST00000031320,ENSMUST00000033054,ENSMUST00000036248,ENSMUST00000038287,ENSMUST00000044155,ENSMUST00000045235,ENSMUST00000048128,ENSMUST00000048655,ENSMUST00000050918,ENSMUST00000054002,…
GO:BP	negative regulation of signaling	GO:0023057	0.00614379	2.21156	1298	354	45	21250	ENSMUST00000015460,ENSMUST00000020161,ENSMUST00000020215,ENSMUST00000021204,ENSMUST00000023151,ENSMUST00000023593,ENSMUST00000025075,ENSMUST00000025965,ENSMUST00000026999,ENSMUST00000028846,ENSMUST00000028881,ENSMUST00000031320,ENSMUST00000033054,ENSMUST00000036248,ENSMUST00000038287,ENSMUST00000044155,ENSMUST00000045235,ENSMUST00000048128,ENSMUST00000048655,ENSMUST00000050918,ENSMUST00000054002,…
GO:BP	negative regulation of transferase activity	GO:0051348	0.00619212	2.20816	266	354	17	21250	ENSMUST00000005862,ENSMUST00000023593,ENSMUST00000026999,ENSMUST00000028846,ENSMUST00000028881,ENSMUST00000038287,ENSMUST00000040514,ENSMUST00000044155,ENSMUST00000044691,ENSMUST00000048655,ENSMUST00000050918,ENSMUST00000057927,ENSMUST00000067543,ENSMUST00000072383,ENSMUST00000114885,ENSMUST00000122412,ENSMUST00000216224
GO:BP	DNA replication	GO:0006260	0.00636838	2.19597	238	354	16	21250	ENSMUST00000000505,ENSMUST00000005503,ENSMUST00000023353,ENSMUST00000026416,ENSMUST00000030456,ENSMUST00000037913,ENSMUST00000044260,ENSMUST00000058011,ENSMUST00000102744,ENSMUST00000102922,ENSMUST00000110701,ENSMUST00000111790,ENSMUST00000139518,ENSMUST00000164309,ENSMUST00000190495,ENSMUST00000216594
GO:BP	regulation of cell cycle	GO:0051726	0.00637861	2.19527	972	354	37	21250	ENSMUST00000005503,ENSMUST00000005862,ENSMUST00000020837,ENSMUST00000022595,ENSMUST00000025486,ENSMUST00000026416,ENSMUST00000027697,ENSMUST00000028881,ENSMUST00000033179,ENSMUST00000033326,ENSMUST00000037913,ENSMUST00000050918,ENSMUST00000056977,ENSMUST00000060366,ENSMUST00000067692,ENSMUST00000073109,ENSMUST00000075221,ENSMUST00000075637,ENSMUST00000097275,ENSMUST00000102744,ENSMUST00000104958,…
GO:BP	cell migration	GO:0016477	0.00695079	2.15797	1389	354	47	21250	ENSMUST00000000312,ENSMUST00000004936,ENSMUST00000015449,ENSMUST00000015460,ENSMUST00000017153,ENSMUST00000018644,ENSMUST00000018842,ENSMUST00000022595,ENSMUST00000023593,ENSMUST00000025075,ENSMUST00000025363,ENSMUST00000026360,ENSMUST00000027241,ENSMUST00000028881,ENSMUST00000029201,ENSMUST00000029846,ENSMUST00000031319,ENSMUST00000031320,ENSMUST00000034232,ENSMUST00000035037,ENSMUST00000035908,…
GO:BP	negative regulation of biosynthetic process	GO:0009890	0.00741202	2.13006	1609	354	52	21250	ENSMUST00000000326,ENSMUST00000005503,ENSMUST00000005862,ENSMUST00000018644,ENSMUST00000018842,ENSMUST00000022507,ENSMUST00000023119,ENSMUST00000023151,ENSMUST00000023593,ENSMUST00000025363,ENSMUST00000025965,ENSMUST00000026416,ENSMUST00000026662,ENSMUST00000026999,ENSMUST00000028881,ENSMUST00000031320,ENSMUST00000032217,ENSMUST00000033179,ENSMUST00000038287,ENSMUST00000042610,ENSMUST00000048128,…
GO:BP	phosphate-containing compound metabolic process	GO:0006796	0.00792117	2.10121	3061	354	83	21250	ENSMUST00000000505,ENSMUST00000004936,ENSMUST00000005862,ENSMUST00000015449,ENSMUST00000015460,ENSMUST00000017153,ENSMUST00000018644,ENSMUST00000020215,ENSMUST00000020804,ENSMUST00000022529,ENSMUST00000022595,ENSMUST00000023593,ENSMUST00000025363,ENSMUST00000025486,ENSMUST00000026416,ENSMUST00000026999,ENSMUST00000027503,ENSMUST00000027697,ENSMUST00000028846,ENSMUST00000028881,ENSMUST00000029201,…
GO:BP	cellular response to stress	GO:0033554	0.00899351	2.04607	1753	354	55	21250	ENSMUST00000000505,ENSMUST00000003635,ENSMUST00000005503,ENSMUST00000005862,ENSMUST00000009772,ENSMUST00000015449,ENSMUST00000015460,ENSMUST00000020161,ENSMUST00000021550,ENSMUST00000022595,ENSMUST00000023151,ENSMUST00000025486,ENSMUST00000026416,ENSMUST00000028881,ENSMUST00000030398,ENSMUST00000031533,ENSMUST00000033054,ENSMUST00000033179,ENSMUST00000035987,ENSMUST00000037913,ENSMUST00000038229,…
GO:BP	negative regulation of cell adhesion	GO:0007162	0.0092275	2.03492	274	354	17	21250	ENSMUST00000000312,ENSMUST00000017153,ENSMUST00000020161,ENSMUST00000021550,ENSMUST00000022595,ENSMUST00000023151,ENSMUST00000023593,ENSMUST00000026999,ENSMUST00000032217,ENSMUST00000044155,ENSMUST00000056977,ENSMUST00000098458,ENSMUST00000110191,ENSMUST00000112576,ENSMUST00000122412,ENSMUST00000154256,ENSMUST00000203020
GO:BP	regulation of inflammatory response	GO:0050727	0.00933612	2.02983	335	354	19	21250	ENSMUST00000004936,ENSMUST00000018644,ENSMUST00000023151,ENSMUST00000023593,ENSMUST00000027241,ENSMUST00000028881,ENSMUST00000043059,ENSMUST00000048655,ENSMUST00000053215,ENSMUST00000054002,ENSMUST00000065927,ENSMUST00000075221,ENSMUST00000098458,ENSMUST00000103122,ENSMUST00000114752,ENSMUST00000122412,ENSMUST00000168818,ENSMUST00000203020,ENSMUST00000203652
GO:BP	inflammatory response	GO:0006954	0.009905	2.00415	681	354	29	21250	ENSMUST00000004936,ENSMUST00000015460,ENSMUST00000018644,ENSMUST00000023151,ENSMUST00000023156,ENSMUST00000023593,ENSMUST00000027241,ENSMUST00000028881,ENSMUST00000031319,ENSMUST00000031320,ENSMUST00000032265,ENSMUST00000033020,ENSMUST00000034232,ENSMUST00000040065,ENSMUST00000043059,ENSMUST00000048655,ENSMUST00000048782,ENSMUST00000053215,ENSMUST00000054002,ENSMUST00000065927,ENSMUST00000075221,…
GO:BP	negative regulation of cellular macromolecule biosynthetic process	GO:2000113	0.00998318	2.00073	1451	354	48	21250	ENSMUST00000000326,ENSMUST00000005503,ENSMUST00000005862,ENSMUST00000018842,ENSMUST00000022507,ENSMUST00000023119,ENSMUST00000023151,ENSMUST00000023593,ENSMUST00000025363,ENSMUST00000025965,ENSMUST00000026416,ENSMUST00000026662,ENSMUST00000026999,ENSMUST00000028881,ENSMUST00000033179,ENSMUST00000038287,ENSMUST00000042610,ENSMUST00000048128,ENSMUST00000055353,ENSMUST00000056977,ENSMUST00000060366,…
GO:BP	negative regulation of nitrogen compound metabolic process	GO:0051172	0.0101497	1.99355	2405	354	69	21250	ENSMUST00000000326,ENSMUST00000005503,ENSMUST00000005862,ENSMUST00000018842,ENSMUST00000021204,ENSMUST00000022507,ENSMUST00000023119,ENSMUST00000023151,ENSMUST00000023593,ENSMUST00000025363,ENSMUST00000025965,ENSMUST00000026416,ENSMUST00000026662,ENSMUST00000026999,ENSMUST00000028846,ENSMUST00000028881,ENSMUST00000032217,ENSMUST00000033179,ENSMUST00000036248,ENSMUST00000037913,ENSMUST00000038287,…
GO:BP	cellular response to growth factor stimulus	GO:0071363	0.0101681	1.99276	645	354	28	21250	ENSMUST00000000505,ENSMUST00000018842,ENSMUST00000020161,ENSMUST00000025075,ENSMUST00000026999,ENSMUST00000027503,ENSMUST00000029846,ENSMUST00000031246,ENSMUST00000035908,ENSMUST00000036248,ENSMUST00000041357,ENSMUST00000048128,ENSMUST00000056760,ENSMUST00000060366,ENSMUST00000064795,ENSMUST00000079038,ENSMUST00000095759,ENSMUST00000097275,ENSMUST00000098761,ENSMUST00000105510,ENSMUST00000110191,…
GO:BP	phosphorus metabolic process	GO:0006793	0.0104953	1.979	3083	354	83	21250	ENSMUST00000000505,ENSMUST00000004936,ENSMUST00000005862,ENSMUST00000015449,ENSMUST00000015460,ENSMUST00000017153,ENSMUST00000018644,ENSMUST00000020215,ENSMUST00000020804,ENSMUST00000022529,ENSMUST00000022595,ENSMUST00000023593,ENSMUST00000025363,ENSMUST00000025486,ENSMUST00000026416,ENSMUST00000026999,ENSMUST00000027503,ENSMUST00000027697,ENSMUST00000028846,ENSMUST00000028881,ENSMUST00000029201,…
GO:BP	cellular metabolic process	GO:0044237	0.0110492	1.95667	10098	354	210	21250	ENSMUST00000000312,ENSMUST00000000326,ENSMUST00000000505,ENSMUST00000000939,ENSMUST00000004936,ENSMUST00000005019,ENSMUST00000005503,ENSMUST00000005862,ENSMUST00000006544,ENSMUST00000009772,ENSMUST00000015449,ENSMUST00000015460,ENSMUST00000017153,ENSMUST00000018644,ENSMUST00000018842,ENSMUST00000019708,ENSMUST00000020161,ENSMUST00000020215,ENSMUST00000020804,ENSMUST00000020962,ENSMUST00000021204,…
GO:BP	leukocyte cell-cell adhesion	GO:0007159	0.0110936	1.95493	308	354	18	21250	ENSMUST00000015460,ENSMUST00000017153,ENSMUST00000020161,ENSMUST00000021550,ENSMUST00000023151,ENSMUST00000026999,ENSMUST00000028881,ENSMUST00000032217,ENSMUST00000032265,ENSMUST00000033888,ENSMUST00000035908,ENSMUST00000048655,ENSMUST00000056977,ENSMUST00000098458,ENSMUST00000107473,ENSMUST00000112576,ENSMUST00000122412,ENSMUST00000203020
GO:BP	regulation of leukocyte cell-cell adhesion	GO:1903037	0.011199	1.95082	278	354	17	21250	ENSMUST00000015460,ENSMUST00000017153,ENSMUST00000020161,ENSMUST00000021550,ENSMUST00000023151,ENSMUST00000026999,ENSMUST00000028881,ENSMUST00000032217,ENSMUST00000033888,ENSMUST00000035908,ENSMUST00000048655,ENSMUST00000056977,ENSMUST00000098458,ENSMUST00000107473,ENSMUST00000112576,ENSMUST00000122412,ENSMUST00000203020
GO:BP	positive regulation of cell population proliferation	GO:0008284	0.0117855	1.92865	1039	354	38	21250	ENSMUST00000004936,ENSMUST00000015460,ENSMUST00000018644,ENSMUST00000018842,ENSMUST00000020161,ENSMUST00000023151,ENSMUST00000025075,ENSMUST00000025363,ENSMUST00000026416,ENSMUST00000028881,ENSMUST00000029201,ENSMUST00000029846,ENSMUST00000031017,ENSMUST00000031325,ENSMUST00000033020,ENSMUST00000033054,ENSMUST00000033888,ENSMUST00000035908,ENSMUST00000040514,ENSMUST00000041357,ENSMUST00000054445,…
GO:BP	regulation of mitotic cell cycle phase transition	GO:1901990	0.0132606	1.87744	252	354	16	21250	ENSMUST00000005503,ENSMUST00000005862,ENSMUST00000022595,ENSMUST00000025486,ENSMUST00000026416,ENSMUST00000060366,ENSMUST00000067692,ENSMUST00000073109,ENSMUST00000102744,ENSMUST00000104958,ENSMUST00000125682,ENSMUST00000140306,ENSMUST00000154288,ENSMUST00000170046,ENSMUST00000172702,ENSMUST00000216224
GO:BP	developmental process	GO:0032502	0.0138547	1.8584	6199	354	142	21250	ENSMUST00000000312,ENSMUST00000000939,ENSMUST00000004936,ENSMUST00000005019,ENSMUST00000005503,ENSMUST00000006104,ENSMUST00000009772,ENSMUST00000015449,ENSMUST00000015460,ENSMUST00000017153,ENSMUST00000018651,ENSMUST00000018842,ENSMUST00000019962,ENSMUST00000020161,ENSMUST00000020204,ENSMUST00000020215,ENSMUST00000020837,ENSMUST00000020856,ENSMUST00000021204,ENSMUST00000021550,ENSMUST00000022595,…
GO:BP	negative regulation of leukocyte cell-cell adhesion	GO:1903038	0.0139372	1.85583	121	354	11	21250	ENSMUST00000017153,ENSMUST00000020161,ENSMUST00000021550,ENSMUST00000023151,ENSMUST00000026999,ENSMUST00000032217,ENSMUST00000056977,ENSMUST00000098458,ENSMUST00000112576,ENSMUST00000122412,ENSMUST00000203020
GO:BP	negative regulation of response to stimulus	GO:0048585	0.0147901	1.83003	1560	354	50	21250	ENSMUST00000015460,ENSMUST00000020161,ENSMUST00000020215,ENSMUST00000021204,ENSMUST00000021550,ENSMUST00000023151,ENSMUST00000023593,ENSMUST00000025075,ENSMUST00000025965,ENSMUST00000026999,ENSMUST00000028846,ENSMUST00000028881,ENSMUST00000031320,ENSMUST00000033054,ENSMUST00000036248,ENSMUST00000037913,ENSMUST00000038287,ENSMUST00000043059,ENSMUST00000044155,ENSMUST00000045235,ENSMUST00000048128,…
GO:BP	macromolecule modification	GO:0043412	0.0149315	1.8259	3968	354	100	21250	ENSMUST00000004936,ENSMUST00000005862,ENSMUST00000015449,ENSMUST00000015460,ENSMUST00000017153,ENSMUST00000020215,ENSMUST00000020962,ENSMUST00000021204,ENSMUST00000022595,ENSMUST00000023151,ENSMUST00000023509,ENSMUST00000023593,ENSMUST00000025363,ENSMUST00000025486,ENSMUST00000025965,ENSMUST00000026416,ENSMUST00000026999,ENSMUST00000027697,ENSMUST00000028846,ENSMUST00000028881,ENSMUST00000029201,…
GO:BP	leukocyte activation	GO:0045321	0.0151047	1.82089	929	354	35	21250	ENSMUST00000005503,ENSMUST00000015460,ENSMUST00000017153,ENSMUST00000018644,ENSMUST00000020161,ENSMUST00000021550,ENSMUST00000023151,ENSMUST00000025965,ENSMUST00000026999,ENSMUST00000028881,ENSMUST00000030381,ENSMUST00000032217,ENSMUST00000033888,ENSMUST00000035908,ENSMUST00000040514,ENSMUST00000040536,ENSMUST00000048128,ENSMUST00000048655,ENSMUST00000056977,ENSMUST00000060366,ENSMUST00000064795,…
GO:BP	immune system process	GO:0002376	0.0156756	1.80478	2579	354	72	21250	ENSMUST00000004936,ENSMUST00000005503,ENSMUST00000015460,ENSMUST00000017153,ENSMUST00000018644,ENSMUST00000020161,ENSMUST00000021550,ENSMUST00000022507,ENSMUST00000022595,ENSMUST00000023151,ENSMUST00000023156,ENSMUST00000023593,ENSMUST00000025965,ENSMUST00000026999,ENSMUST00000027241,ENSMUST00000028881,ENSMUST00000030381,ENSMUST00000031319,ENSMUST00000031320,ENSMUST00000032217,ENSMUST00000032265,…
GO:BP	regulation of multicellular organismal development	GO:2000026	0.015945	1.79738	2108	354	62	21250	ENSMUST00000004936,ENSMUST00000005019,ENSMUST00000005503,ENSMUST00000006104,ENSMUST00000015449,ENSMUST00000018651,ENSMUST00000018842,ENSMUST00000020204,ENSMUST00000020215,ENSMUST00000022595,ENSMUST00000023119,ENSMUST00000023151,ENSMUST00000023156,ENSMUST00000023593,ENSMUST00000025075,ENSMUST00000026360,ENSMUST00000026999,ENSMUST00000027241,ENSMUST00000028881,ENSMUST00000029846,ENSMUST00000031320,…
GO:BP	cellular biosynthetic process	GO:0044249	0.0165518	1.78116	5454	354	128	21250	ENSMUST00000000312,ENSMUST00000000326,ENSMUST00000000505,ENSMUST00000005019,ENSMUST00000005503,ENSMUST00000005862,ENSMUST00000018644,ENSMUST00000018842,ENSMUST00000019708,ENSMUST00000020161,ENSMUST00000021550,ENSMUST00000022059,ENSMUST00000022507,ENSMUST00000022529,ENSMUST00000022595,ENSMUST00000023119,ENSMUST00000023151,ENSMUST00000023156,ENSMUST00000023353,ENSMUST00000023593,ENSMUST00000025075,…
GO:BP	regulation of protein phosphorylation	GO:0001932	0.0177886	1.74986	1439	354	47	21250	ENSMUST00000004936,ENSMUST00000005862,ENSMUST00000015449,ENSMUST00000015460,ENSMUST00000017153,ENSMUST00000022595,ENSMUST00000023593,ENSMUST00000025363,ENSMUST00000025486,ENSMUST00000026999,ENSMUST00000028846,ENSMUST00000028881,ENSMUST00000029201,ENSMUST00000029846,ENSMUST00000031325,ENSMUST00000034232,ENSMUST00000035987,ENSMUST00000036248,ENSMUST00000038287,ENSMUST00000040065,ENSMUST00000043059,…
GO:BP	negative regulation of cellular biosynthetic process	GO:0031327	0.0179233	1.74658	1571	354	50	21250	ENSMUST00000000326,ENSMUST00000005503,ENSMUST00000005862,ENSMUST00000018842,ENSMUST00000022507,ENSMUST00000023119,ENSMUST00000023151,ENSMUST00000023593,ENSMUST00000025363,ENSMUST00000025965,ENSMUST00000026416,ENSMUST00000026662,ENSMUST00000026999,ENSMUST00000028881,ENSMUST00000032217,ENSMUST00000033179,ENSMUST00000038287,ENSMUST00000042610,ENSMUST00000048128,ENSMUST00000054279,ENSMUST00000055353,…
GO:BP	organic substance metabolic process	GO:0071704	0.0183936	1.73533	10524	354	216	21250	ENSMUST00000000312,ENSMUST00000000326,ENSMUST00000000505,ENSMUST00000000939,ENSMUST00000002926,ENSMUST00000004936,ENSMUST00000005019,ENSMUST00000005503,ENSMUST00000005862,ENSMUST00000006544,ENSMUST00000009772,ENSMUST00000015449,ENSMUST00000015460,ENSMUST00000017153,ENSMUST00000018644,ENSMUST00000018842,ENSMUST00000019708,ENSMUST00000020161,ENSMUST00000020215,ENSMUST00000020804,ENSMUST00000020962,…
GO:BP	regulation of transferase activity	GO:0051338	0.0190236	1.72071	899	354	34	21250	ENSMUST00000005862,ENSMUST00000015449,ENSMUST00000017153,ENSMUST00000020215,ENSMUST00000022595,ENSMUST00000023593,ENSMUST00000026999,ENSMUST00000028846,ENSMUST00000028881,ENSMUST00000029201,ENSMUST00000029846,ENSMUST00000035987,ENSMUST00000038287,ENSMUST00000040514,ENSMUST00000044155,ENSMUST00000044691,ENSMUST00000048655,ENSMUST00000050918,ENSMUST00000053215,ENSMUST00000054002,ENSMUST00000057927,…
GO:BP	lymphocyte activation	GO:0046649	0.0199117	1.70089	783	354	31	21250	ENSMUST00000005503,ENSMUST00000015460,ENSMUST00000017153,ENSMUST00000020161,ENSMUST00000021550,ENSMUST00000023151,ENSMUST00000025965,ENSMUST00000026999,ENSMUST00000028881,ENSMUST00000030381,ENSMUST00000032217,ENSMUST00000033888,ENSMUST00000035908,ENSMUST00000040514,ENSMUST00000040536,ENSMUST00000048128,ENSMUST00000048655,ENSMUST00000056977,ENSMUST00000060366,ENSMUST00000064795,ENSMUST00000065997,…
GO:BP	regulation of lymphocyte mediated immunity	GO:0002706	0.0201071	1.69665	176	354	13	21250	ENSMUST00000005503,ENSMUST00000015460,ENSMUST00000020161,ENSMUST00000023151,ENSMUST00000026999,ENSMUST00000027241,ENSMUST00000028881,ENSMUST00000032217,ENSMUST00000065997,ENSMUST00000098458,ENSMUST00000113760,ENSMUST00000114397,ENSMUST00000171330
GO:BP	cellular protein modification process	GO:0006464	0.02036	1.69122	3791	354	96	21250	ENSMUST00000004936,ENSMUST00000005862,ENSMUST00000015449,ENSMUST00000015460,ENSMUST00000017153,ENSMUST00000020215,ENSMUST00000020962,ENSMUST00000021204,ENSMUST00000022595,ENSMUST00000023151,ENSMUST00000023509,ENSMUST00000023593,ENSMUST00000025363,ENSMUST00000025486,ENSMUST00000026416,ENSMUST00000026999,ENSMUST00000027697,ENSMUST00000028846,ENSMUST00000028881,ENSMUST00000029201,ENSMUST00000029846,…
GO:BP	protein modification process	GO:0036211	0.02036	1.69122	3791	354	96	21250	ENSMUST00000004936,ENSMUST00000005862,ENSMUST00000015449,ENSMUST00000015460,ENSMUST00000017153,ENSMUST00000020215,ENSMUST00000020962,ENSMUST00000021204,ENSMUST00000022595,ENSMUST00000023151,ENSMUST00000023509,ENSMUST00000023593,ENSMUST00000025363,ENSMUST00000025486,ENSMUST00000026416,ENSMUST00000026999,ENSMUST00000027697,ENSMUST00000028846,ENSMUST00000028881,ENSMUST00000029201,ENSMUST00000029846,…
GO:BP	DNA unwinding involved in DNA replication	GO:0006268	0.0212646	1.67234	9	354	4	21250	ENSMUST00000000505,ENSMUST00000023353,ENSMUST00000058011,ENSMUST00000190495
GO:BP	positive regulation of cytokine production	GO:0001819	0.0246612	1.60799	425	354	21	21250	ENSMUST00000015460,ENSMUST00000018644,ENSMUST00000022595,ENSMUST00000023156,ENSMUST00000023593,ENSMUST00000027241,ENSMUST00000028881,ENSMUST00000031320,ENSMUST00000043059,ENSMUST00000054445,ENSMUST00000064679,ENSMUST00000064795,ENSMUST00000075221,ENSMUST00000098458,ENSMUST00000105510,ENSMUST00000106908,ENSMUST00000107473,ENSMUST00000114752,ENSMUST00000168818,ENSMUST00000171330,ENSMUST00000203020
GO:BP	immune response	GO:0006955	0.0249983	1.60209	1635	354	51	21250	ENSMUST00000004936,ENSMUST00000005503,ENSMUST00000015460,ENSMUST00000018644,ENSMUST00000020161,ENSMUST00000021550,ENSMUST00000022507,ENSMUST00000022595,ENSMUST00000023151,ENSMUST00000023156,ENSMUST00000026999,ENSMUST00000027241,ENSMUST00000028881,ENSMUST00000031319,ENSMUST00000031320,ENSMUST00000032217,ENSMUST00000034232,ENSMUST00000040065,ENSMUST00000040536,ENSMUST00000042610,ENSMUST00000043059,…
GO:BP	cellular response to interleukin-4	GO:0071353	0.0252596	1.59757	31	354	6	21250	ENSMUST00000020161,ENSMUST00000058011,ENSMUST00000071065,ENSMUST00000077577,ENSMUST00000122412,ENSMUST00000125682
GO:BP	regulation of T cell activation	GO:0050863	0.0255993	1.59177	296	354	17	21250	ENSMUST00000015460,ENSMUST00000017153,ENSMUST00000020161,ENSMUST00000021550,ENSMUST00000023151,ENSMUST00000026999,ENSMUST00000028881,ENSMUST00000032217,ENSMUST00000033888,ENSMUST00000035908,ENSMUST00000048655,ENSMUST00000056977,ENSMUST00000098458,ENSMUST00000107473,ENSMUST00000112576,ENSMUST00000122412,ENSMUST00000203020
GO:BP	localization	GO:0051179	0.0257239	1.58966	5991	354	137	21250	ENSMUST00000000312,ENSMUST00000000939,ENSMUST00000004936,ENSMUST00000005952,ENSMUST00000006104,ENSMUST00000009772,ENSMUST00000015449,ENSMUST00000015460,ENSMUST00000017153,ENSMUST00000018644,ENSMUST00000018651,ENSMUST00000018842,ENSMUST00000020161,ENSMUST00000020215,ENSMUST00000020837,ENSMUST00000021550,ENSMUST00000021693,ENSMUST00000022595,ENSMUST00000023119,ENSMUST00000023151,ENSMUST00000023156,…
GO:BP	animal organ development	GO:0048513	0.0277946	1.55604	3463	354	89	21250	ENSMUST00000000312,ENSMUST00000009772,ENSMUST00000015460,ENSMUST00000017153,ENSMUST00000018842,ENSMUST00000019962,ENSMUST00000020161,ENSMUST00000020204,ENSMUST00000020215,ENSMUST00000021550,ENSMUST00000022595,ENSMUST00000023119,ENSMUST00000023151,ENSMUST00000023593,ENSMUST00000025075,ENSMUST00000025965,ENSMUST00000026360,ENSMUST00000026999,ENSMUST00000028881,ENSMUST00000029201,ENSMUST00000029846,…
GO:BP	negative regulation of immune system process	GO:0002683	0.0309585	1.50922	466	354	22	21250	ENSMUST00000015460,ENSMUST00000017153,ENSMUST00000020161,ENSMUST00000021550,ENSMUST00000023151,ENSMUST00000023593,ENSMUST00000026999,ENSMUST00000031320,ENSMUST00000032217,ENSMUST00000044155,ENSMUST00000048655,ENSMUST00000056977,ENSMUST00000064679,ENSMUST00000067543,ENSMUST00000085040,ENSMUST00000094337,ENSMUST00000098458,ENSMUST00000107473,ENSMUST00000112576,ENSMUST00000122412,ENSMUST00000152265,…
GO:BP	regulation of cellular protein metabolic process	GO:0032268	0.0366956	1.43539	2595	354	71	21250	ENSMUST00000000939,ENSMUST00000004936,ENSMUST00000005862,ENSMUST00000015449,ENSMUST00000015460,ENSMUST00000017153,ENSMUST00000020962,ENSMUST00000021204,ENSMUST00000022595,ENSMUST00000023151,ENSMUST00000023593,ENSMUST00000025363,ENSMUST00000025486,ENSMUST00000026999,ENSMUST00000028846,ENSMUST00000028881,ENSMUST00000029201,ENSMUST00000029846,ENSMUST00000031325,ENSMUST00000034232,ENSMUST00000035987,…
GO:BP	regulation of cellular component movement	GO:0051270	0.0370577	1.43112	1010	354	36	21250	ENSMUST00000000312,ENSMUST00000004936,ENSMUST00000015449,ENSMUST00000015460,ENSMUST00000017153,ENSMUST00000018644,ENSMUST00000022595,ENSMUST00000023151,ENSMUST00000023593,ENSMUST00000025363,ENSMUST00000027241,ENSMUST00000028881,ENSMUST00000029846,ENSMUST00000040514,ENSMUST00000042970,ENSMUST00000043059,ENSMUST00000048655,ENSMUST00000054279,ENSMUST00000064795,ENSMUST00000065587,ENSMUST00000065927,…
GO:BP	organic substance biosynthetic process	GO:1901576	0.0373524	1.42768	5540	354	128	21250	ENSMUST00000000312,ENSMUST00000000326,ENSMUST00000000505,ENSMUST00000005019,ENSMUST00000005503,ENSMUST00000005862,ENSMUST00000018644,ENSMUST00000018842,ENSMUST00000019708,ENSMUST00000020161,ENSMUST00000021550,ENSMUST00000022059,ENSMUST00000022507,ENSMUST00000022529,ENSMUST00000022595,ENSMUST00000023119,ENSMUST00000023151,ENSMUST00000023156,ENSMUST00000023353,ENSMUST00000023593,ENSMUST00000025075,…
GO:BP	macromolecule biosynthetic process	GO:0009059	0.0393703	1.40483	4634	354	111	21250	ENSMUST00000000312,ENSMUST00000000326,ENSMUST00000000505,ENSMUST00000005503,ENSMUST00000005862,ENSMUST00000018842,ENSMUST00000019708,ENSMUST00000022059,ENSMUST00000022507,ENSMUST00000022595,ENSMUST00000023119,ENSMUST00000023151,ENSMUST00000023156,ENSMUST00000023353,ENSMUST00000023593,ENSMUST00000025075,ENSMUST00000025363,ENSMUST00000025965,ENSMUST00000026416,ENSMUST00000026662,ENSMUST00000026999,…
GO:BP	DNA metabolic process	GO:0006259	0.0424937	1.37168	814	354	31	21250	ENSMUST00000000505,ENSMUST00000005503,ENSMUST00000009772,ENSMUST00000022595,ENSMUST00000023151,ENSMUST00000023353,ENSMUST00000023593,ENSMUST00000025965,ENSMUST00000026416,ENSMUST00000029201,ENSMUST00000037913,ENSMUST00000038229,ENSMUST00000040536,ENSMUST00000048128,ENSMUST00000054279,ENSMUST00000058011,ENSMUST00000065997,ENSMUST00000067692,ENSMUST00000092665,ENSMUST00000096369,ENSMUST00000102744,…
GO:BP	positive regulation of epithelial to mesenchymal transition	GO:0010718	0.0431067	1.36546	50	354	7	21250	ENSMUST00000022595,ENSMUST00000025075,ENSMUST00000028881,ENSMUST00000105510,ENSMUST00000110191,ENSMUST00000154256,ENSMUST00000218183
GO:BP	response to interleukin-4	GO:0070670	0.0442364	1.35422	34	354	6	21250	ENSMUST00000020161,ENSMUST00000058011,ENSMUST00000071065,ENSMUST00000077577,ENSMUST00000122412,ENSMUST00000125682
GO:BP	mitotic cell cycle phase transition	GO:0044772	0.0479066	1.3196	343	354	18	21250	ENSMUST00000005503,ENSMUST00000005862,ENSMUST00000022595,ENSMUST00000025486,ENSMUST00000026416,ENSMUST00000030456,ENSMUST00000044260,ENSMUST00000060366,ENSMUST00000067692,ENSMUST00000073109,ENSMUST00000102744,ENSMUST00000104958,ENSMUST00000125682,ENSMUST00000140306,ENSMUST00000154288,ENSMUST00000170046,ENSMUST00000172702,ENSMUST00000216224
GO:BP	negative regulation of cellular process	GO:0048523	2.61026e-09	8.58332	4761	354	138	21250	ENSMUST00000000312,ENSMUST00000000326,ENSMUST00000000939,ENSMUST00000003635,ENSMUST00000005503,ENSMUST00000005862,ENSMUST00000015460,ENSMUST00000017153,ENSMUST00000018644,ENSMUST00000018651,ENSMUST00000018842,ENSMUST00000020161,ENSMUST00000020215,ENSMUST00000021204,ENSMUST00000021550,ENSMUST00000022507,ENSMUST00000022595,ENSMUST00000023119,ENSMUST00000023151,ENSMUST00000023593,ENSMUST00000025075,…
GO:BP	negative regulation of biological process	GO:0048519	5.89903e-09	8.22922	5319	354	148	21250	ENSMUST00000000312,ENSMUST00000000326,ENSMUST00000000939,ENSMUST00000003635,ENSMUST00000005503,ENSMUST00000005862,ENSMUST00000015460,ENSMUST00000017153,ENSMUST00000018644,ENSMUST00000018651,ENSMUST00000018842,ENSMUST00000020161,ENSMUST00000020215,ENSMUST00000021204,ENSMUST00000021550,ENSMUST00000022507,ENSMUST00000022595,ENSMUST00000023119,ENSMUST00000023151,ENSMUST00000023593,ENSMUST00000025075,…
GO:BP	cellular response to organic substance	GO:0071310	1.84139e-08	7.73485	2352	354	84	21250	ENSMUST00000000312,ENSMUST00000000505,ENSMUST00000004936,ENSMUST00000005862,ENSMUST00000015449,ENSMUST00000018842,ENSMUST00000020161,ENSMUST00000020215,ENSMUST00000020962,ENSMUST00000023119,ENSMUST00000023156,ENSMUST00000023593,ENSMUST00000025075,ENSMUST00000025835,ENSMUST00000025965,ENSMUST00000026416,ENSMUST00000026999,ENSMUST00000027241,ENSMUST00000027503,ENSMUST00000028881,ENSMUST00000029201,…
GO:BP	cellular response to chemical stimulus	GO:0070887	2.42828e-08	7.6147	2936	354	97	21250	ENSMUST00000000312,ENSMUST00000000505,ENSMUST00000004936,ENSMUST00000005862,ENSMUST00000015449,ENSMUST00000015460,ENSMUST00000018842,ENSMUST00000020161,ENSMUST00000020215,ENSMUST00000020962,ENSMUST00000021204,ENSMUST00000022059,ENSMUST00000022595,ENSMUST00000023119,ENSMUST00000023156,ENSMUST00000023593,ENSMUST00000025075,ENSMUST00000025363,ENSMUST00000025486,ENSMUST00000025835,ENSMUST00000025965,…
GO:BP	regulation of cellular metabolic process	GO:0031323	6.90315e-08	7.16095	5904	354	156	21250	ENSMUST00000000312,ENSMUST00000000326,ENSMUST00000000505,ENSMUST00000000939,ENSMUST00000004936,ENSMUST00000005503,ENSMUST00000005862,ENSMUST00000009772,ENSMUST00000015449,ENSMUST00000015460,ENSMUST00000017153,ENSMUST00000018644,ENSMUST00000018842,ENSMUST00000019708,ENSMUST00000020215,ENSMUST00000020962,ENSMUST00000021204,ENSMUST00000021550,ENSMUST00000022059,ENSMUST00000022507,ENSMUST00000022595,…
GO:BP	regulation of metabolic process	GO:0019222	6.98222e-08	7.15601	6386	354	165	21250	ENSMUST00000000312,ENSMUST00000000326,ENSMUST00000000505,ENSMUST00000000939,ENSMUST00000004936,ENSMUST00000005503,ENSMUST00000005862,ENSMUST00000009772,ENSMUST00000015449,ENSMUST00000015460,ENSMUST00000017153,ENSMUST00000018644,ENSMUST00000018651,ENSMUST00000018842,ENSMUST00000019708,ENSMUST00000020215,ENSMUST00000020962,ENSMUST00000021204,ENSMUST00000021550,ENSMUST00000022059,ENSMUST00000022507,…
GO:BP	response to organic substance	GO:0010033	9.78665e-08	7.00937	3238	354	102	21250	ENSMUST00000000312,ENSMUST00000000505,ENSMUST00000004936,ENSMUST00000005862,ENSMUST00000006104,ENSMUST00000015449,ENSMUST00000018842,ENSMUST00000020161,ENSMUST00000020215,ENSMUST00000020962,ENSMUST00000023119,ENSMUST00000023156,ENSMUST00000023593,ENSMUST00000025075,ENSMUST00000025835,ENSMUST00000025965,ENSMUST00000026416,ENSMUST00000026999,ENSMUST00000027241,ENSMUST00000027503,ENSMUST00000028881,…
GO:BP	regulation of macromolecule metabolic process	GO:0060255	9.01563e-07	6.045	5934	354	153	21250	ENSMUST00000000312,ENSMUST00000000326,ENSMUST00000000939,ENSMUST00000004936,ENSMUST00000005503,ENSMUST00000005862,ENSMUST00000009772,ENSMUST00000015449,ENSMUST00000015460,ENSMUST00000017153,ENSMUST00000018842,ENSMUST00000019708,ENSMUST00000020962,ENSMUST00000021204,ENSMUST00000022059,ENSMUST00000022507,ENSMUST00000022595,ENSMUST00000023119,ENSMUST00000023151,ENSMUST00000023156,ENSMUST00000023593,…
GO:BP	regulation of response to stimulus	GO:0048583	2.45851e-06	5.60933	4006	354	114	21250	ENSMUST00000000939,ENSMUST00000003635,ENSMUST00000004936,ENSMUST00000005019,ENSMUST00000005503,ENSMUST00000005862,ENSMUST00000006104,ENSMUST00000009772,ENSMUST00000015449,ENSMUST00000015460,ENSMUST00000018644,ENSMUST00000020161,ENSMUST00000020215,ENSMUST00000021204,ENSMUST00000021550,ENSMUST00000022507,ENSMUST00000022595,ENSMUST00000023151,ENSMUST00000023329,ENSMUST00000023509,ENSMUST00000023593,…
GO:BP	positive regulation of biological process	GO:0048518	2.69011e-06	5.57023	6126	354	155	21250	ENSMUST00000000312,ENSMUST00000000939,ENSMUST00000004936,ENSMUST00000005019,ENSMUST00000005503,ENSMUST00000005862,ENSMUST00000015449,ENSMUST00000015460,ENSMUST00000017153,ENSMUST00000018644,ENSMUST00000018651,ENSMUST00000018842,ENSMUST00000019708,ENSMUST00000020161,ENSMUST00000020215,ENSMUST00000021544,ENSMUST00000021550,ENSMUST00000022507,ENSMUST00000022595,ENSMUST00000023119,ENSMUST00000023151,…
GO:BP	regulation of primary metabolic process	GO:0080090	3.908e-06	5.40805	5728	354	147	21250	ENSMUST00000000312,ENSMUST00000000326,ENSMUST00000000939,ENSMUST00000004936,ENSMUST00000005503,ENSMUST00000005862,ENSMUST00000009772,ENSMUST00000015449,ENSMUST00000015460,ENSMUST00000017153,ENSMUST00000018644,ENSMUST00000018842,ENSMUST00000019708,ENSMUST00000020215,ENSMUST00000020962,ENSMUST00000021204,ENSMUST00000022059,ENSMUST00000022507,ENSMUST00000022595,ENSMUST00000023119,ENSMUST00000023151,…
GO:BP	regulation of nitrogen compound metabolic process	GO:0051171	4.31679e-06	5.36484	5577	354	144	21250	ENSMUST00000000312,ENSMUST00000000326,ENSMUST00000000939,ENSMUST00000004936,ENSMUST00000005503,ENSMUST00000005862,ENSMUST00000009772,ENSMUST00000015449,ENSMUST00000015460,ENSMUST00000017153,ENSMUST00000018644,ENSMUST00000018842,ENSMUST00000019708,ENSMUST00000020962,ENSMUST00000021204,ENSMUST00000022059,ENSMUST00000022507,ENSMUST00000022595,ENSMUST00000023119,ENSMUST00000023151,ENSMUST00000023156,…
GO:BP	cellular response to stimulus	GO:0051716	4.92707e-06	5.30741	8182	354	191	21250	ENSMUST00000000312,ENSMUST00000000505,ENSMUST00000000939,ENSMUST00000003635,ENSMUST00000004936,ENSMUST00000005019,ENSMUST00000005503,ENSMUST00000005862,ENSMUST00000006104,ENSMUST00000009772,ENSMUST00000015449,ENSMUST00000015460,ENSMUST00000018644,ENSMUST00000018842,ENSMUST00000020161,ENSMUST00000020215,ENSMUST00000020962,ENSMUST00000021204,ENSMUST00000021544,ENSMUST00000021550,ENSMUST00000022059,…
GO:BP	response to stress	GO:0006950	7.33531e-06	5.13458	3687	354	106	21250	ENSMUST00000000505,ENSMUST00000003635,ENSMUST00000004936,ENSMUST00000005503,ENSMUST00000005862,ENSMUST00000006104,ENSMUST00000009772,ENSMUST00000015449,ENSMUST00000015460,ENSMUST00000017153,ENSMUST00000018644,ENSMUST00000018651,ENSMUST00000020161,ENSMUST00000021550,ENSMUST00000022507,ENSMUST00000022595,ENSMUST00000023151,ENSMUST00000023156,ENSMUST00000023593,ENSMUST00000025363,ENSMUST00000025486,…
GO:BP	cellular response to cytokine stimulus	GO:0071345	7.48933e-06	5.12556	811	354	39	21250	ENSMUST00000004936,ENSMUST00000020161,ENSMUST00000020962,ENSMUST00000023156,ENSMUST00000023593,ENSMUST00000025965,ENSMUST00000026999,ENSMUST00000027241,ENSMUST00000028881,ENSMUST00000031319,ENSMUST00000031320,ENSMUST00000034232,ENSMUST00000037636,ENSMUST00000042610,ENSMUST00000054002,ENSMUST00000058011,ENSMUST00000060366,ENSMUST00000062519,ENSMUST00000064679,ENSMUST00000064795,ENSMUST00000065587,…
GO:BP	response to endogenous stimulus	GO:0009719	1.49062e-05	4.82663	1601	354	59	21250	ENSMUST00000000312,ENSMUST00000000505,ENSMUST00000005862,ENSMUST00000018842,ENSMUST00000020161,ENSMUST00000020215,ENSMUST00000023119,ENSMUST00000023593,ENSMUST00000025075,ENSMUST00000026416,ENSMUST00000026999,ENSMUST00000028881,ENSMUST00000029846,ENSMUST00000030127,ENSMUST00000030398,ENSMUST00000030456,ENSMUST00000031017,ENSMUST00000031325,ENSMUST00000033054,ENSMUST00000034453,ENSMUST00000035908,…
GO:BP	system development	GO:0048731	2.70015e-05	4.56861	4678	354	124	21250	ENSMUST00000000312,ENSMUST00000000939,ENSMUST00000004936,ENSMUST00000005019,ENSMUST00000005503,ENSMUST00000009772,ENSMUST00000015449,ENSMUST00000015460,ENSMUST00000017153,ENSMUST00000018651,ENSMUST00000018842,ENSMUST00000019962,ENSMUST00000020161,ENSMUST00000020204,ENSMUST00000020215,ENSMUST00000020856,ENSMUST00000021204,ENSMUST00000021550,ENSMUST00000022595,ENSMUST00000023119,ENSMUST00000023151,…
GO:BP	cell cycle	GO:0007049	2.70085e-05	4.5685	1669	354	60	21250	ENSMUST00000000505,ENSMUST00000001513,ENSMUST00000005503,ENSMUST00000005862,ENSMUST00000009772,ENSMUST00000020837,ENSMUST00000022595,ENSMUST00000022784,ENSMUST00000023353,ENSMUST00000025486,ENSMUST00000025965,ENSMUST00000026416,ENSMUST00000027697,ENSMUST00000028881,ENSMUST00000030456,ENSMUST00000032233,ENSMUST00000033179,ENSMUST00000033326,ENSMUST00000037913,ENSMUST00000044260,ENSMUST00000050918,…
GO:BP	cytokine production	GO:0001816	3.04385e-05	4.51658	713	354	35	21250	ENSMUST00000015460,ENSMUST00000018644,ENSMUST00000020161,ENSMUST00000021550,ENSMUST00000022595,ENSMUST00000023151,ENSMUST00000023156,ENSMUST00000023593,ENSMUST00000026360,ENSMUST00000026999,ENSMUST00000027241,ENSMUST00000028881,ENSMUST00000031320,ENSMUST00000032217,ENSMUST00000040536,ENSMUST00000043059,ENSMUST00000048782,ENSMUST00000054445,ENSMUST00000056977,ENSMUST00000064679,ENSMUST00000064795,…
GO:BP	intracellular signal transduction	GO:0035556	3.54828e-05	4.44998	2513	354	79	21250	ENSMUST00000004936,ENSMUST00000005503,ENSMUST00000005862,ENSMUST00000015449,ENSMUST00000015460,ENSMUST00000018644,ENSMUST00000020215,ENSMUST00000021544,ENSMUST00000023151,ENSMUST00000023487,ENSMUST00000023593,ENSMUST00000025363,ENSMUST00000025486,ENSMUST00000025965,ENSMUST00000026416,ENSMUST00000026999,ENSMUST00000028846,ENSMUST00000028881,ENSMUST00000029201,ENSMUST00000029846,ENSMUST00000030127,…
GO:BP	regulation of defense response	GO:0031347	4.29442e-05	4.3671	621	354	32	21250	ENSMUST00000004936,ENSMUST00000018644,ENSMUST00000020161,ENSMUST00000021550,ENSMUST00000022507,ENSMUST00000023151,ENSMUST00000023593,ENSMUST00000027241,ENSMUST00000028881,ENSMUST00000032217,ENSMUST00000040065,ENSMUST00000042610,ENSMUST00000043059,ENSMUST00000048655,ENSMUST00000053215,ENSMUST00000054002,ENSMUST00000059037,ENSMUST00000064679,ENSMUST00000065927,ENSMUST00000075221,ENSMUST00000097275,…
GO:BP	response to stimulus	GO:0050896	4.52142e-05	4.34473	9804	354	215	21250	ENSMUST00000000312,ENSMUST00000000505,ENSMUST00000000939,ENSMUST00000003635,ENSMUST00000004936,ENSMUST00000005019,ENSMUST00000005503,ENSMUST00000005862,ENSMUST00000005952,ENSMUST00000006104,ENSMUST00000009772,ENSMUST00000015449,ENSMUST00000015460,ENSMUST00000017153,ENSMUST00000018644,ENSMUST00000018651,ENSMUST00000018842,ENSMUST00000020161,ENSMUST00000020215,ENSMUST00000020962,ENSMUST00000021204,…
GO:BP	cell population proliferation	GO:0008283	5.50566e-05	4.25919	2046	354	68	21250	ENSMUST00000000505,ENSMUST00000004936,ENSMUST00000005862,ENSMUST00000015460,ENSMUST00000017153,ENSMUST00000018644,ENSMUST00000018651,ENSMUST00000018842,ENSMUST00000020161,ENSMUST00000021550,ENSMUST00000022595,ENSMUST00000023119,ENSMUST00000023151,ENSMUST00000023593,ENSMUST00000025075,ENSMUST00000025363,ENSMUST00000025965,ENSMUST00000026416,ENSMUST00000028881,ENSMUST00000029201,ENSMUST00000029846,…
GO:BP	positive regulation of metabolic process	GO:0009893	5.81597e-05	4.23538	3534	354	100	21250	ENSMUST00000000312,ENSMUST00000000939,ENSMUST00000004936,ENSMUST00000005503,ENSMUST00000005862,ENSMUST00000015449,ENSMUST00000015460,ENSMUST00000017153,ENSMUST00000018644,ENSMUST00000018651,ENSMUST00000018842,ENSMUST00000019708,ENSMUST00000022595,ENSMUST00000023119,ENSMUST00000023151,ENSMUST00000023593,ENSMUST00000025075,ENSMUST00000025363,ENSMUST00000025486,ENSMUST00000025835,ENSMUST00000026360,…
GO:BP	regulation of cell-cell adhesion	GO:0022407	6.65956e-05	4.17655	380	354	24	21250	ENSMUST00000000312,ENSMUST00000015460,ENSMUST00000017153,ENSMUST00000020161,ENSMUST00000021550,ENSMUST00000022595,ENSMUST00000023151,ENSMUST00000023593,ENSMUST00000026999,ENSMUST00000028881,ENSMUST00000032217,ENSMUST00000033888,ENSMUST00000035908,ENSMUST00000044155,ENSMUST00000048655,ENSMUST00000056977,ENSMUST00000098458,ENSMUST00000107473,ENSMUST00000110191,ENSMUST00000112576,ENSMUST00000114752,…
GO:BP	cellular macromolecule metabolic process	GO:0044260	6.80635e-05	4.16709	7792	354	180	21250	ENSMUST00000000312,ENSMUST00000000326,ENSMUST00000000505,ENSMUST00000000939,ENSMUST00000004936,ENSMUST00000005503,ENSMUST00000005862,ENSMUST00000009772,ENSMUST00000015449,ENSMUST00000015460,ENSMUST00000017153,ENSMUST00000018842,ENSMUST00000019708,ENSMUST00000020215,ENSMUST00000020962,ENSMUST00000021204,ENSMUST00000022059,ENSMUST00000022507,ENSMUST00000022595,ENSMUST00000023119,ENSMUST00000023151,…
GO:BP	negative regulation of cell-cell adhesion	GO:0022408	9.1359e-05	4.03925	174	354	16	21250	ENSMUST00000000312,ENSMUST00000017153,ENSMUST00000020161,ENSMUST00000021550,ENSMUST00000022595,ENSMUST00000023151,ENSMUST00000023593,ENSMUST00000026999,ENSMUST00000032217,ENSMUST00000044155,ENSMUST00000056977,ENSMUST00000098458,ENSMUST00000112576,ENSMUST00000122412,ENSMUST00000154256,ENSMUST00000203020
GO:BP	response to cytokine	GO:0034097	9.37112e-05	4.02821	927	354	40	21250	ENSMUST00000004936,ENSMUST00000020161,ENSMUST00000020962,ENSMUST00000023156,ENSMUST00000023593,ENSMUST00000025965,ENSMUST00000026999,ENSMUST00000027241,ENSMUST00000028881,ENSMUST00000031319,ENSMUST00000031320,ENSMUST00000034232,ENSMUST00000037636,ENSMUST00000042610,ENSMUST00000054002,ENSMUST00000058011,ENSMUST00000060366,ENSMUST00000062519,ENSMUST00000064679,ENSMUST00000064795,ENSMUST00000065587,…
GO:BP	multicellular organism development	GO:0007275	9.66654e-05	4.01473	5194	354	132	21250	ENSMUST00000000312,ENSMUST00000000939,ENSMUST00000004936,ENSMUST00000005019,ENSMUST00000005503,ENSMUST00000006104,ENSMUST00000009772,ENSMUST00000015449,ENSMUST00000015460,ENSMUST00000017153,ENSMUST00000018651,ENSMUST00000018842,ENSMUST00000019962,ENSMUST00000020161,ENSMUST00000020204,ENSMUST00000020215,ENSMUST00000020856,ENSMUST00000021204,ENSMUST00000021550,ENSMUST00000022595,ENSMUST00000023119,…
GO:BP	regulation of cytokine production	GO:0001817	0.000100142	3.99938	644	354	32	21250	ENSMUST00000015460,ENSMUST00000018644,ENSMUST00000020161,ENSMUST00000021550,ENSMUST00000022595,ENSMUST00000023151,ENSMUST00000023156,ENSMUST00000023593,ENSMUST00000026360,ENSMUST00000026999,ENSMUST00000027241,ENSMUST00000028881,ENSMUST00000031320,ENSMUST00000032217,ENSMUST00000043059,ENSMUST00000054445,ENSMUST00000064679,ENSMUST00000064795,ENSMUST00000067912,ENSMUST00000075221,ENSMUST00000098458,…
GO:BP	regulation of multicellular organismal process	GO:0051239	0.000107257	3.96957	3141	354	91	21250	ENSMUST00000000939,ENSMUST00000004936,ENSMUST00000005019,ENSMUST00000005503,ENSMUST00000006104,ENSMUST00000015449,ENSMUST00000015460,ENSMUST00000018644,ENSMUST00000018651,ENSMUST00000018842,ENSMUST00000020161,ENSMUST00000020204,ENSMUST00000020215,ENSMUST00000021550,ENSMUST00000022595,ENSMUST00000023119,ENSMUST00000023151,ENSMUST00000023156,ENSMUST00000023593,ENSMUST00000025075,ENSMUST00000025363,…
GO:BP	regulation of immune system process	GO:0002682	0.000148969	3.8269	1415	354	52	21250	ENSMUST00000004936,ENSMUST00000005503,ENSMUST00000015460,ENSMUST00000017153,ENSMUST00000018644,ENSMUST00000020161,ENSMUST00000021550,ENSMUST00000022507,ENSMUST00000022595,ENSMUST00000023151,ENSMUST00000023593,ENSMUST00000026999,ENSMUST00000027241,ENSMUST00000028881,ENSMUST00000031320,ENSMUST00000032217,ENSMUST00000033888,ENSMUST00000035037,ENSMUST00000035908,ENSMUST00000040065,ENSMUST00000040514,…
GO:BP	regulation of signal transduction	GO:0009966	0.000170518	3.76823	2981	354	87	21250	ENSMUST00000000939,ENSMUST00000004936,ENSMUST00000005019,ENSMUST00000005862,ENSMUST00000015449,ENSMUST00000015460,ENSMUST00000018644,ENSMUST00000020161,ENSMUST00000020215,ENSMUST00000021204,ENSMUST00000023151,ENSMUST00000023329,ENSMUST00000023509,ENSMUST00000023593,ENSMUST00000025075,ENSMUST00000025363,ENSMUST00000025486,ENSMUST00000025965,ENSMUST00000026999,ENSMUST00000027241,ENSMUST00000028846,…
GO:BP	regulation of cell adhesion	GO:0030155	0.000208921	3.68002	665	354	32	21250	ENSMUST00000000312,ENSMUST00000015460,ENSMUST00000017153,ENSMUST00000020161,ENSMUST00000021550,ENSMUST00000022595,ENSMUST00000023151,ENSMUST00000023593,ENSMUST00000026999,ENSMUST00000028881,ENSMUST00000029846,ENSMUST00000031246,ENSMUST00000032217,ENSMUST00000033888,ENSMUST00000035037,ENSMUST00000035908,ENSMUST00000044155,ENSMUST00000048655,ENSMUST00000054351,ENSMUST00000056977,ENSMUST00000097275,…
GO:BP	cellular component organization	GO:0016043	0.000305054	3.51562	5987	354	145	21250	ENSMUST00000000312,ENSMUST00000000505,ENSMUST00000000939,ENSMUST00000001513,ENSMUST00000004936,ENSMUST00000005019,ENSMUST00000005503,ENSMUST00000005862,ENSMUST00000006104,ENSMUST00000009772,ENSMUST00000015460,ENSMUST00000017153,ENSMUST00000018651,ENSMUST00000018842,ENSMUST00000020161,ENSMUST00000020215,ENSMUST00000020837,ENSMUST00000020962,ENSMUST00000021544,ENSMUST00000022595,ENSMUST00000022784,…
GO:BP	regulation of cell communication	GO:0010646	0.000321219	3.4932	3361	354	94	21250	ENSMUST00000000312,ENSMUST00000000939,ENSMUST00000004936,ENSMUST00000005019,ENSMUST00000005862,ENSMUST00000015449,ENSMUST00000015460,ENSMUST00000018644,ENSMUST00000020161,ENSMUST00000020215,ENSMUST00000021204,ENSMUST00000023151,ENSMUST00000023329,ENSMUST00000023509,ENSMUST00000023593,ENSMUST00000025075,ENSMUST00000025363,ENSMUST00000025486,ENSMUST00000025835,ENSMUST00000025965,ENSMUST00000026999,…
GO:BP	movement of cell or subcellular component	GO:0006928	0.000352181	3.45323	1925	354	63	21250	ENSMUST00000000312,ENSMUST00000004936,ENSMUST00000015449,ENSMUST00000015460,ENSMUST00000017153,ENSMUST00000018644,ENSMUST00000018842,ENSMUST00000020837,ENSMUST00000022595,ENSMUST00000023151,ENSMUST00000023593,ENSMUST00000025075,ENSMUST00000025363,ENSMUST00000026360,ENSMUST00000027241,ENSMUST00000028102,ENSMUST00000028881,ENSMUST00000029201,ENSMUST00000029846,ENSMUST00000031319,ENSMUST00000031320,…
GO:BP	cell surface receptor signaling pathway	GO:0007166	0.000360547	3.44304	2606	354	78	21250	ENSMUST00000000939,ENSMUST00000004936,ENSMUST00000006104,ENSMUST00000015449,ENSMUST00000015460,ENSMUST00000018644,ENSMUST00000020161,ENSMUST00000020215,ENSMUST00000021204,ENSMUST00000023151,ENSMUST00000023156,ENSMUST00000023509,ENSMUST00000023593,ENSMUST00000025075,ENSMUST00000025363,ENSMUST00000026360,ENSMUST00000026999,ENSMUST00000027241,ENSMUST00000028881,ENSMUST00000029846,ENSMUST00000031319,…
GO:BP	anatomical structure development	GO:0048856	0.000400823	3.39705	5742	354	140	21250	ENSMUST00000000312,ENSMUST00000000939,ENSMUST00000004936,ENSMUST00000005019,ENSMUST00000005503,ENSMUST00000006104,ENSMUST00000009772,ENSMUST00000015449,ENSMUST00000015460,ENSMUST00000017153,ENSMUST00000018651,ENSMUST00000018842,ENSMUST00000019962,ENSMUST00000020161,ENSMUST00000020204,ENSMUST00000020215,ENSMUST00000020837,ENSMUST00000020856,ENSMUST00000021204,ENSMUST00000021550,ENSMUST00000022595,…
GO:BP	regulation of signaling	GO:0023051	0.000401879	3.3959	3377	354	94	21250	ENSMUST00000000312,ENSMUST00000000939,ENSMUST00000004936,ENSMUST00000005019,ENSMUST00000005862,ENSMUST00000015449,ENSMUST00000015460,ENSMUST00000018644,ENSMUST00000020161,ENSMUST00000020215,ENSMUST00000021204,ENSMUST00000023151,ENSMUST00000023329,ENSMUST00000023509,ENSMUST00000023593,ENSMUST00000025075,ENSMUST00000025363,ENSMUST00000025486,ENSMUST00000025835,ENSMUST00000025965,ENSMUST00000026999,…
GO:BP	regulation of cell population proliferation	GO:0042127	0.000422921	3.37374	1717	354	58	21250	ENSMUST00000004936,ENSMUST00000005862,ENSMUST00000015460,ENSMUST00000017153,ENSMUST00000018644,ENSMUST00000018651,ENSMUST00000018842,ENSMUST00000020161,ENSMUST00000021550,ENSMUST00000022595,ENSMUST00000023119,ENSMUST00000023151,ENSMUST00000023593,ENSMUST00000025075,ENSMUST00000025363,ENSMUST00000026416,ENSMUST00000028881,ENSMUST00000029201,ENSMUST00000029846,ENSMUST00000031017,ENSMUST00000031320,…
GO:BP	DNA replication initiation	GO:0006270	0.000532577	3.27362	27	354	7	21250	ENSMUST00000000505,ENSMUST00000023353,ENSMUST00000026416,ENSMUST00000058011,ENSMUST00000102744,ENSMUST00000164309,ENSMUST00000190495
GO:BP	cellular component organization or biogenesis	GO:0071840	0.000538248	3.26902	6148	354	147	21250	ENSMUST00000000312,ENSMUST00000000505,ENSMUST00000000939,ENSMUST00000001513,ENSMUST00000004936,ENSMUST00000005019,ENSMUST00000005503,ENSMUST00000005862,ENSMUST00000006104,ENSMUST00000009772,ENSMUST00000015460,ENSMUST00000017153,ENSMUST00000018651,ENSMUST00000018842,ENSMUST00000020161,ENSMUST00000020215,ENSMUST00000020837,ENSMUST00000020962,ENSMUST00000021544,ENSMUST00000022595,ENSMUST00000022784,…
GO:BP	positive regulation of macromolecule metabolic process	GO:0010604	0.000547695	3.26146	3253	354	91	21250	ENSMUST00000000312,ENSMUST00000000939,ENSMUST00000004936,ENSMUST00000005503,ENSMUST00000005862,ENSMUST00000015449,ENSMUST00000015460,ENSMUST00000017153,ENSMUST00000018842,ENSMUST00000019708,ENSMUST00000022595,ENSMUST00000023119,ENSMUST00000023151,ENSMUST00000023593,ENSMUST00000025075,ENSMUST00000025363,ENSMUST00000025486,ENSMUST00000026360,ENSMUST00000026416,ENSMUST00000026999,ENSMUST00000028881,…
GO:BP	negative regulation of metabolic process	GO:0009892	0.000582796	3.23448	2968	354	85	21250	ENSMUST00000000326,ENSMUST00000005503,ENSMUST00000005862,ENSMUST00000018644,ENSMUST00000018842,ENSMUST00000021204,ENSMUST00000021550,ENSMUST00000022507,ENSMUST00000023119,ENSMUST00000023151,ENSMUST00000023593,ENSMUST00000025363,ENSMUST00000025965,ENSMUST00000026360,ENSMUST00000026416,ENSMUST00000026662,ENSMUST00000026999,ENSMUST00000028846,ENSMUST00000028881,ENSMUST00000029201,ENSMUST00000031320,…
GO:BP	regulation of response to stress	GO:0080134	0.000624422	3.20452	1315	354	48	21250	ENSMUST00000003635,ENSMUST00000004936,ENSMUST00000006104,ENSMUST00000009772,ENSMUST00000015449,ENSMUST00000015460,ENSMUST00000018644,ENSMUST00000020161,ENSMUST00000021550,ENSMUST00000022507,ENSMUST00000023151,ENSMUST00000023593,ENSMUST00000025363,ENSMUST00000025486,ENSMUST00000027241,ENSMUST00000028881,ENSMUST00000032217,ENSMUST00000035987,ENSMUST00000037913,ENSMUST00000040065,ENSMUST00000042610,…
GO:BP	cell-cell adhesion	GO:0098609	0.000636762	3.19602	771	354	34	21250	ENSMUST00000000312,ENSMUST00000015460,ENSMUST00000017153,ENSMUST00000019962,ENSMUST00000020161,ENSMUST00000021550,ENSMUST00000022595,ENSMUST00000023151,ENSMUST00000023156,ENSMUST00000023593,ENSMUST00000026999,ENSMUST00000028881,ENSMUST00000029846,ENSMUST00000032217,ENSMUST00000032265,ENSMUST00000033888,ENSMUST00000035037,ENSMUST00000035908,ENSMUST00000044155,ENSMUST00000048655,ENSMUST00000056760,…
GO:BP	positive regulation of cellular process	GO:0048522	0.00064995	3.18712	5411	354	133	21250	ENSMUST00000000312,ENSMUST00000000939,ENSMUST00000004936,ENSMUST00000005019,ENSMUST00000005503,ENSMUST00000005862,ENSMUST00000015449,ENSMUST00000015460,ENSMUST00000017153,ENSMUST00000018644,ENSMUST00000018651,ENSMUST00000018842,ENSMUST00000019708,ENSMUST00000020161,ENSMUST00000020215,ENSMUST00000021544,ENSMUST00000021550,ENSMUST00000022595,ENSMUST00000023119,ENSMUST00000023151,ENSMUST00000023156,…
GO:BP	macromolecule metabolic process	GO:0043170	0.000650392	3.18682	9062	354	198	21250	ENSMUST00000000312,ENSMUST00000000326,ENSMUST00000000505,ENSMUST00000000939,ENSMUST00000004936,ENSMUST00000005503,ENSMUST00000005862,ENSMUST00000009772,ENSMUST00000015449,ENSMUST00000015460,ENSMUST00000017153,ENSMUST00000018842,ENSMUST00000019708,ENSMUST00000020215,ENSMUST00000020962,ENSMUST00000021204,ENSMUST00000022059,ENSMUST00000022507,ENSMUST00000022595,ENSMUST00000023119,ENSMUST00000023151,…
GO:BP	phosphorylation	GO:0016310	0.000654359	3.18418	2274	354	70	21250	ENSMUST00000000505,ENSMUST00000004936,ENSMUST00000005862,ENSMUST00000015449,ENSMUST00000015460,ENSMUST00000017153,ENSMUST00000020215,ENSMUST00000022595,ENSMUST00000023593,ENSMUST00000025363,ENSMUST00000025486,ENSMUST00000026416,ENSMUST00000026999,ENSMUST00000027503,ENSMUST00000027697,ENSMUST00000028846,ENSMUST00000028881,ENSMUST00000029201,ENSMUST00000029846,ENSMUST00000030583,ENSMUST00000031325,…
GO:BP	regulation of protein modification process	GO:0031399	0.000669881	3.174	1828	354	60	21250	ENSMUST00000004936,ENSMUST00000005862,ENSMUST00000015449,ENSMUST00000015460,ENSMUST00000017153,ENSMUST00000020962,ENSMUST00000021204,ENSMUST00000022595,ENSMUST00000023151,ENSMUST00000023593,ENSMUST00000025363,ENSMUST00000025486,ENSMUST00000026999,ENSMUST00000028846,ENSMUST00000028881,ENSMUST00000029201,ENSMUST00000029846,ENSMUST00000031325,ENSMUST00000034232,ENSMUST00000035987,ENSMUST00000036248,…
GO:BP	cell activation	GO:0001775	0.000806852	3.09321	1045	354	41	21250	ENSMUST00000005503,ENSMUST00000015460,ENSMUST00000017153,ENSMUST00000018644,ENSMUST00000020161,ENSMUST00000021550,ENSMUST00000022595,ENSMUST00000023151,ENSMUST00000025965,ENSMUST00000026999,ENSMUST00000028881,ENSMUST00000029201,ENSMUST00000030381,ENSMUST00000031320,ENSMUST00000032217,ENSMUST00000033888,ENSMUST00000035037,ENSMUST00000035908,ENSMUST00000040514,ENSMUST00000040536,ENSMUST00000044155,…
GO:BP	nitrogen compound metabolic process	GO:0006807	0.000816672	3.08795	9442	354	204	21250	ENSMUST00000000312,ENSMUST00000000326,ENSMUST00000000505,ENSMUST00000000939,ENSMUST00000004936,ENSMUST00000005503,ENSMUST00000005862,ENSMUST00000006544,ENSMUST00000009772,ENSMUST00000015449,ENSMUST00000015460,ENSMUST00000017153,ENSMUST00000018644,ENSMUST00000018842,ENSMUST00000019708,ENSMUST00000020161,ENSMUST00000020215,ENSMUST00000020804,ENSMUST00000020962,ENSMUST00000021204,ENSMUST00000021550,…
GO:BP	cellular response to endogenous stimulus	GO:0071495	0.000852166	3.06948	1288	354	47	21250	ENSMUST00000000312,ENSMUST00000000505,ENSMUST00000005862,ENSMUST00000018842,ENSMUST00000020161,ENSMUST00000020215,ENSMUST00000023119,ENSMUST00000023593,ENSMUST00000025075,ENSMUST00000026416,ENSMUST00000026999,ENSMUST00000028881,ENSMUST00000029846,ENSMUST00000030127,ENSMUST00000034453,ENSMUST00000035908,ENSMUST00000036248,ENSMUST00000040514,ENSMUST00000041357,ENSMUST00000048128,ENSMUST00000053215,…
GO:BP	protein phosphorylation	GO:0006468	0.00103704	2.9842	1896	354	61	21250	ENSMUST00000004936,ENSMUST00000005862,ENSMUST00000015449,ENSMUST00000015460,ENSMUST00000017153,ENSMUST00000022595,ENSMUST00000023593,ENSMUST00000025363,ENSMUST00000025486,ENSMUST00000026416,ENSMUST00000026999,ENSMUST00000027697,ENSMUST00000028846,ENSMUST00000028881,ENSMUST00000029201,ENSMUST00000029846,ENSMUST00000031325,ENSMUST00000033326,ENSMUST00000034232,ENSMUST00000035037,ENSMUST00000035987,…
GO:BP	regulation of phosphorylation	GO:0042325	0.0012102	2.91714	1556	354	53	21250	ENSMUST00000000505,ENSMUST00000004936,ENSMUST00000005862,ENSMUST00000015449,ENSMUST00000015460,ENSMUST00000017153,ENSMUST00000020215,ENSMUST00000022595,ENSMUST00000023593,ENSMUST00000025363,ENSMUST00000025486,ENSMUST00000026999,ENSMUST00000028846,ENSMUST00000028881,ENSMUST00000029201,ENSMUST00000029846,ENSMUST00000031325,ENSMUST00000034232,ENSMUST00000035987,ENSMUST00000036248,ENSMUST00000038287,…
GO:BP	cell cycle phase transition	GO:0044770	0.00141631	2.84884	385	354	22	21250	ENSMUST00000005503,ENSMUST00000005862,ENSMUST00000022595,ENSMUST00000025486,ENSMUST00000026416,ENSMUST00000030456,ENSMUST00000044260,ENSMUST00000060366,ENSMUST00000067692,ENSMUST00000073109,ENSMUST00000102744,ENSMUST00000104958,ENSMUST00000107893,ENSMUST00000125682,ENSMUST00000139518,ENSMUST00000140306,ENSMUST00000154288,ENSMUST00000170046,ENSMUST00000172702,ENSMUST00000216224,ENSMUST00000216594,…
GO:BP	negative regulation of cellular metabolic process	GO:0031324	0.00143929	2.84185	2602	354	76	21250	ENSMUST00000000326,ENSMUST00000005503,ENSMUST00000005862,ENSMUST00000018842,ENSMUST00000021204,ENSMUST00000022507,ENSMUST00000023119,ENSMUST00000023151,ENSMUST00000023593,ENSMUST00000025363,ENSMUST00000025965,ENSMUST00000026416,ENSMUST00000026662,ENSMUST00000026999,ENSMUST00000028846,ENSMUST00000028881,ENSMUST00000032217,ENSMUST00000033001,ENSMUST00000033179,ENSMUST00000036248,ENSMUST00000037913,…
GO:BP	regulation of response to external stimulus	GO:0032101	0.00170985	2.76704	919	354	37	21250	ENSMUST00000004936,ENSMUST00000006104,ENSMUST00000015449,ENSMUST00000015460,ENSMUST00000018644,ENSMUST00000020161,ENSMUST00000021550,ENSMUST00000022507,ENSMUST00000023151,ENSMUST00000023593,ENSMUST00000027241,ENSMUST00000028881,ENSMUST00000032217,ENSMUST00000040065,ENSMUST00000042610,ENSMUST00000043059,ENSMUST00000044155,ENSMUST00000048655,ENSMUST00000053215,ENSMUST00000054002,ENSMUST00000059037,…
GO:BP	positive regulation of cellular metabolic process	GO:0031325	0.00202251	2.69411	3251	354	89	21250	ENSMUST00000000312,ENSMUST00000000939,ENSMUST00000004936,ENSMUST00000005503,ENSMUST00000005862,ENSMUST00000015449,ENSMUST00000015460,ENSMUST00000017153,ENSMUST00000018644,ENSMUST00000018842,ENSMUST00000019708,ENSMUST00000022595,ENSMUST00000023119,ENSMUST00000023151,ENSMUST00000023593,ENSMUST00000025075,ENSMUST00000025363,ENSMUST00000025486,ENSMUST00000025835,ENSMUST00000026416,ENSMUST00000026999,…
GO:BP	regulation of cell cycle process	GO:0010564	0.00207958	2.68202	594	354	28	21250	ENSMUST00000005503,ENSMUST00000005862,ENSMUST00000020837,ENSMUST00000022595,ENSMUST00000025486,ENSMUST00000026416,ENSMUST00000028881,ENSMUST00000033179,ENSMUST00000037913,ENSMUST00000060366,ENSMUST00000067692,ENSMUST00000073109,ENSMUST00000075221,ENSMUST00000097275,ENSMUST00000102744,ENSMUST00000104958,ENSMUST00000107893,ENSMUST00000122421,ENSMUST00000123178,ENSMUST00000125682,ENSMUST00000140306,…
GO:BP	regulation of immune response	GO:0050776	0.00208632	2.68062	850	354	35	21250	ENSMUST00000005503,ENSMUST00000015460,ENSMUST00000018644,ENSMUST00000020161,ENSMUST00000021550,ENSMUST00000022507,ENSMUST00000022595,ENSMUST00000023151,ENSMUST00000026999,ENSMUST00000027241,ENSMUST00000028881,ENSMUST00000032217,ENSMUST00000040065,ENSMUST00000042610,ENSMUST00000043059,ENSMUST00000048655,ENSMUST00000059037,ENSMUST00000064679,ENSMUST00000065997,ENSMUST00000072383,ENSMUST00000094337,…
GO:BP	cell cycle process	GO:0022402	0.00212638	2.67236	1085	354	41	21250	ENSMUST00000005503,ENSMUST00000005862,ENSMUST00000009772,ENSMUST00000020837,ENSMUST00000022595,ENSMUST00000022784,ENSMUST00000025486,ENSMUST00000026416,ENSMUST00000028881,ENSMUST00000030456,ENSMUST00000033179,ENSMUST00000033326,ENSMUST00000037913,ENSMUST00000044260,ENSMUST00000052125,ENSMUST00000060366,ENSMUST00000067692,ENSMUST00000070219,ENSMUST00000072383,ENSMUST00000073109,ENSMUST00000075221,…
GO:BP	regulation of biological process	GO:0050789	0.00245936	2.60918	12277	354	248	21250	ENSMUST00000000312,ENSMUST00000000326,ENSMUST00000000505,ENSMUST00000000939,ENSMUST00000003635,ENSMUST00000004936,ENSMUST00000005019,ENSMUST00000005503,ENSMUST00000005862,ENSMUST00000005952,ENSMUST00000006104,ENSMUST00000009772,ENSMUST00000015449,ENSMUST00000015460,ENSMUST00000017153,ENSMUST00000018644,ENSMUST00000018651,ENSMUST00000018842,ENSMUST00000019708,ENSMUST00000020161,ENSMUST00000020204,…
GO:BP	response to growth factor	GO:0070848	0.00258525	2.5875	672	354	30	21250	ENSMUST00000000505,ENSMUST00000018842,ENSMUST00000020161,ENSMUST00000025075,ENSMUST00000026999,ENSMUST00000027503,ENSMUST00000029846,ENSMUST00000031246,ENSMUST00000035908,ENSMUST00000036248,ENSMUST00000041357,ENSMUST00000048128,ENSMUST00000056760,ENSMUST00000056977,ENSMUST00000060366,ENSMUST00000060427,ENSMUST00000064795,ENSMUST00000079038,ENSMUST00000095759,ENSMUST00000097275,ENSMUST00000098761,…
GO:BP	locomotion	GO:0040011	0.00282116	2.54957	1731	354	56	21250	ENSMUST00000000312,ENSMUST00000004936,ENSMUST00000015449,ENSMUST00000015460,ENSMUST00000017153,ENSMUST00000018644,ENSMUST00000018842,ENSMUST00000022595,ENSMUST00000023593,ENSMUST00000025075,ENSMUST00000025363,ENSMUST00000026360,ENSMUST00000027241,ENSMUST00000028102,ENSMUST00000028881,ENSMUST00000029201,ENSMUST00000029846,ENSMUST00000031319,ENSMUST00000031320,ENSMUST00000034232,ENSMUST00000035037,…
GO:BP	DNA-dependent DNA replication	GO:0006261	0.00294532	2.53087	125	354	12	21250	ENSMUST00000000505,ENSMUST00000005503,ENSMUST00000023353,ENSMUST00000026416,ENSMUST00000058011,ENSMUST00000102744,ENSMUST00000102922,ENSMUST00000111790,ENSMUST00000139518,ENSMUST00000164309,ENSMUST00000190495,ENSMUST00000216594
GO:BP	positive regulation of nitrogen compound metabolic process	GO:0051173	0.00300092	2.52275	3085	354	85	21250	ENSMUST00000000312,ENSMUST00000000939,ENSMUST00000004936,ENSMUST00000005503,ENSMUST00000005862,ENSMUST00000015449,ENSMUST00000015460,ENSMUST00000017153,ENSMUST00000018644,ENSMUST00000018842,ENSMUST00000019708,ENSMUST00000022595,ENSMUST00000023119,ENSMUST00000023151,ENSMUST00000023593,ENSMUST00000025075,ENSMUST00000025363,ENSMUST00000025486,ENSMUST00000026416,ENSMUST00000026999,ENSMUST00000028881,…
GO:BP	negative regulation of macromolecule biosynthetic process	GO:0010558	0.00318711	2.4966	1520	354	51	21250	ENSMUST00000000326,ENSMUST00000005503,ENSMUST00000005862,ENSMUST00000018842,ENSMUST00000022507,ENSMUST00000023119,ENSMUST00000023151,ENSMUST00000023593,ENSMUST00000025363,ENSMUST00000025965,ENSMUST00000026416,ENSMUST00000026662,ENSMUST00000026999,ENSMUST00000028881,ENSMUST00000031320,ENSMUST00000032217,ENSMUST00000033179,ENSMUST00000038287,ENSMUST00000042610,ENSMUST00000048128,ENSMUST00000054279,…
GO:BP	T cell activation	GO:0042110	0.00324167	2.48923	470	354	24	21250	ENSMUST00000015460,ENSMUST00000017153,ENSMUST00000020161,ENSMUST00000021550,ENSMUST00000023151,ENSMUST00000026999,ENSMUST00000028881,ENSMUST00000030381,ENSMUST00000032217,ENSMUST00000033888,ENSMUST00000035908,ENSMUST00000040536,ENSMUST00000048655,ENSMUST00000056977,ENSMUST00000060366,ENSMUST00000064795,ENSMUST00000072383,ENSMUST00000098458,ENSMUST00000107473,ENSMUST00000109514,ENSMUST00000112576,…
GO:BP	regulation of phosphate metabolic process	GO:0019220	0.00355923	2.44864	1744	354	56	21250	ENSMUST00000000505,ENSMUST00000004936,ENSMUST00000005862,ENSMUST00000015449,ENSMUST00000015460,ENSMUST00000017153,ENSMUST00000018644,ENSMUST00000020215,ENSMUST00000022595,ENSMUST00000023593,ENSMUST00000025363,ENSMUST00000025486,ENSMUST00000026999,ENSMUST00000028846,ENSMUST00000028881,ENSMUST00000029201,ENSMUST00000029846,ENSMUST00000031325,ENSMUST00000034232,ENSMUST00000035987,ENSMUST00000036248,…
GO:BP	regulation of phosphorus metabolic process	GO:0051174	0.00362293	2.44094	1745	354	56	21250	ENSMUST00000000505,ENSMUST00000004936,ENSMUST00000005862,ENSMUST00000015449,ENSMUST00000015460,ENSMUST00000017153,ENSMUST00000018644,ENSMUST00000020215,ENSMUST00000022595,ENSMUST00000023593,ENSMUST00000025363,ENSMUST00000025486,ENSMUST00000026999,ENSMUST00000028846,ENSMUST00000028881,ENSMUST00000029201,ENSMUST00000029846,ENSMUST00000031325,ENSMUST00000034232,ENSMUST00000035987,ENSMUST00000036248,…
GO:BP	regulation of cellular process	GO:0050794	0.00383837	2.41585	11570	354	236	21250	ENSMUST00000000312,ENSMUST00000000326,ENSMUST00000000505,ENSMUST00000000939,ENSMUST00000003635,ENSMUST00000004936,ENSMUST00000005019,ENSMUST00000005503,ENSMUST00000005862,ENSMUST00000005952,ENSMUST00000006104,ENSMUST00000009772,ENSMUST00000015449,ENSMUST00000015460,ENSMUST00000017153,ENSMUST00000018644,ENSMUST00000018651,ENSMUST00000018842,ENSMUST00000019708,ENSMUST00000020161,ENSMUST00000020215,…
GO:BP	cell adhesion	GO:0007155	0.0039071	2.40815	1276	354	45	21250	ENSMUST00000000312,ENSMUST00000015460,ENSMUST00000017153,ENSMUST00000019962,ENSMUST00000020161,ENSMUST00000021550,ENSMUST00000022595,ENSMUST00000023151,ENSMUST00000023156,ENSMUST00000023593,ENSMUST00000026360,ENSMUST00000026999,ENSMUST00000028881,ENSMUST00000029846,ENSMUST00000031246,ENSMUST00000032217,ENSMUST00000032265,ENSMUST00000033888,ENSMUST00000035037,ENSMUST00000035908,ENSMUST00000044155,…
GO:BP	cell motility	GO:0048870	0.00400552	2.39734	1532	354	51	21250	ENSMUST00000000312,ENSMUST00000004936,ENSMUST00000015449,ENSMUST00000015460,ENSMUST00000017153,ENSMUST00000018644,ENSMUST00000018842,ENSMUST00000022595,ENSMUST00000023593,ENSMUST00000025075,ENSMUST00000025363,ENSMUST00000026360,ENSMUST00000027241,ENSMUST00000028881,ENSMUST00000029201,ENSMUST00000029846,ENSMUST00000031319,ENSMUST00000031320,ENSMUST00000034232,ENSMUST00000035037,ENSMUST00000035908,…
GO:BP	localization of cell	GO:0051674	0.00400552	2.39734	1532	354	51	21250	ENSMUST00000000312,ENSMUST00000004936,ENSMUST00000015449,ENSMUST00000015460,ENSMUST00000017153,ENSMUST00000018644,ENSMUST00000018842,ENSMUST00000022595,ENSMUST00000023593,ENSMUST00000025075,ENSMUST00000025363,ENSMUST00000026360,ENSMUST00000027241,ENSMUST00000028881,ENSMUST00000029201,ENSMUST00000029846,ENSMUST00000031319,ENSMUST00000031320,ENSMUST00000034232,ENSMUST00000035037,ENSMUST00000035908,…
GO:BP	regulation of cell cycle phase transition	GO:1901987	0.00411181	2.38597	287	354	18	21250	ENSMUST00000005503,ENSMUST00000005862,ENSMUST00000022595,ENSMUST00000025486,ENSMUST00000026416,ENSMUST00000060366,ENSMUST00000067692,ENSMUST00000073109,ENSMUST00000102744,ENSMUST00000104958,ENSMUST00000107893,ENSMUST00000125682,ENSMUST00000140306,ENSMUST00000154288,ENSMUST00000170046,ENSMUST00000172702,ENSMUST00000216224,ENSMUST00000224491
GO:BP	negative regulation of macromolecule metabolic process	GO:0010605	0.00425141	2.37147	2724	354	77	21250	ENSMUST00000000326,ENSMUST00000005503,ENSMUST00000005862,ENSMUST00000018842,ENSMUST00000021204,ENSMUST00000022507,ENSMUST00000023119,ENSMUST00000023151,ENSMUST00000023593,ENSMUST00000025363,ENSMUST00000025965,ENSMUST00000026360,ENSMUST00000026416,ENSMUST00000026662,ENSMUST00000026999,ENSMUST00000028846,ENSMUST00000028881,ENSMUST00000029201,ENSMUST00000031320,ENSMUST00000032217,ENSMUST00000032265,…
GO:BP	regulation of protein metabolic process	GO:0051246	0.00425594	2.371	2772	354	78	21250	ENSMUST00000000312,ENSMUST00000000939,ENSMUST00000004936,ENSMUST00000005862,ENSMUST00000015449,ENSMUST00000015460,ENSMUST00000017153,ENSMUST00000020962,ENSMUST00000021204,ENSMUST00000022595,ENSMUST00000023151,ENSMUST00000023593,ENSMUST00000025363,ENSMUST00000025486,ENSMUST00000026999,ENSMUST00000028846,ENSMUST00000028881,ENSMUST00000029201,ENSMUST00000029846,ENSMUST00000031325,ENSMUST00000032217,…
GO:BP	negative regulation of signal transduction	GO:0009968	0.0044425	2.35237	1158	354	42	21250	ENSMUST00000015460,ENSMUST00000020161,ENSMUST00000020215,ENSMUST00000021204,ENSMUST00000023151,ENSMUST00000023593,ENSMUST00000025075,ENSMUST00000025965,ENSMUST00000026999,ENSMUST00000028846,ENSMUST00000028881,ENSMUST00000031320,ENSMUST00000033054,ENSMUST00000036248,ENSMUST00000038287,ENSMUST00000044155,ENSMUST00000045235,ENSMUST00000048128,ENSMUST00000048655,ENSMUST00000050918,ENSMUST00000054002,…
GO:BP	biological regulation	GO:0065007	0.0045384	2.3431	12926	354	257	21250	ENSMUST00000000312,ENSMUST00000000326,ENSMUST00000000505,ENSMUST00000000939,ENSMUST00000003635,ENSMUST00000004936,ENSMUST00000005019,ENSMUST00000005503,ENSMUST00000005862,ENSMUST00000005952,ENSMUST00000006104,ENSMUST00000006544,ENSMUST00000009772,ENSMUST00000015449,ENSMUST00000015460,ENSMUST00000017153,ENSMUST00000018644,ENSMUST00000018651,ENSMUST00000018842,ENSMUST00000019708,ENSMUST00000020161,…
GO:BP	biological adhesion	GO:0022610	0.0049079	2.3091	1287	354	45	21250	ENSMUST00000000312,ENSMUST00000015460,ENSMUST00000017153,ENSMUST00000019962,ENSMUST00000020161,ENSMUST00000021550,ENSMUST00000022595,ENSMUST00000023151,ENSMUST00000023156,ENSMUST00000023593,ENSMUST00000026360,ENSMUST00000026999,ENSMUST00000028881,ENSMUST00000029846,ENSMUST00000031246,ENSMUST00000032217,ENSMUST00000032265,ENSMUST00000033888,ENSMUST00000035037,ENSMUST00000035908,ENSMUST00000044155,…
GO:BP	primary metabolic process	GO:0044238	0.00490938	2.30897	10002	354	210	21250	ENSMUST00000000312,ENSMUST00000000326,ENSMUST00000000505,ENSMUST00000000939,ENSMUST00000002926,ENSMUST00000004936,ENSMUST00000005019,ENSMUST00000005503,ENSMUST00000005862,ENSMUST00000006544,ENSMUST00000009772,ENSMUST00000015449,ENSMUST00000015460,ENSMUST00000017153,ENSMUST00000018644,ENSMUST00000018842,ENSMUST00000019708,ENSMUST00000020161,ENSMUST00000020215,ENSMUST00000020804,ENSMUST00000020962,…
GO:BP	negative regulation of T cell activation	GO:0050868	0.00500257	2.30081	109	354	11	21250	ENSMUST00000017153,ENSMUST00000020161,ENSMUST00000021550,ENSMUST00000023151,ENSMUST00000026999,ENSMUST00000032217,ENSMUST00000056977,ENSMUST00000098458,ENSMUST00000112576,ENSMUST00000122412,ENSMUST00000203020
GO:BP	negative regulation of cell communication	GO:0010648	0.00566421	2.24686	1294	354	45	21250	ENSMUST00000015460,ENSMUST00000020161,ENSMUST00000020215,ENSMUST00000021204,ENSMUST00000023151,ENSMUST00000023593,ENSMUST00000025075,ENSMUST00000025965,ENSMUST00000026999,ENSMUST00000028846,ENSMUST00000028881,ENSMUST00000031320,ENSMUST00000033054,ENSMUST00000036248,ENSMUST00000038287,ENSMUST00000044155,ENSMUST00000045235,ENSMUST00000048128,ENSMUST00000048655,ENSMUST00000050918,ENSMUST00000054002,…
GO:BP	negative regulation of signaling	GO:0023057	0.00614379	2.21156	1298	354	45	21250	ENSMUST00000015460,ENSMUST00000020161,ENSMUST00000020215,ENSMUST00000021204,ENSMUST00000023151,ENSMUST00000023593,ENSMUST00000025075,ENSMUST00000025965,ENSMUST00000026999,ENSMUST00000028846,ENSMUST00000028881,ENSMUST00000031320,ENSMUST00000033054,ENSMUST00000036248,ENSMUST00000038287,ENSMUST00000044155,ENSMUST00000045235,ENSMUST00000048128,ENSMUST00000048655,ENSMUST00000050918,ENSMUST00000054002,…
GO:BP	negative regulation of transferase activity	GO:0051348	0.00619212	2.20816	266	354	17	21250	ENSMUST00000005862,ENSMUST00000023593,ENSMUST00000026999,ENSMUST00000028846,ENSMUST00000028881,ENSMUST00000038287,ENSMUST00000040514,ENSMUST00000044155,ENSMUST00000044691,ENSMUST00000048655,ENSMUST00000050918,ENSMUST00000057927,ENSMUST00000067543,ENSMUST00000072383,ENSMUST00000114885,ENSMUST00000122412,ENSMUST00000216224
GO:BP	DNA replication	GO:0006260	0.00636838	2.19597	238	354	16	21250	ENSMUST00000000505,ENSMUST00000005503,ENSMUST00000023353,ENSMUST00000026416,ENSMUST00000030456,ENSMUST00000037913,ENSMUST00000044260,ENSMUST00000058011,ENSMUST00000102744,ENSMUST00000102922,ENSMUST00000110701,ENSMUST00000111790,ENSMUST00000139518,ENSMUST00000164309,ENSMUST00000190495,ENSMUST00000216594
GO:BP	regulation of cell cycle	GO:0051726	0.00637861	2.19527	972	354	37	21250	ENSMUST00000005503,ENSMUST00000005862,ENSMUST00000020837,ENSMUST00000022595,ENSMUST00000025486,ENSMUST00000026416,ENSMUST00000027697,ENSMUST00000028881,ENSMUST00000033179,ENSMUST00000033326,ENSMUST00000037913,ENSMUST00000050918,ENSMUST00000056977,ENSMUST00000060366,ENSMUST00000067692,ENSMUST00000073109,ENSMUST00000075221,ENSMUST00000075637,ENSMUST00000097275,ENSMUST00000102744,ENSMUST00000104958,…
GO:BP	cell migration	GO:0016477	0.00695079	2.15797	1389	354	47	21250	ENSMUST00000000312,ENSMUST00000004936,ENSMUST00000015449,ENSMUST00000015460,ENSMUST00000017153,ENSMUST00000018644,ENSMUST00000018842,ENSMUST00000022595,ENSMUST00000023593,ENSMUST00000025075,ENSMUST00000025363,ENSMUST00000026360,ENSMUST00000027241,ENSMUST00000028881,ENSMUST00000029201,ENSMUST00000029846,ENSMUST00000031319,ENSMUST00000031320,ENSMUST00000034232,ENSMUST00000035037,ENSMUST00000035908,…
GO:BP	negative regulation of biosynthetic process	GO:0009890	0.00741202	2.13006	1609	354	52	21250	ENSMUST00000000326,ENSMUST00000005503,ENSMUST00000005862,ENSMUST00000018644,ENSMUST00000018842,ENSMUST00000022507,ENSMUST00000023119,ENSMUST00000023151,ENSMUST00000023593,ENSMUST00000025363,ENSMUST00000025965,ENSMUST00000026416,ENSMUST00000026662,ENSMUST00000026999,ENSMUST00000028881,ENSMUST00000031320,ENSMUST00000032217,ENSMUST00000033179,ENSMUST00000038287,ENSMUST00000042610,ENSMUST00000048128,…
GO:BP	phosphate-containing compound metabolic process	GO:0006796	0.00792117	2.10121	3061	354	83	21250	ENSMUST00000000505,ENSMUST00000004936,ENSMUST00000005862,ENSMUST00000015449,ENSMUST00000015460,ENSMUST00000017153,ENSMUST00000018644,ENSMUST00000020215,ENSMUST00000020804,ENSMUST00000022529,ENSMUST00000022595,ENSMUST00000023593,ENSMUST00000025363,ENSMUST00000025486,ENSMUST00000026416,ENSMUST00000026999,ENSMUST00000027503,ENSMUST00000027697,ENSMUST00000028846,ENSMUST00000028881,ENSMUST00000029201,…
GO:BP	cellular response to stress	GO:0033554	0.00899351	2.04607	1753	354	55	21250	ENSMUST00000000505,ENSMUST00000003635,ENSMUST00000005503,ENSMUST00000005862,ENSMUST00000009772,ENSMUST00000015449,ENSMUST00000015460,ENSMUST00000020161,ENSMUST00000021550,ENSMUST00000022595,ENSMUST00000023151,ENSMUST00000025486,ENSMUST00000026416,ENSMUST00000028881,ENSMUST00000030398,ENSMUST00000031533,ENSMUST00000033054,ENSMUST00000033179,ENSMUST00000035987,ENSMUST00000037913,ENSMUST00000038229,…
GO:BP	negative regulation of cell adhesion	GO:0007162	0.0092275	2.03492	274	354	17	21250	ENSMUST00000000312,ENSMUST00000017153,ENSMUST00000020161,ENSMUST00000021550,ENSMUST00000022595,ENSMUST00000023151,ENSMUST00000023593,ENSMUST00000026999,ENSMUST00000032217,ENSMUST00000044155,ENSMUST00000056977,ENSMUST00000098458,ENSMUST00000110191,ENSMUST00000112576,ENSMUST00000122412,ENSMUST00000154256,ENSMUST00000203020
GO:BP	regulation of inflammatory response	GO:0050727	0.00933612	2.02983	335	354	19	21250	ENSMUST00000004936,ENSMUST00000018644,ENSMUST00000023151,ENSMUST00000023593,ENSMUST00000027241,ENSMUST00000028881,ENSMUST00000043059,ENSMUST00000048655,ENSMUST00000053215,ENSMUST00000054002,ENSMUST00000065927,ENSMUST00000075221,ENSMUST00000098458,ENSMUST00000103122,ENSMUST00000114752,ENSMUST00000122412,ENSMUST00000168818,ENSMUST00000203020,ENSMUST00000203652
GO:BP	inflammatory response	GO:0006954	0.009905	2.00415	681	354	29	21250	ENSMUST00000004936,ENSMUST00000015460,ENSMUST00000018644,ENSMUST00000023151,ENSMUST00000023156,ENSMUST00000023593,ENSMUST00000027241,ENSMUST00000028881,ENSMUST00000031319,ENSMUST00000031320,ENSMUST00000032265,ENSMUST00000033020,ENSMUST00000034232,ENSMUST00000040065,ENSMUST00000043059,ENSMUST00000048655,ENSMUST00000048782,ENSMUST00000053215,ENSMUST00000054002,ENSMUST00000065927,ENSMUST00000075221,…
GO:BP	negative regulation of cellular macromolecule biosynthetic process	GO:2000113	0.00998318	2.00073	1451	354	48	21250	ENSMUST00000000326,ENSMUST00000005503,ENSMUST00000005862,ENSMUST00000018842,ENSMUST00000022507,ENSMUST00000023119,ENSMUST00000023151,ENSMUST00000023593,ENSMUST00000025363,ENSMUST00000025965,ENSMUST00000026416,ENSMUST00000026662,ENSMUST00000026999,ENSMUST00000028881,ENSMUST00000033179,ENSMUST00000038287,ENSMUST00000042610,ENSMUST00000048128,ENSMUST00000055353,ENSMUST00000056977,ENSMUST00000060366,…
GO:BP	negative regulation of nitrogen compound metabolic process	GO:0051172	0.0101497	1.99355	2405	354	69	21250	ENSMUST00000000326,ENSMUST00000005503,ENSMUST00000005862,ENSMUST00000018842,ENSMUST00000021204,ENSMUST00000022507,ENSMUST00000023119,ENSMUST00000023151,ENSMUST00000023593,ENSMUST00000025363,ENSMUST00000025965,ENSMUST00000026416,ENSMUST00000026662,ENSMUST00000026999,ENSMUST00000028846,ENSMUST00000028881,ENSMUST00000032217,ENSMUST00000033179,ENSMUST00000036248,ENSMUST00000037913,ENSMUST00000038287,…
GO:BP	cellular response to growth factor stimulus	GO:0071363	0.0101681	1.99276	645	354	28	21250	ENSMUST00000000505,ENSMUST00000018842,ENSMUST00000020161,ENSMUST00000025075,ENSMUST00000026999,ENSMUST00000027503,ENSMUST00000029846,ENSMUST00000031246,ENSMUST00000035908,ENSMUST00000036248,ENSMUST00000041357,ENSMUST00000048128,ENSMUST00000056760,ENSMUST00000060366,ENSMUST00000064795,ENSMUST00000079038,ENSMUST00000095759,ENSMUST00000097275,ENSMUST00000098761,ENSMUST00000105510,ENSMUST00000110191,…
GO:BP	phosphorus metabolic process	GO:0006793	0.0104953	1.979	3083	354	83	21250	ENSMUST00000000505,ENSMUST00000004936,ENSMUST00000005862,ENSMUST00000015449,ENSMUST00000015460,ENSMUST00000017153,ENSMUST00000018644,ENSMUST00000020215,ENSMUST00000020804,ENSMUST00000022529,ENSMUST00000022595,ENSMUST00000023593,ENSMUST00000025363,ENSMUST00000025486,ENSMUST00000026416,ENSMUST00000026999,ENSMUST00000027503,ENSMUST00000027697,ENSMUST00000028846,ENSMUST00000028881,ENSMUST00000029201,…
GO:BP	cellular metabolic process	GO:0044237	0.0110492	1.95667	10098	354	210	21250	ENSMUST00000000312,ENSMUST00000000326,ENSMUST00000000505,ENSMUST00000000939,ENSMUST00000004936,ENSMUST00000005019,ENSMUST00000005503,ENSMUST00000005862,ENSMUST00000006544,ENSMUST00000009772,ENSMUST00000015449,ENSMUST00000015460,ENSMUST00000017153,ENSMUST00000018644,ENSMUST00000018842,ENSMUST00000019708,ENSMUST00000020161,ENSMUST00000020215,ENSMUST00000020804,ENSMUST00000020962,ENSMUST00000021204,…
GO:BP	leukocyte cell-cell adhesion	GO:0007159	0.0110936	1.95493	308	354	18	21250	ENSMUST00000015460,ENSMUST00000017153,ENSMUST00000020161,ENSMUST00000021550,ENSMUST00000023151,ENSMUST00000026999,ENSMUST00000028881,ENSMUST00000032217,ENSMUST00000032265,ENSMUST00000033888,ENSMUST00000035908,ENSMUST00000048655,ENSMUST00000056977,ENSMUST00000098458,ENSMUST00000107473,ENSMUST00000112576,ENSMUST00000122412,ENSMUST00000203020
GO:BP	regulation of leukocyte cell-cell adhesion	GO:1903037	0.011199	1.95082	278	354	17	21250	ENSMUST00000015460,ENSMUST00000017153,ENSMUST00000020161,ENSMUST00000021550,ENSMUST00000023151,ENSMUST00000026999,ENSMUST00000028881,ENSMUST00000032217,ENSMUST00000033888,ENSMUST00000035908,ENSMUST00000048655,ENSMUST00000056977,ENSMUST00000098458,ENSMUST00000107473,ENSMUST00000112576,ENSMUST00000122412,ENSMUST00000203020
GO:BP	positive regulation of cell population proliferation	GO:0008284	0.0117855	1.92865	1039	354	38	21250	ENSMUST00000004936,ENSMUST00000015460,ENSMUST00000018644,ENSMUST00000018842,ENSMUST00000020161,ENSMUST00000023151,ENSMUST00000025075,ENSMUST00000025363,ENSMUST00000026416,ENSMUST00000028881,ENSMUST00000029201,ENSMUST00000029846,ENSMUST00000031017,ENSMUST00000031325,ENSMUST00000033020,ENSMUST00000033054,ENSMUST00000033888,ENSMUST00000035908,ENSMUST00000040514,ENSMUST00000041357,ENSMUST00000054445,…
GO:BP	regulation of mitotic cell cycle phase transition	GO:1901990	0.0132606	1.87744	252	354	16	21250	ENSMUST00000005503,ENSMUST00000005862,ENSMUST00000022595,ENSMUST00000025486,ENSMUST00000026416,ENSMUST00000060366,ENSMUST00000067692,ENSMUST00000073109,ENSMUST00000102744,ENSMUST00000104958,ENSMUST00000125682,ENSMUST00000140306,ENSMUST00000154288,ENSMUST00000170046,ENSMUST00000172702,ENSMUST00000216224
GO:BP	developmental process	GO:0032502	0.0138547	1.8584	6199	354	142	21250	ENSMUST00000000312,ENSMUST00000000939,ENSMUST00000004936,ENSMUST00000005019,ENSMUST00000005503,ENSMUST00000006104,ENSMUST00000009772,ENSMUST00000015449,ENSMUST00000015460,ENSMUST00000017153,ENSMUST00000018651,ENSMUST00000018842,ENSMUST00000019962,ENSMUST00000020161,ENSMUST00000020204,ENSMUST00000020215,ENSMUST00000020837,ENSMUST00000020856,ENSMUST00000021204,ENSMUST00000021550,ENSMUST00000022595,…
GO:BP	negative regulation of leukocyte cell-cell adhesion	GO:1903038	0.0139372	1.85583	121	354	11	21250	ENSMUST00000017153,ENSMUST00000020161,ENSMUST00000021550,ENSMUST00000023151,ENSMUST00000026999,ENSMUST00000032217,ENSMUST00000056977,ENSMUST00000098458,ENSMUST00000112576,ENSMUST00000122412,ENSMUST00000203020
GO:BP	negative regulation of response to stimulus	GO:0048585	0.0147901	1.83003	1560	354	50	21250	ENSMUST00000015460,ENSMUST00000020161,ENSMUST00000020215,ENSMUST00000021204,ENSMUST00000021550,ENSMUST00000023151,ENSMUST00000023593,ENSMUST00000025075,ENSMUST00000025965,ENSMUST00000026999,ENSMUST00000028846,ENSMUST00000028881,ENSMUST00000031320,ENSMUST00000033054,ENSMUST00000036248,ENSMUST00000037913,ENSMUST00000038287,ENSMUST00000043059,ENSMUST00000044155,ENSMUST00000045235,ENSMUST00000048128,…
GO:BP	macromolecule modification	GO:0043412	0.0149315	1.8259	3968	354	100	21250	ENSMUST00000004936,ENSMUST00000005862,ENSMUST00000015449,ENSMUST00000015460,ENSMUST00000017153,ENSMUST00000020215,ENSMUST00000020962,ENSMUST00000021204,ENSMUST00000022595,ENSMUST00000023151,ENSMUST00000023509,ENSMUST00000023593,ENSMUST00000025363,ENSMUST00000025486,ENSMUST00000025965,ENSMUST00000026416,ENSMUST00000026999,ENSMUST00000027697,ENSMUST00000028846,ENSMUST00000028881,ENSMUST00000029201,…
GO:BP	leukocyte activation	GO:0045321	0.0151047	1.82089	929	354	35	21250	ENSMUST00000005503,ENSMUST00000015460,ENSMUST00000017153,ENSMUST00000018644,ENSMUST00000020161,ENSMUST00000021550,ENSMUST00000023151,ENSMUST00000025965,ENSMUST00000026999,ENSMUST00000028881,ENSMUST00000030381,ENSMUST00000032217,ENSMUST00000033888,ENSMUST00000035908,ENSMUST00000040514,ENSMUST00000040536,ENSMUST00000048128,ENSMUST00000048655,ENSMUST00000056977,ENSMUST00000060366,ENSMUST00000064795,…
GO:BP	immune system process	GO:0002376	0.0156756	1.80478	2579	354	72	21250	ENSMUST00000004936,ENSMUST00000005503,ENSMUST00000015460,ENSMUST00000017153,ENSMUST00000018644,ENSMUST00000020161,ENSMUST00000021550,ENSMUST00000022507,ENSMUST00000022595,ENSMUST00000023151,ENSMUST00000023156,ENSMUST00000023593,ENSMUST00000025965,ENSMUST00000026999,ENSMUST00000027241,ENSMUST00000028881,ENSMUST00000030381,ENSMUST00000031319,ENSMUST00000031320,ENSMUST00000032217,ENSMUST00000032265,…
GO:BP	regulation of multicellular organismal development	GO:2000026	0.015945	1.79738	2108	354	62	21250	ENSMUST00000004936,ENSMUST00000005019,ENSMUST00000005503,ENSMUST00000006104,ENSMUST00000015449,ENSMUST00000018651,ENSMUST00000018842,ENSMUST00000020204,ENSMUST00000020215,ENSMUST00000022595,ENSMUST00000023119,ENSMUST00000023151,ENSMUST00000023156,ENSMUST00000023593,ENSMUST00000025075,ENSMUST00000026360,ENSMUST00000026999,ENSMUST00000027241,ENSMUST00000028881,ENSMUST00000029846,ENSMUST00000031320,…
GO:BP	cellular biosynthetic process	GO:0044249	0.0165518	1.78116	5454	354	128	21250	ENSMUST00000000312,ENSMUST00000000326,ENSMUST00000000505,ENSMUST00000005019,ENSMUST00000005503,ENSMUST00000005862,ENSMUST00000018644,ENSMUST00000018842,ENSMUST00000019708,ENSMUST00000020161,ENSMUST00000021550,ENSMUST00000022059,ENSMUST00000022507,ENSMUST00000022529,ENSMUST00000022595,ENSMUST00000023119,ENSMUST00000023151,ENSMUST00000023156,ENSMUST00000023353,ENSMUST00000023593,ENSMUST00000025075,…
GO:BP	regulation of protein phosphorylation	GO:0001932	0.0177886	1.74986	1439	354	47	21250	ENSMUST00000004936,ENSMUST00000005862,ENSMUST00000015449,ENSMUST00000015460,ENSMUST00000017153,ENSMUST00000022595,ENSMUST00000023593,ENSMUST00000025363,ENSMUST00000025486,ENSMUST00000026999,ENSMUST00000028846,ENSMUST00000028881,ENSMUST00000029201,ENSMUST00000029846,ENSMUST00000031325,ENSMUST00000034232,ENSMUST00000035987,ENSMUST00000036248,ENSMUST00000038287,ENSMUST00000040065,ENSMUST00000043059,…
GO:BP	negative regulation of cellular biosynthetic process	GO:0031327	0.0179233	1.74658	1571	354	50	21250	ENSMUST00000000326,ENSMUST00000005503,ENSMUST00000005862,ENSMUST00000018842,ENSMUST00000022507,ENSMUST00000023119,ENSMUST00000023151,ENSMUST00000023593,ENSMUST00000025363,ENSMUST00000025965,ENSMUST00000026416,ENSMUST00000026662,ENSMUST00000026999,ENSMUST00000028881,ENSMUST00000032217,ENSMUST00000033179,ENSMUST00000038287,ENSMUST00000042610,ENSMUST00000048128,ENSMUST00000054279,ENSMUST00000055353,…
GO:BP	organic substance metabolic process	GO:0071704	0.0183936	1.73533	10524	354	216	21250	ENSMUST00000000312,ENSMUST00000000326,ENSMUST00000000505,ENSMUST00000000939,ENSMUST00000002926,ENSMUST00000004936,ENSMUST00000005019,ENSMUST00000005503,ENSMUST00000005862,ENSMUST00000006544,ENSMUST00000009772,ENSMUST00000015449,ENSMUST00000015460,ENSMUST00000017153,ENSMUST00000018644,ENSMUST00000018842,ENSMUST00000019708,ENSMUST00000020161,ENSMUST00000020215,ENSMUST00000020804,ENSMUST00000020962,…
GO:BP	regulation of transferase activity	GO:0051338	0.0190236	1.72071	899	354	34	21250	ENSMUST00000005862,ENSMUST00000015449,ENSMUST00000017153,ENSMUST00000020215,ENSMUST00000022595,ENSMUST00000023593,ENSMUST00000026999,ENSMUST00000028846,ENSMUST00000028881,ENSMUST00000029201,ENSMUST00000029846,ENSMUST00000035987,ENSMUST00000038287,ENSMUST00000040514,ENSMUST00000044155,ENSMUST00000044691,ENSMUST00000048655,ENSMUST00000050918,ENSMUST00000053215,ENSMUST00000054002,ENSMUST00000057927,…
GO:BP	lymphocyte activation	GO:0046649	0.0199117	1.70089	783	354	31	21250	ENSMUST00000005503,ENSMUST00000015460,ENSMUST00000017153,ENSMUST00000020161,ENSMUST00000021550,ENSMUST00000023151,ENSMUST00000025965,ENSMUST00000026999,ENSMUST00000028881,ENSMUST00000030381,ENSMUST00000032217,ENSMUST00000033888,ENSMUST00000035908,ENSMUST00000040514,ENSMUST00000040536,ENSMUST00000048128,ENSMUST00000048655,ENSMUST00000056977,ENSMUST00000060366,ENSMUST00000064795,ENSMUST00000065997,…
GO:BP	regulation of lymphocyte mediated immunity	GO:0002706	0.0201071	1.69665	176	354	13	21250	ENSMUST00000005503,ENSMUST00000015460,ENSMUST00000020161,ENSMUST00000023151,ENSMUST00000026999,ENSMUST00000027241,ENSMUST00000028881,ENSMUST00000032217,ENSMUST00000065997,ENSMUST00000098458,ENSMUST00000113760,ENSMUST00000114397,ENSMUST00000171330
GO:BP	cellular protein modification process	GO:0006464	0.02036	1.69122	3791	354	96	21250	ENSMUST00000004936,ENSMUST00000005862,ENSMUST00000015449,ENSMUST00000015460,ENSMUST00000017153,ENSMUST00000020215,ENSMUST00000020962,ENSMUST00000021204,ENSMUST00000022595,ENSMUST00000023151,ENSMUST00000023509,ENSMUST00000023593,ENSMUST00000025363,ENSMUST00000025486,ENSMUST00000026416,ENSMUST00000026999,ENSMUST00000027697,ENSMUST00000028846,ENSMUST00000028881,ENSMUST00000029201,ENSMUST00000029846,…
GO:BP	protein modification process	GO:0036211	0.02036	1.69122	3791	354	96	21250	ENSMUST00000004936,ENSMUST00000005862,ENSMUST00000015449,ENSMUST00000015460,ENSMUST00000017153,ENSMUST00000020215,ENSMUST00000020962,ENSMUST00000021204,ENSMUST00000022595,ENSMUST00000023151,ENSMUST00000023509,ENSMUST00000023593,ENSMUST00000025363,ENSMUST00000025486,ENSMUST00000026416,ENSMUST00000026999,ENSMUST00000027697,ENSMUST00000028846,ENSMUST00000028881,ENSMUST00000029201,ENSMUST00000029846,…
GO:BP	DNA unwinding involved in DNA replication	GO:0006268	0.0212646	1.67234	9	354	4	21250	ENSMUST00000000505,ENSMUST00000023353,ENSMUST00000058011,ENSMUST00000190495
GO:BP	positive regulation of cytokine production	GO:0001819	0.0246612	1.60799	425	354	21	21250	ENSMUST00000015460,ENSMUST00000018644,ENSMUST00000022595,ENSMUST00000023156,ENSMUST00000023593,ENSMUST00000027241,ENSMUST00000028881,ENSMUST00000031320,ENSMUST00000043059,ENSMUST00000054445,ENSMUST00000064679,ENSMUST00000064795,ENSMUST00000075221,ENSMUST00000098458,ENSMUST00000105510,ENSMUST00000106908,ENSMUST00000107473,ENSMUST00000114752,ENSMUST00000168818,ENSMUST00000171330,ENSMUST00000203020
GO:BP	immune response	GO:0006955	0.0249983	1.60209	1635	354	51	21250	ENSMUST00000004936,ENSMUST00000005503,ENSMUST00000015460,ENSMUST00000018644,ENSMUST00000020161,ENSMUST00000021550,ENSMUST00000022507,ENSMUST00000022595,ENSMUST00000023151,ENSMUST00000023156,ENSMUST00000026999,ENSMUST00000027241,ENSMUST00000028881,ENSMUST00000031319,ENSMUST00000031320,ENSMUST00000032217,ENSMUST00000034232,ENSMUST00000040065,ENSMUST00000040536,ENSMUST00000042610,ENSMUST00000043059,…
GO:BP	cellular response to interleukin-4	GO:0071353	0.0252596	1.59757	31	354	6	21250	ENSMUST00000020161,ENSMUST00000058011,ENSMUST00000071065,ENSMUST00000077577,ENSMUST00000122412,ENSMUST00000125682
GO:BP	regulation of T cell activation	GO:0050863	0.0255993	1.59177	296	354	17	21250	ENSMUST00000015460,ENSMUST00000017153,ENSMUST00000020161,ENSMUST00000021550,ENSMUST00000023151,ENSMUST00000026999,ENSMUST00000028881,ENSMUST00000032217,ENSMUST00000033888,ENSMUST00000035908,ENSMUST00000048655,ENSMUST00000056977,ENSMUST00000098458,ENSMUST00000107473,ENSMUST00000112576,ENSMUST00000122412,ENSMUST00000203020
GO:BP	localization	GO:0051179	0.0257239	1.58966	5991	354	137	21250	ENSMUST00000000312,ENSMUST00000000939,ENSMUST00000004936,ENSMUST00000005952,ENSMUST00000006104,ENSMUST00000009772,ENSMUST00000015449,ENSMUST00000015460,ENSMUST00000017153,ENSMUST00000018644,ENSMUST00000018651,ENSMUST00000018842,ENSMUST00000020161,ENSMUST00000020215,ENSMUST00000020837,ENSMUST00000021550,ENSMUST00000021693,ENSMUST00000022595,ENSMUST00000023119,ENSMUST00000023151,ENSMUST00000023156,…
GO:BP	animal organ development	GO:0048513	0.0277946	1.55604	3463	354	89	21250	ENSMUST00000000312,ENSMUST00000009772,ENSMUST00000015460,ENSMUST00000017153,ENSMUST00000018842,ENSMUST00000019962,ENSMUST00000020161,ENSMUST00000020204,ENSMUST00000020215,ENSMUST00000021550,ENSMUST00000022595,ENSMUST00000023119,ENSMUST00000023151,ENSMUST00000023593,ENSMUST00000025075,ENSMUST00000025965,ENSMUST00000026360,ENSMUST00000026999,ENSMUST00000028881,ENSMUST00000029201,ENSMUST00000029846,…
GO:BP	negative regulation of immune system process	GO:0002683	0.0309585	1.50922	466	354	22	21250	ENSMUST00000015460,ENSMUST00000017153,ENSMUST00000020161,ENSMUST00000021550,ENSMUST00000023151,ENSMUST00000023593,ENSMUST00000026999,ENSMUST00000031320,ENSMUST00000032217,ENSMUST00000044155,ENSMUST00000048655,ENSMUST00000056977,ENSMUST00000064679,ENSMUST00000067543,ENSMUST00000085040,ENSMUST00000094337,ENSMUST00000098458,ENSMUST00000107473,ENSMUST00000112576,ENSMUST00000122412,ENSMUST00000152265,…
GO:BP	regulation of cellular protein metabolic process	GO:0032268	0.0366956	1.43539	2595	354	71	21250	ENSMUST00000000939,ENSMUST00000004936,ENSMUST00000005862,ENSMUST00000015449,ENSMUST00000015460,ENSMUST00000017153,ENSMUST00000020962,ENSMUST00000021204,ENSMUST00000022595,ENSMUST00000023151,ENSMUST00000023593,ENSMUST00000025363,ENSMUST00000025486,ENSMUST00000026999,ENSMUST00000028846,ENSMUST00000028881,ENSMUST00000029201,ENSMUST00000029846,ENSMUST00000031325,ENSMUST00000034232,ENSMUST00000035987,…
GO:BP	regulation of cellular component movement	GO:0051270	0.0370577	1.43112	1010	354	36	21250	ENSMUST00000000312,ENSMUST00000004936,ENSMUST00000015449,ENSMUST00000015460,ENSMUST00000017153,ENSMUST00000018644,ENSMUST00000022595,ENSMUST00000023151,ENSMUST00000023593,ENSMUST00000025363,ENSMUST00000027241,ENSMUST00000028881,ENSMUST00000029846,ENSMUST00000040514,ENSMUST00000042970,ENSMUST00000043059,ENSMUST00000048655,ENSMUST00000054279,ENSMUST00000064795,ENSMUST00000065587,ENSMUST00000065927,…
GO:BP	organic substance biosynthetic process	GO:1901576	0.0373524	1.42768	5540	354	128	21250	ENSMUST00000000312,ENSMUST00000000326,ENSMUST00000000505,ENSMUST00000005019,ENSMUST00000005503,ENSMUST00000005862,ENSMUST00000018644,ENSMUST00000018842,ENSMUST00000019708,ENSMUST00000020161,ENSMUST00000021550,ENSMUST00000022059,ENSMUST00000022507,ENSMUST00000022529,ENSMUST00000022595,ENSMUST00000023119,ENSMUST00000023151,ENSMUST00000023156,ENSMUST00000023353,ENSMUST00000023593,ENSMUST00000025075,…
GO:BP	macromolecule biosynthetic process	GO:0009059	0.0393703	1.40483	4634	354	111	21250	ENSMUST00000000312,ENSMUST00000000326,ENSMUST00000000505,ENSMUST00000005503,ENSMUST00000005862,ENSMUST00000018842,ENSMUST00000019708,ENSMUST00000022059,ENSMUST00000022507,ENSMUST00000022595,ENSMUST00000023119,ENSMUST00000023151,ENSMUST00000023156,ENSMUST00000023353,ENSMUST00000023593,ENSMUST00000025075,ENSMUST00000025363,ENSMUST00000025965,ENSMUST00000026416,ENSMUST00000026662,ENSMUST00000026999,…
GO:BP	DNA metabolic process	GO:0006259	0.0424937	1.37168	814	354	31	21250	ENSMUST00000000505,ENSMUST00000005503,ENSMUST00000009772,ENSMUST00000022595,ENSMUST00000023151,ENSMUST00000023353,ENSMUST00000023593,ENSMUST00000025965,ENSMUST00000026416,ENSMUST00000029201,ENSMUST00000037913,ENSMUST00000038229,ENSMUST00000040536,ENSMUST00000048128,ENSMUST00000054279,ENSMUST00000058011,ENSMUST00000065997,ENSMUST00000067692,ENSMUST00000092665,ENSMUST00000096369,ENSMUST00000102744,…
GO:BP	positive regulation of epithelial to mesenchymal transition	GO:0010718	0.0431067	1.36546	50	354	7	21250	ENSMUST00000022595,ENSMUST00000025075,ENSMUST00000028881,ENSMUST00000105510,ENSMUST00000110191,ENSMUST00000154256,ENSMUST00000218183
GO:BP	response to interleukin-4	GO:0070670	0.0442364	1.35422	34	354	6	21250	ENSMUST00000020161,ENSMUST00000058011,ENSMUST00000071065,ENSMUST00000077577,ENSMUST00000122412,ENSMUST00000125682
GO:BP	mitotic cell cycle phase transition	GO:0044772	0.0479066	1.3196	343	354	18	21250	ENSMUST00000005503,ENSMUST00000005862,ENSMUST00000022595,ENSMUST00000025486,ENSMUST00000026416,ENSMUST00000030456,ENSMUST00000044260,ENSMUST00000060366,ENSMUST00000067692,ENSMUST00000073109,ENSMUST00000102744,ENSMUST00000104958,ENSMUST00000125682,ENSMUST00000140306,ENSMUST00000154288,ENSMUST00000170046,ENSMUST00000172702,ENSMUST00000216224
GO:BP	negative regulation of cellular process	GO:0048523	2.61026e-09	8.58332	4761	354	138	21250	ENSMUST00000000312,ENSMUST00000000326,ENSMUST00000000939,ENSMUST00000003635,ENSMUST00000005503,ENSMUST00000005862,ENSMUST00000015460,ENSMUST00000017153,ENSMUST00000018644,ENSMUST00000018651,ENSMUST00000018842,ENSMUST00000020161,ENSMUST00000020215,ENSMUST00000021204,ENSMUST00000021550,ENSMUST00000022507,ENSMUST00000022595,ENSMUST00000023119,ENSMUST00000023151,ENSMUST00000023593,ENSMUST00000025075,…
GO:BP	negative regulation of biological process	GO:0048519	5.89903e-09	8.22922	5319	354	148	21250	ENSMUST00000000312,ENSMUST00000000326,ENSMUST00000000939,ENSMUST00000003635,ENSMUST00000005503,ENSMUST00000005862,ENSMUST00000015460,ENSMUST00000017153,ENSMUST00000018644,ENSMUST00000018651,ENSMUST00000018842,ENSMUST00000020161,ENSMUST00000020215,ENSMUST00000021204,ENSMUST00000021550,ENSMUST00000022507,ENSMUST00000022595,ENSMUST00000023119,ENSMUST00000023151,ENSMUST00000023593,ENSMUST00000025075,…
GO:BP	cellular response to organic substance	GO:0071310	1.84139e-08	7.73485	2352	354	84	21250	ENSMUST00000000312,ENSMUST00000000505,ENSMUST00000004936,ENSMUST00000005862,ENSMUST00000015449,ENSMUST00000018842,ENSMUST00000020161,ENSMUST00000020215,ENSMUST00000020962,ENSMUST00000023119,ENSMUST00000023156,ENSMUST00000023593,ENSMUST00000025075,ENSMUST00000025835,ENSMUST00000025965,ENSMUST00000026416,ENSMUST00000026999,ENSMUST00000027241,ENSMUST00000027503,ENSMUST00000028881,ENSMUST00000029201,…
GO:BP	cellular response to chemical stimulus	GO:0070887	2.42828e-08	7.6147	2936	354	97	21250	ENSMUST00000000312,ENSMUST00000000505,ENSMUST00000004936,ENSMUST00000005862,ENSMUST00000015449,ENSMUST00000015460,ENSMUST00000018842,ENSMUST00000020161,ENSMUST00000020215,ENSMUST00000020962,ENSMUST00000021204,ENSMUST00000022059,ENSMUST00000022595,ENSMUST00000023119,ENSMUST00000023156,ENSMUST00000023593,ENSMUST00000025075,ENSMUST00000025363,ENSMUST00000025486,ENSMUST00000025835,ENSMUST00000025965,…
GO:BP	regulation of cellular metabolic process	GO:0031323	6.90315e-08	7.16095	5904	354	156	21250	ENSMUST00000000312,ENSMUST00000000326,ENSMUST00000000505,ENSMUST00000000939,ENSMUST00000004936,ENSMUST00000005503,ENSMUST00000005862,ENSMUST00000009772,ENSMUST00000015449,ENSMUST00000015460,ENSMUST00000017153,ENSMUST00000018644,ENSMUST00000018842,ENSMUST00000019708,ENSMUST00000020215,ENSMUST00000020962,ENSMUST00000021204,ENSMUST00000021550,ENSMUST00000022059,ENSMUST00000022507,ENSMUST00000022595,…
GO:BP	regulation of metabolic process	GO:0019222	6.98222e-08	7.15601	6386	354	165	21250	ENSMUST00000000312,ENSMUST00000000326,ENSMUST00000000505,ENSMUST00000000939,ENSMUST00000004936,ENSMUST00000005503,ENSMUST00000005862,ENSMUST00000009772,ENSMUST00000015449,ENSMUST00000015460,ENSMUST00000017153,ENSMUST00000018644,ENSMUST00000018651,ENSMUST00000018842,ENSMUST00000019708,ENSMUST00000020215,ENSMUST00000020962,ENSMUST00000021204,ENSMUST00000021550,ENSMUST00000022059,ENSMUST00000022507,…
GO:BP	response to organic substance	GO:0010033	9.78665e-08	7.00937	3238	354	102	21250	ENSMUST00000000312,ENSMUST00000000505,ENSMUST00000004936,ENSMUST00000005862,ENSMUST00000006104,ENSMUST00000015449,ENSMUST00000018842,ENSMUST00000020161,ENSMUST00000020215,ENSMUST00000020962,ENSMUST00000023119,ENSMUST00000023156,ENSMUST00000023593,ENSMUST00000025075,ENSMUST00000025835,ENSMUST00000025965,ENSMUST00000026416,ENSMUST00000026999,ENSMUST00000027241,ENSMUST00000027503,ENSMUST00000028881,…
GO:BP	regulation of macromolecule metabolic process	GO:0060255	9.01563e-07	6.045	5934	354	153	21250	ENSMUST00000000312,ENSMUST00000000326,ENSMUST00000000939,ENSMUST00000004936,ENSMUST00000005503,ENSMUST00000005862,ENSMUST00000009772,ENSMUST00000015449,ENSMUST00000015460,ENSMUST00000017153,ENSMUST00000018842,ENSMUST00000019708,ENSMUST00000020962,ENSMUST00000021204,ENSMUST00000022059,ENSMUST00000022507,ENSMUST00000022595,ENSMUST00000023119,ENSMUST00000023151,ENSMUST00000023156,ENSMUST00000023593,…
GO:BP	regulation of response to stimulus	GO:0048583	2.45851e-06	5.60933	4006	354	114	21250	ENSMUST00000000939,ENSMUST00000003635,ENSMUST00000004936,ENSMUST00000005019,ENSMUST00000005503,ENSMUST00000005862,ENSMUST00000006104,ENSMUST00000009772,ENSMUST00000015449,ENSMUST00000015460,ENSMUST00000018644,ENSMUST00000020161,ENSMUST00000020215,ENSMUST00000021204,ENSMUST00000021550,ENSMUST00000022507,ENSMUST00000022595,ENSMUST00000023151,ENSMUST00000023329,ENSMUST00000023509,ENSMUST00000023593,…
GO:BP	positive regulation of biological process	GO:0048518	2.69011e-06	5.57023	6126	354	155	21250	ENSMUST00000000312,ENSMUST00000000939,ENSMUST00000004936,ENSMUST00000005019,ENSMUST00000005503,ENSMUST00000005862,ENSMUST00000015449,ENSMUST00000015460,ENSMUST00000017153,ENSMUST00000018644,ENSMUST00000018651,ENSMUST00000018842,ENSMUST00000019708,ENSMUST00000020161,ENSMUST00000020215,ENSMUST00000021544,ENSMUST00000021550,ENSMUST00000022507,ENSMUST00000022595,ENSMUST00000023119,ENSMUST00000023151,…
GO:BP	regulation of primary metabolic process	GO:0080090	3.908e-06	5.40805	5728	354	147	21250	ENSMUST00000000312,ENSMUST00000000326,ENSMUST00000000939,ENSMUST00000004936,ENSMUST00000005503,ENSMUST00000005862,ENSMUST00000009772,ENSMUST00000015449,ENSMUST00000015460,ENSMUST00000017153,ENSMUST00000018644,ENSMUST00000018842,ENSMUST00000019708,ENSMUST00000020215,ENSMUST00000020962,ENSMUST00000021204,ENSMUST00000022059,ENSMUST00000022507,ENSMUST00000022595,ENSMUST00000023119,ENSMUST00000023151,…
GO:BP	regulation of nitrogen compound metabolic process	GO:0051171	4.31679e-06	5.36484	5577	354	144	21250	ENSMUST00000000312,ENSMUST00000000326,ENSMUST00000000939,ENSMUST00000004936,ENSMUST00000005503,ENSMUST00000005862,ENSMUST00000009772,ENSMUST00000015449,ENSMUST00000015460,ENSMUST00000017153,ENSMUST00000018644,ENSMUST00000018842,ENSMUST00000019708,ENSMUST00000020962,ENSMUST00000021204,ENSMUST00000022059,ENSMUST00000022507,ENSMUST00000022595,ENSMUST00000023119,ENSMUST00000023151,ENSMUST00000023156,…
GO:BP	cellular response to stimulus	GO:0051716	4.92707e-06	5.30741	8182	354	191	21250	ENSMUST00000000312,ENSMUST00000000505,ENSMUST00000000939,ENSMUST00000003635,ENSMUST00000004936,ENSMUST00000005019,ENSMUST00000005503,ENSMUST00000005862,ENSMUST00000006104,ENSMUST00000009772,ENSMUST00000015449,ENSMUST00000015460,ENSMUST00000018644,ENSMUST00000018842,ENSMUST00000020161,ENSMUST00000020215,ENSMUST00000020962,ENSMUST00000021204,ENSMUST00000021544,ENSMUST00000021550,ENSMUST00000022059,…
GO:BP	response to stress	GO:0006950	7.33531e-06	5.13458	3687	354	106	21250	ENSMUST00000000505,ENSMUST00000003635,ENSMUST00000004936,ENSMUST00000005503,ENSMUST00000005862,ENSMUST00000006104,ENSMUST00000009772,ENSMUST00000015449,ENSMUST00000015460,ENSMUST00000017153,ENSMUST00000018644,ENSMUST00000018651,ENSMUST00000020161,ENSMUST00000021550,ENSMUST00000022507,ENSMUST00000022595,ENSMUST00000023151,ENSMUST00000023156,ENSMUST00000023593,ENSMUST00000025363,ENSMUST00000025486,…
GO:BP	cellular response to cytokine stimulus	GO:0071345	7.48933e-06	5.12556	811	354	39	21250	ENSMUST00000004936,ENSMUST00000020161,ENSMUST00000020962,ENSMUST00000023156,ENSMUST00000023593,ENSMUST00000025965,ENSMUST00000026999,ENSMUST00000027241,ENSMUST00000028881,ENSMUST00000031319,ENSMUST00000031320,ENSMUST00000034232,ENSMUST00000037636,ENSMUST00000042610,ENSMUST00000054002,ENSMUST00000058011,ENSMUST00000060366,ENSMUST00000062519,ENSMUST00000064679,ENSMUST00000064795,ENSMUST00000065587,…
GO:BP	response to endogenous stimulus	GO:0009719	1.49062e-05	4.82663	1601	354	59	21250	ENSMUST00000000312,ENSMUST00000000505,ENSMUST00000005862,ENSMUST00000018842,ENSMUST00000020161,ENSMUST00000020215,ENSMUST00000023119,ENSMUST00000023593,ENSMUST00000025075,ENSMUST00000026416,ENSMUST00000026999,ENSMUST00000028881,ENSMUST00000029846,ENSMUST00000030127,ENSMUST00000030398,ENSMUST00000030456,ENSMUST00000031017,ENSMUST00000031325,ENSMUST00000033054,ENSMUST00000034453,ENSMUST00000035908,…
GO:BP	system development	GO:0048731	2.70015e-05	4.56861	4678	354	124	21250	ENSMUST00000000312,ENSMUST00000000939,ENSMUST00000004936,ENSMUST00000005019,ENSMUST00000005503,ENSMUST00000009772,ENSMUST00000015449,ENSMUST00000015460,ENSMUST00000017153,ENSMUST00000018651,ENSMUST00000018842,ENSMUST00000019962,ENSMUST00000020161,ENSMUST00000020204,ENSMUST00000020215,ENSMUST00000020856,ENSMUST00000021204,ENSMUST00000021550,ENSMUST00000022595,ENSMUST00000023119,ENSMUST00000023151,…
GO:BP	cell cycle	GO:0007049	2.70085e-05	4.5685	1669	354	60	21250	ENSMUST00000000505,ENSMUST00000001513,ENSMUST00000005503,ENSMUST00000005862,ENSMUST00000009772,ENSMUST00000020837,ENSMUST00000022595,ENSMUST00000022784,ENSMUST00000023353,ENSMUST00000025486,ENSMUST00000025965,ENSMUST00000026416,ENSMUST00000027697,ENSMUST00000028881,ENSMUST00000030456,ENSMUST00000032233,ENSMUST00000033179,ENSMUST00000033326,ENSMUST00000037913,ENSMUST00000044260,ENSMUST00000050918,…
GO:BP	cytokine production	GO:0001816	3.04385e-05	4.51658	713	354	35	21250	ENSMUST00000015460,ENSMUST00000018644,ENSMUST00000020161,ENSMUST00000021550,ENSMUST00000022595,ENSMUST00000023151,ENSMUST00000023156,ENSMUST00000023593,ENSMUST00000026360,ENSMUST00000026999,ENSMUST00000027241,ENSMUST00000028881,ENSMUST00000031320,ENSMUST00000032217,ENSMUST00000040536,ENSMUST00000043059,ENSMUST00000048782,ENSMUST00000054445,ENSMUST00000056977,ENSMUST00000064679,ENSMUST00000064795,…
GO:BP	intracellular signal transduction	GO:0035556	3.54828e-05	4.44998	2513	354	79	21250	ENSMUST00000004936,ENSMUST00000005503,ENSMUST00000005862,ENSMUST00000015449,ENSMUST00000015460,ENSMUST00000018644,ENSMUST00000020215,ENSMUST00000021544,ENSMUST00000023151,ENSMUST00000023487,ENSMUST00000023593,ENSMUST00000025363,ENSMUST00000025486,ENSMUST00000025965,ENSMUST00000026416,ENSMUST00000026999,ENSMUST00000028846,ENSMUST00000028881,ENSMUST00000029201,ENSMUST00000029846,ENSMUST00000030127,…
GO:BP	regulation of defense response	GO:0031347	4.29442e-05	4.3671	621	354	32	21250	ENSMUST00000004936,ENSMUST00000018644,ENSMUST00000020161,ENSMUST00000021550,ENSMUST00000022507,ENSMUST00000023151,ENSMUST00000023593,ENSMUST00000027241,ENSMUST00000028881,ENSMUST00000032217,ENSMUST00000040065,ENSMUST00000042610,ENSMUST00000043059,ENSMUST00000048655,ENSMUST00000053215,ENSMUST00000054002,ENSMUST00000059037,ENSMUST00000064679,ENSMUST00000065927,ENSMUST00000075221,ENSMUST00000097275,…
GO:BP	response to stimulus	GO:0050896	4.52142e-05	4.34473	9804	354	215	21250	ENSMUST00000000312,ENSMUST00000000505,ENSMUST00000000939,ENSMUST00000003635,ENSMUST00000004936,ENSMUST00000005019,ENSMUST00000005503,ENSMUST00000005862,ENSMUST00000005952,ENSMUST00000006104,ENSMUST00000009772,ENSMUST00000015449,ENSMUST00000015460,ENSMUST00000017153,ENSMUST00000018644,ENSMUST00000018651,ENSMUST00000018842,ENSMUST00000020161,ENSMUST00000020215,ENSMUST00000020962,ENSMUST00000021204,…
GO:BP	cell population proliferation	GO:0008283	5.50566e-05	4.25919	2046	354	68	21250	ENSMUST00000000505,ENSMUST00000004936,ENSMUST00000005862,ENSMUST00000015460,ENSMUST00000017153,ENSMUST00000018644,ENSMUST00000018651,ENSMUST00000018842,ENSMUST00000020161,ENSMUST00000021550,ENSMUST00000022595,ENSMUST00000023119,ENSMUST00000023151,ENSMUST00000023593,ENSMUST00000025075,ENSMUST00000025363,ENSMUST00000025965,ENSMUST00000026416,ENSMUST00000028881,ENSMUST00000029201,ENSMUST00000029846,…
GO:BP	positive regulation of metabolic process	GO:0009893	5.81597e-05	4.23538	3534	354	100	21250	ENSMUST00000000312,ENSMUST00000000939,ENSMUST00000004936,ENSMUST00000005503,ENSMUST00000005862,ENSMUST00000015449,ENSMUST00000015460,ENSMUST00000017153,ENSMUST00000018644,ENSMUST00000018651,ENSMUST00000018842,ENSMUST00000019708,ENSMUST00000022595,ENSMUST00000023119,ENSMUST00000023151,ENSMUST00000023593,ENSMUST00000025075,ENSMUST00000025363,ENSMUST00000025486,ENSMUST00000025835,ENSMUST00000026360,…
GO:BP	regulation of cell-cell adhesion	GO:0022407	6.65956e-05	4.17655	380	354	24	21250	ENSMUST00000000312,ENSMUST00000015460,ENSMUST00000017153,ENSMUST00000020161,ENSMUST00000021550,ENSMUST00000022595,ENSMUST00000023151,ENSMUST00000023593,ENSMUST00000026999,ENSMUST00000028881,ENSMUST00000032217,ENSMUST00000033888,ENSMUST00000035908,ENSMUST00000044155,ENSMUST00000048655,ENSMUST00000056977,ENSMUST00000098458,ENSMUST00000107473,ENSMUST00000110191,ENSMUST00000112576,ENSMUST00000114752,…
GO:BP	cellular macromolecule metabolic process	GO:0044260	6.80635e-05	4.16709	7792	354	180	21250	ENSMUST00000000312,ENSMUST00000000326,ENSMUST00000000505,ENSMUST00000000939,ENSMUST00000004936,ENSMUST00000005503,ENSMUST00000005862,ENSMUST00000009772,ENSMUST00000015449,ENSMUST00000015460,ENSMUST00000017153,ENSMUST00000018842,ENSMUST00000019708,ENSMUST00000020215,ENSMUST00000020962,ENSMUST00000021204,ENSMUST00000022059,ENSMUST00000022507,ENSMUST00000022595,ENSMUST00000023119,ENSMUST00000023151,…
GO:BP	negative regulation of cell-cell adhesion	GO:0022408	9.1359e-05	4.03925	174	354	16	21250	ENSMUST00000000312,ENSMUST00000017153,ENSMUST00000020161,ENSMUST00000021550,ENSMUST00000022595,ENSMUST00000023151,ENSMUST00000023593,ENSMUST00000026999,ENSMUST00000032217,ENSMUST00000044155,ENSMUST00000056977,ENSMUST00000098458,ENSMUST00000112576,ENSMUST00000122412,ENSMUST00000154256,ENSMUST00000203020
GO:BP	response to cytokine	GO:0034097	9.37112e-05	4.02821	927	354	40	21250	ENSMUST00000004936,ENSMUST00000020161,ENSMUST00000020962,ENSMUST00000023156,ENSMUST00000023593,ENSMUST00000025965,ENSMUST00000026999,ENSMUST00000027241,ENSMUST00000028881,ENSMUST00000031319,ENSMUST00000031320,ENSMUST00000034232,ENSMUST00000037636,ENSMUST00000042610,ENSMUST00000054002,ENSMUST00000058011,ENSMUST00000060366,ENSMUST00000062519,ENSMUST00000064679,ENSMUST00000064795,ENSMUST00000065587,…
GO:BP	multicellular organism development	GO:0007275	9.66654e-05	4.01473	5194	354	132	21250	ENSMUST00000000312,ENSMUST00000000939,ENSMUST00000004936,ENSMUST00000005019,ENSMUST00000005503,ENSMUST00000006104,ENSMUST00000009772,ENSMUST00000015449,ENSMUST00000015460,ENSMUST00000017153,ENSMUST00000018651,ENSMUST00000018842,ENSMUST00000019962,ENSMUST00000020161,ENSMUST00000020204,ENSMUST00000020215,ENSMUST00000020856,ENSMUST00000021204,ENSMUST00000021550,ENSMUST00000022595,ENSMUST00000023119,…
GO:BP	regulation of cytokine production	GO:0001817	0.000100142	3.99938	644	354	32	21250	ENSMUST00000015460,ENSMUST00000018644,ENSMUST00000020161,ENSMUST00000021550,ENSMUST00000022595,ENSMUST00000023151,ENSMUST00000023156,ENSMUST00000023593,ENSMUST00000026360,ENSMUST00000026999,ENSMUST00000027241,ENSMUST00000028881,ENSMUST00000031320,ENSMUST00000032217,ENSMUST00000043059,ENSMUST00000054445,ENSMUST00000064679,ENSMUST00000064795,ENSMUST00000067912,ENSMUST00000075221,ENSMUST00000098458,…
GO:BP	regulation of multicellular organismal process	GO:0051239	0.000107257	3.96957	3141	354	91	21250	ENSMUST00000000939,ENSMUST00000004936,ENSMUST00000005019,ENSMUST00000005503,ENSMUST00000006104,ENSMUST00000015449,ENSMUST00000015460,ENSMUST00000018644,ENSMUST00000018651,ENSMUST00000018842,ENSMUST00000020161,ENSMUST00000020204,ENSMUST00000020215,ENSMUST00000021550,ENSMUST00000022595,ENSMUST00000023119,ENSMUST00000023151,ENSMUST00000023156,ENSMUST00000023593,ENSMUST00000025075,ENSMUST00000025363,…
GO:BP	regulation of immune system process	GO:0002682	0.000148969	3.8269	1415	354	52	21250	ENSMUST00000004936,ENSMUST00000005503,ENSMUST00000015460,ENSMUST00000017153,ENSMUST00000018644,ENSMUST00000020161,ENSMUST00000021550,ENSMUST00000022507,ENSMUST00000022595,ENSMUST00000023151,ENSMUST00000023593,ENSMUST00000026999,ENSMUST00000027241,ENSMUST00000028881,ENSMUST00000031320,ENSMUST00000032217,ENSMUST00000033888,ENSMUST00000035037,ENSMUST00000035908,ENSMUST00000040065,ENSMUST00000040514,…
GO:BP	regulation of signal transduction	GO:0009966	0.000170518	3.76823	2981	354	87	21250	ENSMUST00000000939,ENSMUST00000004936,ENSMUST00000005019,ENSMUST00000005862,ENSMUST00000015449,ENSMUST00000015460,ENSMUST00000018644,ENSMUST00000020161,ENSMUST00000020215,ENSMUST00000021204,ENSMUST00000023151,ENSMUST00000023329,ENSMUST00000023509,ENSMUST00000023593,ENSMUST00000025075,ENSMUST00000025363,ENSMUST00000025486,ENSMUST00000025965,ENSMUST00000026999,ENSMUST00000027241,ENSMUST00000028846,…
GO:BP	regulation of cell adhesion	GO:0030155	0.000208921	3.68002	665	354	32	21250	ENSMUST00000000312,ENSMUST00000015460,ENSMUST00000017153,ENSMUST00000020161,ENSMUST00000021550,ENSMUST00000022595,ENSMUST00000023151,ENSMUST00000023593,ENSMUST00000026999,ENSMUST00000028881,ENSMUST00000029846,ENSMUST00000031246,ENSMUST00000032217,ENSMUST00000033888,ENSMUST00000035037,ENSMUST00000035908,ENSMUST00000044155,ENSMUST00000048655,ENSMUST00000054351,ENSMUST00000056977,ENSMUST00000097275,…
GO:BP	cellular component organization	GO:0016043	0.000305054	3.51562	5987	354	145	21250	ENSMUST00000000312,ENSMUST00000000505,ENSMUST00000000939,ENSMUST00000001513,ENSMUST00000004936,ENSMUST00000005019,ENSMUST00000005503,ENSMUST00000005862,ENSMUST00000006104,ENSMUST00000009772,ENSMUST00000015460,ENSMUST00000017153,ENSMUST00000018651,ENSMUST00000018842,ENSMUST00000020161,ENSMUST00000020215,ENSMUST00000020837,ENSMUST00000020962,ENSMUST00000021544,ENSMUST00000022595,ENSMUST00000022784,…
GO:BP	regulation of cell communication	GO:0010646	0.000321219	3.4932	3361	354	94	21250	ENSMUST00000000312,ENSMUST00000000939,ENSMUST00000004936,ENSMUST00000005019,ENSMUST00000005862,ENSMUST00000015449,ENSMUST00000015460,ENSMUST00000018644,ENSMUST00000020161,ENSMUST00000020215,ENSMUST00000021204,ENSMUST00000023151,ENSMUST00000023329,ENSMUST00000023509,ENSMUST00000023593,ENSMUST00000025075,ENSMUST00000025363,ENSMUST00000025486,ENSMUST00000025835,ENSMUST00000025965,ENSMUST00000026999,…
GO:BP	movement of cell or subcellular component	GO:0006928	0.000352181	3.45323	1925	354	63	21250	ENSMUST00000000312,ENSMUST00000004936,ENSMUST00000015449,ENSMUST00000015460,ENSMUST00000017153,ENSMUST00000018644,ENSMUST00000018842,ENSMUST00000020837,ENSMUST00000022595,ENSMUST00000023151,ENSMUST00000023593,ENSMUST00000025075,ENSMUST00000025363,ENSMUST00000026360,ENSMUST00000027241,ENSMUST00000028102,ENSMUST00000028881,ENSMUST00000029201,ENSMUST00000029846,ENSMUST00000031319,ENSMUST00000031320,…
GO:BP	cell surface receptor signaling pathway	GO:0007166	0.000360547	3.44304	2606	354	78	21250	ENSMUST00000000939,ENSMUST00000004936,ENSMUST00000006104,ENSMUST00000015449,ENSMUST00000015460,ENSMUST00000018644,ENSMUST00000020161,ENSMUST00000020215,ENSMUST00000021204,ENSMUST00000023151,ENSMUST00000023156,ENSMUST00000023509,ENSMUST00000023593,ENSMUST00000025075,ENSMUST00000025363,ENSMUST00000026360,ENSMUST00000026999,ENSMUST00000027241,ENSMUST00000028881,ENSMUST00000029846,ENSMUST00000031319,…
GO:BP	anatomical structure development	GO:0048856	0.000400823	3.39705	5742	354	140	21250	ENSMUST00000000312,ENSMUST00000000939,ENSMUST00000004936,ENSMUST00000005019,ENSMUST00000005503,ENSMUST00000006104,ENSMUST00000009772,ENSMUST00000015449,ENSMUST00000015460,ENSMUST00000017153,ENSMUST00000018651,ENSMUST00000018842,ENSMUST00000019962,ENSMUST00000020161,ENSMUST00000020204,ENSMUST00000020215,ENSMUST00000020837,ENSMUST00000020856,ENSMUST00000021204,ENSMUST00000021550,ENSMUST00000022595,…
GO:BP	regulation of signaling	GO:0023051	0.000401879	3.3959	3377	354	94	21250	ENSMUST00000000312,ENSMUST00000000939,ENSMUST00000004936,ENSMUST00000005019,ENSMUST00000005862,ENSMUST00000015449,ENSMUST00000015460,ENSMUST00000018644,ENSMUST00000020161,ENSMUST00000020215,ENSMUST00000021204,ENSMUST00000023151,ENSMUST00000023329,ENSMUST00000023509,ENSMUST00000023593,ENSMUST00000025075,ENSMUST00000025363,ENSMUST00000025486,ENSMUST00000025835,ENSMUST00000025965,ENSMUST00000026999,…
GO:BP	regulation of cell population proliferation	GO:0042127	0.000422921	3.37374	1717	354	58	21250	ENSMUST00000004936,ENSMUST00000005862,ENSMUST00000015460,ENSMUST00000017153,ENSMUST00000018644,ENSMUST00000018651,ENSMUST00000018842,ENSMUST00000020161,ENSMUST00000021550,ENSMUST00000022595,ENSMUST00000023119,ENSMUST00000023151,ENSMUST00000023593,ENSMUST00000025075,ENSMUST00000025363,ENSMUST00000026416,ENSMUST00000028881,ENSMUST00000029201,ENSMUST00000029846,ENSMUST00000031017,ENSMUST00000031320,…
GO:BP	DNA replication initiation	GO:0006270	0.000532577	3.27362	27	354	7	21250	ENSMUST00000000505,ENSMUST00000023353,ENSMUST00000026416,ENSMUST00000058011,ENSMUST00000102744,ENSMUST00000164309,ENSMUST00000190495
GO:BP	cellular component organization or biogenesis	GO:0071840	0.000538248	3.26902	6148	354	147	21250	ENSMUST00000000312,ENSMUST00000000505,ENSMUST00000000939,ENSMUST00000001513,ENSMUST00000004936,ENSMUST00000005019,ENSMUST00000005503,ENSMUST00000005862,ENSMUST00000006104,ENSMUST00000009772,ENSMUST00000015460,ENSMUST00000017153,ENSMUST00000018651,ENSMUST00000018842,ENSMUST00000020161,ENSMUST00000020215,ENSMUST00000020837,ENSMUST00000020962,ENSMUST00000021544,ENSMUST00000022595,ENSMUST00000022784,…
GO:BP	positive regulation of macromolecule metabolic process	GO:0010604	0.000547695	3.26146	3253	354	91	21250	ENSMUST00000000312,ENSMUST00000000939,ENSMUST00000004936,ENSMUST00000005503,ENSMUST00000005862,ENSMUST00000015449,ENSMUST00000015460,ENSMUST00000017153,ENSMUST00000018842,ENSMUST00000019708,ENSMUST00000022595,ENSMUST00000023119,ENSMUST00000023151,ENSMUST00000023593,ENSMUST00000025075,ENSMUST00000025363,ENSMUST00000025486,ENSMUST00000026360,ENSMUST00000026416,ENSMUST00000026999,ENSMUST00000028881,…
GO:BP	negative regulation of metabolic process	GO:0009892	0.000582796	3.23448	2968	354	85	21250	ENSMUST00000000326,ENSMUST00000005503,ENSMUST00000005862,ENSMUST00000018644,ENSMUST00000018842,ENSMUST00000021204,ENSMUST00000021550,ENSMUST00000022507,ENSMUST00000023119,ENSMUST00000023151,ENSMUST00000023593,ENSMUST00000025363,ENSMUST00000025965,ENSMUST00000026360,ENSMUST00000026416,ENSMUST00000026662,ENSMUST00000026999,ENSMUST00000028846,ENSMUST00000028881,ENSMUST00000029201,ENSMUST00000031320,…
GO:BP	regulation of response to stress	GO:0080134	0.000624422	3.20452	1315	354	48	21250	ENSMUST00000003635,ENSMUST00000004936,ENSMUST00000006104,ENSMUST00000009772,ENSMUST00000015449,ENSMUST00000015460,ENSMUST00000018644,ENSMUST00000020161,ENSMUST00000021550,ENSMUST00000022507,ENSMUST00000023151,ENSMUST00000023593,ENSMUST00000025363,ENSMUST00000025486,ENSMUST00000027241,ENSMUST00000028881,ENSMUST00000032217,ENSMUST00000035987,ENSMUST00000037913,ENSMUST00000040065,ENSMUST00000042610,…
GO:BP	cell-cell adhesion	GO:0098609	0.000636762	3.19602	771	354	34	21250	ENSMUST00000000312,ENSMUST00000015460,ENSMUST00000017153,ENSMUST00000019962,ENSMUST00000020161,ENSMUST00000021550,ENSMUST00000022595,ENSMUST00000023151,ENSMUST00000023156,ENSMUST00000023593,ENSMUST00000026999,ENSMUST00000028881,ENSMUST00000029846,ENSMUST00000032217,ENSMUST00000032265,ENSMUST00000033888,ENSMUST00000035037,ENSMUST00000035908,ENSMUST00000044155,ENSMUST00000048655,ENSMUST00000056760,…
GO:BP	positive regulation of cellular process	GO:0048522	0.00064995	3.18712	5411	354	133	21250	ENSMUST00000000312,ENSMUST00000000939,ENSMUST00000004936,ENSMUST00000005019,ENSMUST00000005503,ENSMUST00000005862,ENSMUST00000015449,ENSMUST00000015460,ENSMUST00000017153,ENSMUST00000018644,ENSMUST00000018651,ENSMUST00000018842,ENSMUST00000019708,ENSMUST00000020161,ENSMUST00000020215,ENSMUST00000021544,ENSMUST00000021550,ENSMUST00000022595,ENSMUST00000023119,ENSMUST00000023151,ENSMUST00000023156,…
GO:BP	macromolecule metabolic process	GO:0043170	0.000650392	3.18682	9062	354	198	21250	ENSMUST00000000312,ENSMUST00000000326,ENSMUST00000000505,ENSMUST00000000939,ENSMUST00000004936,ENSMUST00000005503,ENSMUST00000005862,ENSMUST00000009772,ENSMUST00000015449,ENSMUST00000015460,ENSMUST00000017153,ENSMUST00000018842,ENSMUST00000019708,ENSMUST00000020215,ENSMUST00000020962,ENSMUST00000021204,ENSMUST00000022059,ENSMUST00000022507,ENSMUST00000022595,ENSMUST00000023119,ENSMUST00000023151,…
GO:BP	phosphorylation	GO:0016310	0.000654359	3.18418	2274	354	70	21250	ENSMUST00000000505,ENSMUST00000004936,ENSMUST00000005862,ENSMUST00000015449,ENSMUST00000015460,ENSMUST00000017153,ENSMUST00000020215,ENSMUST00000022595,ENSMUST00000023593,ENSMUST00000025363,ENSMUST00000025486,ENSMUST00000026416,ENSMUST00000026999,ENSMUST00000027503,ENSMUST00000027697,ENSMUST00000028846,ENSMUST00000028881,ENSMUST00000029201,ENSMUST00000029846,ENSMUST00000030583,ENSMUST00000031325,…
GO:BP	regulation of protein modification process	GO:0031399	0.000669881	3.174	1828	354	60	21250	ENSMUST00000004936,ENSMUST00000005862,ENSMUST00000015449,ENSMUST00000015460,ENSMUST00000017153,ENSMUST00000020962,ENSMUST00000021204,ENSMUST00000022595,ENSMUST00000023151,ENSMUST00000023593,ENSMUST00000025363,ENSMUST00000025486,ENSMUST00000026999,ENSMUST00000028846,ENSMUST00000028881,ENSMUST00000029201,ENSMUST00000029846,ENSMUST00000031325,ENSMUST00000034232,ENSMUST00000035987,ENSMUST00000036248,…
GO:BP	cell activation	GO:0001775	0.000806852	3.09321	1045	354	41	21250	ENSMUST00000005503,ENSMUST00000015460,ENSMUST00000017153,ENSMUST00000018644,ENSMUST00000020161,ENSMUST00000021550,ENSMUST00000022595,ENSMUST00000023151,ENSMUST00000025965,ENSMUST00000026999,ENSMUST00000028881,ENSMUST00000029201,ENSMUST00000030381,ENSMUST00000031320,ENSMUST00000032217,ENSMUST00000033888,ENSMUST00000035037,ENSMUST00000035908,ENSMUST00000040514,ENSMUST00000040536,ENSMUST00000044155,…
GO:BP	nitrogen compound metabolic process	GO:0006807	0.000816672	3.08795	9442	354	204	21250	ENSMUST00000000312,ENSMUST00000000326,ENSMUST00000000505,ENSMUST00000000939,ENSMUST00000004936,ENSMUST00000005503,ENSMUST00000005862,ENSMUST00000006544,ENSMUST00000009772,ENSMUST00000015449,ENSMUST00000015460,ENSMUST00000017153,ENSMUST00000018644,ENSMUST00000018842,ENSMUST00000019708,ENSMUST00000020161,ENSMUST00000020215,ENSMUST00000020804,ENSMUST00000020962,ENSMUST00000021204,ENSMUST00000021550,…
GO:BP	cellular response to endogenous stimulus	GO:0071495	0.000852166	3.06948	1288	354	47	21250	ENSMUST00000000312,ENSMUST00000000505,ENSMUST00000005862,ENSMUST00000018842,ENSMUST00000020161,ENSMUST00000020215,ENSMUST00000023119,ENSMUST00000023593,ENSMUST00000025075,ENSMUST00000026416,ENSMUST00000026999,ENSMUST00000028881,ENSMUST00000029846,ENSMUST00000030127,ENSMUST00000034453,ENSMUST00000035908,ENSMUST00000036248,ENSMUST00000040514,ENSMUST00000041357,ENSMUST00000048128,ENSMUST00000053215,…
GO:BP	protein phosphorylation	GO:0006468	0.00103704	2.9842	1896	354	61	21250	ENSMUST00000004936,ENSMUST00000005862,ENSMUST00000015449,ENSMUST00000015460,ENSMUST00000017153,ENSMUST00000022595,ENSMUST00000023593,ENSMUST00000025363,ENSMUST00000025486,ENSMUST00000026416,ENSMUST00000026999,ENSMUST00000027697,ENSMUST00000028846,ENSMUST00000028881,ENSMUST00000029201,ENSMUST00000029846,ENSMUST00000031325,ENSMUST00000033326,ENSMUST00000034232,ENSMUST00000035037,ENSMUST00000035987,…
GO:BP	regulation of phosphorylation	GO:0042325	0.0012102	2.91714	1556	354	53	21250	ENSMUST00000000505,ENSMUST00000004936,ENSMUST00000005862,ENSMUST00000015449,ENSMUST00000015460,ENSMUST00000017153,ENSMUST00000020215,ENSMUST00000022595,ENSMUST00000023593,ENSMUST00000025363,ENSMUST00000025486,ENSMUST00000026999,ENSMUST00000028846,ENSMUST00000028881,ENSMUST00000029201,ENSMUST00000029846,ENSMUST00000031325,ENSMUST00000034232,ENSMUST00000035987,ENSMUST00000036248,ENSMUST00000038287,…
GO:BP	cell cycle phase transition	GO:0044770	0.00141631	2.84884	385	354	22	21250	ENSMUST00000005503,ENSMUST00000005862,ENSMUST00000022595,ENSMUST00000025486,ENSMUST00000026416,ENSMUST00000030456,ENSMUST00000044260,ENSMUST00000060366,ENSMUST00000067692,ENSMUST00000073109,ENSMUST00000102744,ENSMUST00000104958,ENSMUST00000107893,ENSMUST00000125682,ENSMUST00000139518,ENSMUST00000140306,ENSMUST00000154288,ENSMUST00000170046,ENSMUST00000172702,ENSMUST00000216224,ENSMUST00000216594,…
GO:BP	negative regulation of cellular metabolic process	GO:0031324	0.00143929	2.84185	2602	354	76	21250	ENSMUST00000000326,ENSMUST00000005503,ENSMUST00000005862,ENSMUST00000018842,ENSMUST00000021204,ENSMUST00000022507,ENSMUST00000023119,ENSMUST00000023151,ENSMUST00000023593,ENSMUST00000025363,ENSMUST00000025965,ENSMUST00000026416,ENSMUST00000026662,ENSMUST00000026999,ENSMUST00000028846,ENSMUST00000028881,ENSMUST00000032217,ENSMUST00000033001,ENSMUST00000033179,ENSMUST00000036248,ENSMUST00000037913,…
GO:BP	regulation of response to external stimulus	GO:0032101	0.00170985	2.76704	919	354	37	21250	ENSMUST00000004936,ENSMUST00000006104,ENSMUST00000015449,ENSMUST00000015460,ENSMUST00000018644,ENSMUST00000020161,ENSMUST00000021550,ENSMUST00000022507,ENSMUST00000023151,ENSMUST00000023593,ENSMUST00000027241,ENSMUST00000028881,ENSMUST00000032217,ENSMUST00000040065,ENSMUST00000042610,ENSMUST00000043059,ENSMUST00000044155,ENSMUST00000048655,ENSMUST00000053215,ENSMUST00000054002,ENSMUST00000059037,…
GO:BP	positive regulation of cellular metabolic process	GO:0031325	0.00202251	2.69411	3251	354	89	21250	ENSMUST00000000312,ENSMUST00000000939,ENSMUST00000004936,ENSMUST00000005503,ENSMUST00000005862,ENSMUST00000015449,ENSMUST00000015460,ENSMUST00000017153,ENSMUST00000018644,ENSMUST00000018842,ENSMUST00000019708,ENSMUST00000022595,ENSMUST00000023119,ENSMUST00000023151,ENSMUST00000023593,ENSMUST00000025075,ENSMUST00000025363,ENSMUST00000025486,ENSMUST00000025835,ENSMUST00000026416,ENSMUST00000026999,…
GO:BP	regulation of cell cycle process	GO:0010564	0.00207958	2.68202	594	354	28	21250	ENSMUST00000005503,ENSMUST00000005862,ENSMUST00000020837,ENSMUST00000022595,ENSMUST00000025486,ENSMUST00000026416,ENSMUST00000028881,ENSMUST00000033179,ENSMUST00000037913,ENSMUST00000060366,ENSMUST00000067692,ENSMUST00000073109,ENSMUST00000075221,ENSMUST00000097275,ENSMUST00000102744,ENSMUST00000104958,ENSMUST00000107893,ENSMUST00000122421,ENSMUST00000123178,ENSMUST00000125682,ENSMUST00000140306,…
GO:BP	regulation of immune response	GO:0050776	0.00208632	2.68062	850	354	35	21250	ENSMUST00000005503,ENSMUST00000015460,ENSMUST00000018644,ENSMUST00000020161,ENSMUST00000021550,ENSMUST00000022507,ENSMUST00000022595,ENSMUST00000023151,ENSMUST00000026999,ENSMUST00000027241,ENSMUST00000028881,ENSMUST00000032217,ENSMUST00000040065,ENSMUST00000042610,ENSMUST00000043059,ENSMUST00000048655,ENSMUST00000059037,ENSMUST00000064679,ENSMUST00000065997,ENSMUST00000072383,ENSMUST00000094337,…
GO:BP	cell cycle process	GO:0022402	0.00212638	2.67236	1085	354	41	21250	ENSMUST00000005503,ENSMUST00000005862,ENSMUST00000009772,ENSMUST00000020837,ENSMUST00000022595,ENSMUST00000022784,ENSMUST00000025486,ENSMUST00000026416,ENSMUST00000028881,ENSMUST00000030456,ENSMUST00000033179,ENSMUST00000033326,ENSMUST00000037913,ENSMUST00000044260,ENSMUST00000052125,ENSMUST00000060366,ENSMUST00000067692,ENSMUST00000070219,ENSMUST00000072383,ENSMUST00000073109,ENSMUST00000075221,…
GO:BP	regulation of biological process	GO:0050789	0.00245936	2.60918	12277	354	248	21250	ENSMUST00000000312,ENSMUST00000000326,ENSMUST00000000505,ENSMUST00000000939,ENSMUST00000003635,ENSMUST00000004936,ENSMUST00000005019,ENSMUST00000005503,ENSMUST00000005862,ENSMUST00000005952,ENSMUST00000006104,ENSMUST00000009772,ENSMUST00000015449,ENSMUST00000015460,ENSMUST00000017153,ENSMUST00000018644,ENSMUST00000018651,ENSMUST00000018842,ENSMUST00000019708,ENSMUST00000020161,ENSMUST00000020204,…
GO:BP	response to growth factor	GO:0070848	0.00258525	2.5875	672	354	30	21250	ENSMUST00000000505,ENSMUST00000018842,ENSMUST00000020161,ENSMUST00000025075,ENSMUST00000026999,ENSMUST00000027503,ENSMUST00000029846,ENSMUST00000031246,ENSMUST00000035908,ENSMUST00000036248,ENSMUST00000041357,ENSMUST00000048128,ENSMUST00000056760,ENSMUST00000056977,ENSMUST00000060366,ENSMUST00000060427,ENSMUST00000064795,ENSMUST00000079038,ENSMUST00000095759,ENSMUST00000097275,ENSMUST00000098761,…
GO:BP	locomotion	GO:0040011	0.00282116	2.54957	1731	354	56	21250	ENSMUST00000000312,ENSMUST00000004936,ENSMUST00000015449,ENSMUST00000015460,ENSMUST00000017153,ENSMUST00000018644,ENSMUST00000018842,ENSMUST00000022595,ENSMUST00000023593,ENSMUST00000025075,ENSMUST00000025363,ENSMUST00000026360,ENSMUST00000027241,ENSMUST00000028102,ENSMUST00000028881,ENSMUST00000029201,ENSMUST00000029846,ENSMUST00000031319,ENSMUST00000031320,ENSMUST00000034232,ENSMUST00000035037,…
GO:BP	DNA-dependent DNA replication	GO:0006261	0.00294532	2.53087	125	354	12	21250	ENSMUST00000000505,ENSMUST00000005503,ENSMUST00000023353,ENSMUST00000026416,ENSMUST00000058011,ENSMUST00000102744,ENSMUST00000102922,ENSMUST00000111790,ENSMUST00000139518,ENSMUST00000164309,ENSMUST00000190495,ENSMUST00000216594
GO:BP	positive regulation of nitrogen compound metabolic process	GO:0051173	0.00300092	2.52275	3085	354	85	21250	ENSMUST00000000312,ENSMUST00000000939,ENSMUST00000004936,ENSMUST00000005503,ENSMUST00000005862,ENSMUST00000015449,ENSMUST00000015460,ENSMUST00000017153,ENSMUST00000018644,ENSMUST00000018842,ENSMUST00000019708,ENSMUST00000022595,ENSMUST00000023119,ENSMUST00000023151,ENSMUST00000023593,ENSMUST00000025075,ENSMUST00000025363,ENSMUST00000025486,ENSMUST00000026416,ENSMUST00000026999,ENSMUST00000028881,…
GO:BP	negative regulation of macromolecule biosynthetic process	GO:0010558	0.00318711	2.4966	1520	354	51	21250	ENSMUST00000000326,ENSMUST00000005503,ENSMUST00000005862,ENSMUST00000018842,ENSMUST00000022507,ENSMUST00000023119,ENSMUST00000023151,ENSMUST00000023593,ENSMUST00000025363,ENSMUST00000025965,ENSMUST00000026416,ENSMUST00000026662,ENSMUST00000026999,ENSMUST00000028881,ENSMUST00000031320,ENSMUST00000032217,ENSMUST00000033179,ENSMUST00000038287,ENSMUST00000042610,ENSMUST00000048128,ENSMUST00000054279,…
GO:BP	T cell activation	GO:0042110	0.00324167	2.48923	470	354	24	21250	ENSMUST00000015460,ENSMUST00000017153,ENSMUST00000020161,ENSMUST00000021550,ENSMUST00000023151,ENSMUST00000026999,ENSMUST00000028881,ENSMUST00000030381,ENSMUST00000032217,ENSMUST00000033888,ENSMUST00000035908,ENSMUST00000040536,ENSMUST00000048655,ENSMUST00000056977,ENSMUST00000060366,ENSMUST00000064795,ENSMUST00000072383,ENSMUST00000098458,ENSMUST00000107473,ENSMUST00000109514,ENSMUST00000112576,…
GO:BP	regulation of phosphate metabolic process	GO:0019220	0.00355923	2.44864	1744	354	56	21250	ENSMUST00000000505,ENSMUST00000004936,ENSMUST00000005862,ENSMUST00000015449,ENSMUST00000015460,ENSMUST00000017153,ENSMUST00000018644,ENSMUST00000020215,ENSMUST00000022595,ENSMUST00000023593,ENSMUST00000025363,ENSMUST00000025486,ENSMUST00000026999,ENSMUST00000028846,ENSMUST00000028881,ENSMUST00000029201,ENSMUST00000029846,ENSMUST00000031325,ENSMUST00000034232,ENSMUST00000035987,ENSMUST00000036248,…
GO:BP	regulation of phosphorus metabolic process	GO:0051174	0.00362293	2.44094	1745	354	56	21250	ENSMUST00000000505,ENSMUST00000004936,ENSMUST00000005862,ENSMUST00000015449,ENSMUST00000015460,ENSMUST00000017153,ENSMUST00000018644,ENSMUST00000020215,ENSMUST00000022595,ENSMUST00000023593,ENSMUST00000025363,ENSMUST00000025486,ENSMUST00000026999,ENSMUST00000028846,ENSMUST00000028881,ENSMUST00000029201,ENSMUST00000029846,ENSMUST00000031325,ENSMUST00000034232,ENSMUST00000035987,ENSMUST00000036248,…
GO:BP	regulation of cellular process	GO:0050794	0.00383837	2.41585	11570	354	236	21250	ENSMUST00000000312,ENSMUST00000000326,ENSMUST00000000505,ENSMUST00000000939,ENSMUST00000003635,ENSMUST00000004936,ENSMUST00000005019,ENSMUST00000005503,ENSMUST00000005862,ENSMUST00000005952,ENSMUST00000006104,ENSMUST00000009772,ENSMUST00000015449,ENSMUST00000015460,ENSMUST00000017153,ENSMUST00000018644,ENSMUST00000018651,ENSMUST00000018842,ENSMUST00000019708,ENSMUST00000020161,ENSMUST00000020215,…
GO:BP	cell adhesion	GO:0007155	0.0039071	2.40815	1276	354	45	21250	ENSMUST00000000312,ENSMUST00000015460,ENSMUST00000017153,ENSMUST00000019962,ENSMUST00000020161,ENSMUST00000021550,ENSMUST00000022595,ENSMUST00000023151,ENSMUST00000023156,ENSMUST00000023593,ENSMUST00000026360,ENSMUST00000026999,ENSMUST00000028881,ENSMUST00000029846,ENSMUST00000031246,ENSMUST00000032217,ENSMUST00000032265,ENSMUST00000033888,ENSMUST00000035037,ENSMUST00000035908,ENSMUST00000044155,…
GO:BP	cell motility	GO:0048870	0.00400552	2.39734	1532	354	51	21250	ENSMUST00000000312,ENSMUST00000004936,ENSMUST00000015449,ENSMUST00000015460,ENSMUST00000017153,ENSMUST00000018644,ENSMUST00000018842,ENSMUST00000022595,ENSMUST00000023593,ENSMUST00000025075,ENSMUST00000025363,ENSMUST00000026360,ENSMUST00000027241,ENSMUST00000028881,ENSMUST00000029201,ENSMUST00000029846,ENSMUST00000031319,ENSMUST00000031320,ENSMUST00000034232,ENSMUST00000035037,ENSMUST00000035908,…
GO:BP	localization of cell	GO:0051674	0.00400552	2.39734	1532	354	51	21250	ENSMUST00000000312,ENSMUST00000004936,ENSMUST00000015449,ENSMUST00000015460,ENSMUST00000017153,ENSMUST00000018644,ENSMUST00000018842,ENSMUST00000022595,ENSMUST00000023593,ENSMUST00000025075,ENSMUST00000025363,ENSMUST00000026360,ENSMUST00000027241,ENSMUST00000028881,ENSMUST00000029201,ENSMUST00000029846,ENSMUST00000031319,ENSMUST00000031320,ENSMUST00000034232,ENSMUST00000035037,ENSMUST00000035908,…
GO:BP	regulation of cell cycle phase transition	GO:1901987	0.00411181	2.38597	287	354	18	21250	ENSMUST00000005503,ENSMUST00000005862,ENSMUST00000022595,ENSMUST00000025486,ENSMUST00000026416,ENSMUST00000060366,ENSMUST00000067692,ENSMUST00000073109,ENSMUST00000102744,ENSMUST00000104958,ENSMUST00000107893,ENSMUST00000125682,ENSMUST00000140306,ENSMUST00000154288,ENSMUST00000170046,ENSMUST00000172702,ENSMUST00000216224,ENSMUST00000224491
GO:BP	negative regulation of macromolecule metabolic process	GO:0010605	0.00425141	2.37147	2724	354	77	21250	ENSMUST00000000326,ENSMUST00000005503,ENSMUST00000005862,ENSMUST00000018842,ENSMUST00000021204,ENSMUST00000022507,ENSMUST00000023119,ENSMUST00000023151,ENSMUST00000023593,ENSMUST00000025363,ENSMUST00000025965,ENSMUST00000026360,ENSMUST00000026416,ENSMUST00000026662,ENSMUST00000026999,ENSMUST00000028846,ENSMUST00000028881,ENSMUST00000029201,ENSMUST00000031320,ENSMUST00000032217,ENSMUST00000032265,…
GO:BP	regulation of protein metabolic process	GO:0051246	0.00425594	2.371	2772	354	78	21250	ENSMUST00000000312,ENSMUST00000000939,ENSMUST00000004936,ENSMUST00000005862,ENSMUST00000015449,ENSMUST00000015460,ENSMUST00000017153,ENSMUST00000020962,ENSMUST00000021204,ENSMUST00000022595,ENSMUST00000023151,ENSMUST00000023593,ENSMUST00000025363,ENSMUST00000025486,ENSMUST00000026999,ENSMUST00000028846,ENSMUST00000028881,ENSMUST00000029201,ENSMUST00000029846,ENSMUST00000031325,ENSMUST00000032217,…
GO:BP	negative regulation of signal transduction	GO:0009968	0.0044425	2.35237	1158	354	42	21250	ENSMUST00000015460,ENSMUST00000020161,ENSMUST00000020215,ENSMUST00000021204,ENSMUST00000023151,ENSMUST00000023593,ENSMUST00000025075,ENSMUST00000025965,ENSMUST00000026999,ENSMUST00000028846,ENSMUST00000028881,ENSMUST00000031320,ENSMUST00000033054,ENSMUST00000036248,ENSMUST00000038287,ENSMUST00000044155,ENSMUST00000045235,ENSMUST00000048128,ENSMUST00000048655,ENSMUST00000050918,ENSMUST00000054002,…
GO:BP	biological regulation	GO:0065007	0.0045384	2.3431	12926	354	257	21250	ENSMUST00000000312,ENSMUST00000000326,ENSMUST00000000505,ENSMUST00000000939,ENSMUST00000003635,ENSMUST00000004936,ENSMUST00000005019,ENSMUST00000005503,ENSMUST00000005862,ENSMUST00000005952,ENSMUST00000006104,ENSMUST00000006544,ENSMUST00000009772,ENSMUST00000015449,ENSMUST00000015460,ENSMUST00000017153,ENSMUST00000018644,ENSMUST00000018651,ENSMUST00000018842,ENSMUST00000019708,ENSMUST00000020161,…
GO:BP	biological adhesion	GO:0022610	0.0049079	2.3091	1287	354	45	21250	ENSMUST00000000312,ENSMUST00000015460,ENSMUST00000017153,ENSMUST00000019962,ENSMUST00000020161,ENSMUST00000021550,ENSMUST00000022595,ENSMUST00000023151,ENSMUST00000023156,ENSMUST00000023593,ENSMUST00000026360,ENSMUST00000026999,ENSMUST00000028881,ENSMUST00000029846,ENSMUST00000031246,ENSMUST00000032217,ENSMUST00000032265,ENSMUST00000033888,ENSMUST00000035037,ENSMUST00000035908,ENSMUST00000044155,…
GO:BP	primary metabolic process	GO:0044238	0.00490938	2.30897	10002	354	210	21250	ENSMUST00000000312,ENSMUST00000000326,ENSMUST00000000505,ENSMUST00000000939,ENSMUST00000002926,ENSMUST00000004936,ENSMUST00000005019,ENSMUST00000005503,ENSMUST00000005862,ENSMUST00000006544,ENSMUST00000009772,ENSMUST00000015449,ENSMUST00000015460,ENSMUST00000017153,ENSMUST00000018644,ENSMUST00000018842,ENSMUST00000019708,ENSMUST00000020161,ENSMUST00000020215,ENSMUST00000020804,ENSMUST00000020962,…
GO:BP	negative regulation of T cell activation	GO:0050868	0.00500257	2.30081	109	354	11	21250	ENSMUST00000017153,ENSMUST00000020161,ENSMUST00000021550,ENSMUST00000023151,ENSMUST00000026999,ENSMUST00000032217,ENSMUST00000056977,ENSMUST00000098458,ENSMUST00000112576,ENSMUST00000122412,ENSMUST00000203020
GO:BP	negative regulation of cell communication	GO:0010648	0.00566421	2.24686	1294	354	45	21250	ENSMUST00000015460,ENSMUST00000020161,ENSMUST00000020215,ENSMUST00000021204,ENSMUST00000023151,ENSMUST00000023593,ENSMUST00000025075,ENSMUST00000025965,ENSMUST00000026999,ENSMUST00000028846,ENSMUST00000028881,ENSMUST00000031320,ENSMUST00000033054,ENSMUST00000036248,ENSMUST00000038287,ENSMUST00000044155,ENSMUST00000045235,ENSMUST00000048128,ENSMUST00000048655,ENSMUST00000050918,ENSMUST00000054002,…
GO:BP	negative regulation of signaling	GO:0023057	0.00614379	2.21156	1298	354	45	21250	ENSMUST00000015460,ENSMUST00000020161,ENSMUST00000020215,ENSMUST00000021204,ENSMUST00000023151,ENSMUST00000023593,ENSMUST00000025075,ENSMUST00000025965,ENSMUST00000026999,ENSMUST00000028846,ENSMUST00000028881,ENSMUST00000031320,ENSMUST00000033054,ENSMUST00000036248,ENSMUST00000038287,ENSMUST00000044155,ENSMUST00000045235,ENSMUST00000048128,ENSMUST00000048655,ENSMUST00000050918,ENSMUST00000054002,…
GO:BP	negative regulation of transferase activity	GO:0051348	0.00619212	2.20816	266	354	17	21250	ENSMUST00000005862,ENSMUST00000023593,ENSMUST00000026999,ENSMUST00000028846,ENSMUST00000028881,ENSMUST00000038287,ENSMUST00000040514,ENSMUST00000044155,ENSMUST00000044691,ENSMUST00000048655,ENSMUST00000050918,ENSMUST00000057927,ENSMUST00000067543,ENSMUST00000072383,ENSMUST00000114885,ENSMUST00000122412,ENSMUST00000216224
GO:BP	DNA replication	GO:0006260	0.00636838	2.19597	238	354	16	21250	ENSMUST00000000505,ENSMUST00000005503,ENSMUST00000023353,ENSMUST00000026416,ENSMUST00000030456,ENSMUST00000037913,ENSMUST00000044260,ENSMUST00000058011,ENSMUST00000102744,ENSMUST00000102922,ENSMUST00000110701,ENSMUST00000111790,ENSMUST00000139518,ENSMUST00000164309,ENSMUST00000190495,ENSMUST00000216594
GO:BP	regulation of cell cycle	GO:0051726	0.00637861	2.19527	972	354	37	21250	ENSMUST00000005503,ENSMUST00000005862,ENSMUST00000020837,ENSMUST00000022595,ENSMUST00000025486,ENSMUST00000026416,ENSMUST00000027697,ENSMUST00000028881,ENSMUST00000033179,ENSMUST00000033326,ENSMUST00000037913,ENSMUST00000050918,ENSMUST00000056977,ENSMUST00000060366,ENSMUST00000067692,ENSMUST00000073109,ENSMUST00000075221,ENSMUST00000075637,ENSMUST00000097275,ENSMUST00000102744,ENSMUST00000104958,…
GO:BP	cell migration	GO:0016477	0.00695079	2.15797	1389	354	47	21250	ENSMUST00000000312,ENSMUST00000004936,ENSMUST00000015449,ENSMUST00000015460,ENSMUST00000017153,ENSMUST00000018644,ENSMUST00000018842,ENSMUST00000022595,ENSMUST00000023593,ENSMUST00000025075,ENSMUST00000025363,ENSMUST00000026360,ENSMUST00000027241,ENSMUST00000028881,ENSMUST00000029201,ENSMUST00000029846,ENSMUST00000031319,ENSMUST00000031320,ENSMUST00000034232,ENSMUST00000035037,ENSMUST00000035908,…
GO:BP	negative regulation of biosynthetic process	GO:0009890	0.00741202	2.13006	1609	354	52	21250	ENSMUST00000000326,ENSMUST00000005503,ENSMUST00000005862,ENSMUST00000018644,ENSMUST00000018842,ENSMUST00000022507,ENSMUST00000023119,ENSMUST00000023151,ENSMUST00000023593,ENSMUST00000025363,ENSMUST00000025965,ENSMUST00000026416,ENSMUST00000026662,ENSMUST00000026999,ENSMUST00000028881,ENSMUST00000031320,ENSMUST00000032217,ENSMUST00000033179,ENSMUST00000038287,ENSMUST00000042610,ENSMUST00000048128,…
GO:BP	phosphate-containing compound metabolic process	GO:0006796	0.00792117	2.10121	3061	354	83	21250	ENSMUST00000000505,ENSMUST00000004936,ENSMUST00000005862,ENSMUST00000015449,ENSMUST00000015460,ENSMUST00000017153,ENSMUST00000018644,ENSMUST00000020215,ENSMUST00000020804,ENSMUST00000022529,ENSMUST00000022595,ENSMUST00000023593,ENSMUST00000025363,ENSMUST00000025486,ENSMUST00000026416,ENSMUST00000026999,ENSMUST00000027503,ENSMUST00000027697,ENSMUST00000028846,ENSMUST00000028881,ENSMUST00000029201,…
GO:BP	cellular response to stress	GO:0033554	0.00899351	2.04607	1753	354	55	21250	ENSMUST00000000505,ENSMUST00000003635,ENSMUST00000005503,ENSMUST00000005862,ENSMUST00000009772,ENSMUST00000015449,ENSMUST00000015460,ENSMUST00000020161,ENSMUST00000021550,ENSMUST00000022595,ENSMUST00000023151,ENSMUST00000025486,ENSMUST00000026416,ENSMUST00000028881,ENSMUST00000030398,ENSMUST00000031533,ENSMUST00000033054,ENSMUST00000033179,ENSMUST00000035987,ENSMUST00000037913,ENSMUST00000038229,…
GO:BP	negative regulation of cell adhesion	GO:0007162	0.0092275	2.03492	274	354	17	21250	ENSMUST00000000312,ENSMUST00000017153,ENSMUST00000020161,ENSMUST00000021550,ENSMUST00000022595,ENSMUST00000023151,ENSMUST00000023593,ENSMUST00000026999,ENSMUST00000032217,ENSMUST00000044155,ENSMUST00000056977,ENSMUST00000098458,ENSMUST00000110191,ENSMUST00000112576,ENSMUST00000122412,ENSMUST00000154256,ENSMUST00000203020
GO:BP	regulation of inflammatory response	GO:0050727	0.00933612	2.02983	335	354	19	21250	ENSMUST00000004936,ENSMUST00000018644,ENSMUST00000023151,ENSMUST00000023593,ENSMUST00000027241,ENSMUST00000028881,ENSMUST00000043059,ENSMUST00000048655,ENSMUST00000053215,ENSMUST00000054002,ENSMUST00000065927,ENSMUST00000075221,ENSMUST00000098458,ENSMUST00000103122,ENSMUST00000114752,ENSMUST00000122412,ENSMUST00000168818,ENSMUST00000203020,ENSMUST00000203652
GO:BP	inflammatory response	GO:0006954	0.009905	2.00415	681	354	29	21250	ENSMUST00000004936,ENSMUST00000015460,ENSMUST00000018644,ENSMUST00000023151,ENSMUST00000023156,ENSMUST00000023593,ENSMUST00000027241,ENSMUST00000028881,ENSMUST00000031319,ENSMUST00000031320,ENSMUST00000032265,ENSMUST00000033020,ENSMUST00000034232,ENSMUST00000040065,ENSMUST00000043059,ENSMUST00000048655,ENSMUST00000048782,ENSMUST00000053215,ENSMUST00000054002,ENSMUST00000065927,ENSMUST00000075221,…
GO:BP	negative regulation of cellular macromolecule biosynthetic process	GO:2000113	0.00998318	2.00073	1451	354	48	21250	ENSMUST00000000326,ENSMUST00000005503,ENSMUST00000005862,ENSMUST00000018842,ENSMUST00000022507,ENSMUST00000023119,ENSMUST00000023151,ENSMUST00000023593,ENSMUST00000025363,ENSMUST00000025965,ENSMUST00000026416,ENSMUST00000026662,ENSMUST00000026999,ENSMUST00000028881,ENSMUST00000033179,ENSMUST00000038287,ENSMUST00000042610,ENSMUST00000048128,ENSMUST00000055353,ENSMUST00000056977,ENSMUST00000060366,…
GO:BP	negative regulation of nitrogen compound metabolic process	GO:0051172	0.0101497	1.99355	2405	354	69	21250	ENSMUST00000000326,ENSMUST00000005503,ENSMUST00000005862,ENSMUST00000018842,ENSMUST00000021204,ENSMUST00000022507,ENSMUST00000023119,ENSMUST00000023151,ENSMUST00000023593,ENSMUST00000025363,ENSMUST00000025965,ENSMUST00000026416,ENSMUST00000026662,ENSMUST00000026999,ENSMUST00000028846,ENSMUST00000028881,ENSMUST00000032217,ENSMUST00000033179,ENSMUST00000036248,ENSMUST00000037913,ENSMUST00000038287,…
GO:BP	cellular response to growth factor stimulus	GO:0071363	0.0101681	1.99276	645	354	28	21250	ENSMUST00000000505,ENSMUST00000018842,ENSMUST00000020161,ENSMUST00000025075,ENSMUST00000026999,ENSMUST00000027503,ENSMUST00000029846,ENSMUST00000031246,ENSMUST00000035908,ENSMUST00000036248,ENSMUST00000041357,ENSMUST00000048128,ENSMUST00000056760,ENSMUST00000060366,ENSMUST00000064795,ENSMUST00000079038,ENSMUST00000095759,ENSMUST00000097275,ENSMUST00000098761,ENSMUST00000105510,ENSMUST00000110191,…
GO:BP	phosphorus metabolic process	GO:0006793	0.0104953	1.979	3083	354	83	21250	ENSMUST00000000505,ENSMUST00000004936,ENSMUST00000005862,ENSMUST00000015449,ENSMUST00000015460,ENSMUST00000017153,ENSMUST00000018644,ENSMUST00000020215,ENSMUST00000020804,ENSMUST00000022529,ENSMUST00000022595,ENSMUST00000023593,ENSMUST00000025363,ENSMUST00000025486,ENSMUST00000026416,ENSMUST00000026999,ENSMUST00000027503,ENSMUST00000027697,ENSMUST00000028846,ENSMUST00000028881,ENSMUST00000029201,…
GO:BP	cellular metabolic process	GO:0044237	0.0110492	1.95667	10098	354	210	21250	ENSMUST00000000312,ENSMUST00000000326,ENSMUST00000000505,ENSMUST00000000939,ENSMUST00000004936,ENSMUST00000005019,ENSMUST00000005503,ENSMUST00000005862,ENSMUST00000006544,ENSMUST00000009772,ENSMUST00000015449,ENSMUST00000015460,ENSMUST00000017153,ENSMUST00000018644,ENSMUST00000018842,ENSMUST00000019708,ENSMUST00000020161,ENSMUST00000020215,ENSMUST00000020804,ENSMUST00000020962,ENSMUST00000021204,…
GO:BP	leukocyte cell-cell adhesion	GO:0007159	0.0110936	1.95493	308	354	18	21250	ENSMUST00000015460,ENSMUST00000017153,ENSMUST00000020161,ENSMUST00000021550,ENSMUST00000023151,ENSMUST00000026999,ENSMUST00000028881,ENSMUST00000032217,ENSMUST00000032265,ENSMUST00000033888,ENSMUST00000035908,ENSMUST00000048655,ENSMUST00000056977,ENSMUST00000098458,ENSMUST00000107473,ENSMUST00000112576,ENSMUST00000122412,ENSMUST00000203020
GO:BP	regulation of leukocyte cell-cell adhesion	GO:1903037	0.011199	1.95082	278	354	17	21250	ENSMUST00000015460,ENSMUST00000017153,ENSMUST00000020161,ENSMUST00000021550,ENSMUST00000023151,ENSMUST00000026999,ENSMUST00000028881,ENSMUST00000032217,ENSMUST00000033888,ENSMUST00000035908,ENSMUST00000048655,ENSMUST00000056977,ENSMUST00000098458,ENSMUST00000107473,ENSMUST00000112576,ENSMUST00000122412,ENSMUST00000203020
GO:BP	positive regulation of cell population proliferation	GO:0008284	0.0117855	1.92865	1039	354	38	21250	ENSMUST00000004936,ENSMUST00000015460,ENSMUST00000018644,ENSMUST00000018842,ENSMUST00000020161,ENSMUST00000023151,ENSMUST00000025075,ENSMUST00000025363,ENSMUST00000026416,ENSMUST00000028881,ENSMUST00000029201,ENSMUST00000029846,ENSMUST00000031017,ENSMUST00000031325,ENSMUST00000033020,ENSMUST00000033054,ENSMUST00000033888,ENSMUST00000035908,ENSMUST00000040514,ENSMUST00000041357,ENSMUST00000054445,…
GO:BP	regulation of mitotic cell cycle phase transition	GO:1901990	0.0132606	1.87744	252	354	16	21250	ENSMUST00000005503,ENSMUST00000005862,ENSMUST00000022595,ENSMUST00000025486,ENSMUST00000026416,ENSMUST00000060366,ENSMUST00000067692,ENSMUST00000073109,ENSMUST00000102744,ENSMUST00000104958,ENSMUST00000125682,ENSMUST00000140306,ENSMUST00000154288,ENSMUST00000170046,ENSMUST00000172702,ENSMUST00000216224
GO:BP	developmental process	GO:0032502	0.0138547	1.8584	6199	354	142	21250	ENSMUST00000000312,ENSMUST00000000939,ENSMUST00000004936,ENSMUST00000005019,ENSMUST00000005503,ENSMUST00000006104,ENSMUST00000009772,ENSMUST00000015449,ENSMUST00000015460,ENSMUST00000017153,ENSMUST00000018651,ENSMUST00000018842,ENSMUST00000019962,ENSMUST00000020161,ENSMUST00000020204,ENSMUST00000020215,ENSMUST00000020837,ENSMUST00000020856,ENSMUST00000021204,ENSMUST00000021550,ENSMUST00000022595,…
GO:BP	negative regulation of leukocyte cell-cell adhesion	GO:1903038	0.0139372	1.85583	121	354	11	21250	ENSMUST00000017153,ENSMUST00000020161,ENSMUST00000021550,ENSMUST00000023151,ENSMUST00000026999,ENSMUST00000032217,ENSMUST00000056977,ENSMUST00000098458,ENSMUST00000112576,ENSMUST00000122412,ENSMUST00000203020
GO:BP	negative regulation of response to stimulus	GO:0048585	0.0147901	1.83003	1560	354	50	21250	ENSMUST00000015460,ENSMUST00000020161,ENSMUST00000020215,ENSMUST00000021204,ENSMUST00000021550,ENSMUST00000023151,ENSMUST00000023593,ENSMUST00000025075,ENSMUST00000025965,ENSMUST00000026999,ENSMUST00000028846,ENSMUST00000028881,ENSMUST00000031320,ENSMUST00000033054,ENSMUST00000036248,ENSMUST00000037913,ENSMUST00000038287,ENSMUST00000043059,ENSMUST00000044155,ENSMUST00000045235,ENSMUST00000048128,…
GO:BP	macromolecule modification	GO:0043412	0.0149315	1.8259	3968	354	100	21250	ENSMUST00000004936,ENSMUST00000005862,ENSMUST00000015449,ENSMUST00000015460,ENSMUST00000017153,ENSMUST00000020215,ENSMUST00000020962,ENSMUST00000021204,ENSMUST00000022595,ENSMUST00000023151,ENSMUST00000023509,ENSMUST00000023593,ENSMUST00000025363,ENSMUST00000025486,ENSMUST00000025965,ENSMUST00000026416,ENSMUST00000026999,ENSMUST00000027697,ENSMUST00000028846,ENSMUST00000028881,ENSMUST00000029201,…
GO:BP	leukocyte activation	GO:0045321	0.0151047	1.82089	929	354	35	21250	ENSMUST00000005503,ENSMUST00000015460,ENSMUST00000017153,ENSMUST00000018644,ENSMUST00000020161,ENSMUST00000021550,ENSMUST00000023151,ENSMUST00000025965,ENSMUST00000026999,ENSMUST00000028881,ENSMUST00000030381,ENSMUST00000032217,ENSMUST00000033888,ENSMUST00000035908,ENSMUST00000040514,ENSMUST00000040536,ENSMUST00000048128,ENSMUST00000048655,ENSMUST00000056977,ENSMUST00000060366,ENSMUST00000064795,…
GO:BP	immune system process	GO:0002376	0.0156756	1.80478	2579	354	72	21250	ENSMUST00000004936,ENSMUST00000005503,ENSMUST00000015460,ENSMUST00000017153,ENSMUST00000018644,ENSMUST00000020161,ENSMUST00000021550,ENSMUST00000022507,ENSMUST00000022595,ENSMUST00000023151,ENSMUST00000023156,ENSMUST00000023593,ENSMUST00000025965,ENSMUST00000026999,ENSMUST00000027241,ENSMUST00000028881,ENSMUST00000030381,ENSMUST00000031319,ENSMUST00000031320,ENSMUST00000032217,ENSMUST00000032265,…
GO:BP	regulation of multicellular organismal development	GO:2000026	0.015945	1.79738	2108	354	62	21250	ENSMUST00000004936,ENSMUST00000005019,ENSMUST00000005503,ENSMUST00000006104,ENSMUST00000015449,ENSMUST00000018651,ENSMUST00000018842,ENSMUST00000020204,ENSMUST00000020215,ENSMUST00000022595,ENSMUST00000023119,ENSMUST00000023151,ENSMUST00000023156,ENSMUST00000023593,ENSMUST00000025075,ENSMUST00000026360,ENSMUST00000026999,ENSMUST00000027241,ENSMUST00000028881,ENSMUST00000029846,ENSMUST00000031320,…
GO:BP	cellular biosynthetic process	GO:0044249	0.0165518	1.78116	5454	354	128	21250	ENSMUST00000000312,ENSMUST00000000326,ENSMUST00000000505,ENSMUST00000005019,ENSMUST00000005503,ENSMUST00000005862,ENSMUST00000018644,ENSMUST00000018842,ENSMUST00000019708,ENSMUST00000020161,ENSMUST00000021550,ENSMUST00000022059,ENSMUST00000022507,ENSMUST00000022529,ENSMUST00000022595,ENSMUST00000023119,ENSMUST00000023151,ENSMUST00000023156,ENSMUST00000023353,ENSMUST00000023593,ENSMUST00000025075,…
GO:BP	regulation of protein phosphorylation	GO:0001932	0.0177886	1.74986	1439	354	47	21250	ENSMUST00000004936,ENSMUST00000005862,ENSMUST00000015449,ENSMUST00000015460,ENSMUST00000017153,ENSMUST00000022595,ENSMUST00000023593,ENSMUST00000025363,ENSMUST00000025486,ENSMUST00000026999,ENSMUST00000028846,ENSMUST00000028881,ENSMUST00000029201,ENSMUST00000029846,ENSMUST00000031325,ENSMUST00000034232,ENSMUST00000035987,ENSMUST00000036248,ENSMUST00000038287,ENSMUST00000040065,ENSMUST00000043059,…
GO:BP	negative regulation of cellular biosynthetic process	GO:0031327	0.0179233	1.74658	1571	354	50	21250	ENSMUST00000000326,ENSMUST00000005503,ENSMUST00000005862,ENSMUST00000018842,ENSMUST00000022507,ENSMUST00000023119,ENSMUST00000023151,ENSMUST00000023593,ENSMUST00000025363,ENSMUST00000025965,ENSMUST00000026416,ENSMUST00000026662,ENSMUST00000026999,ENSMUST00000028881,ENSMUST00000032217,ENSMUST00000033179,ENSMUST00000038287,ENSMUST00000042610,ENSMUST00000048128,ENSMUST00000054279,ENSMUST00000055353,…
GO:BP	organic substance metabolic process	GO:0071704	0.0183936	1.73533	10524	354	216	21250	ENSMUST00000000312,ENSMUST00000000326,ENSMUST00000000505,ENSMUST00000000939,ENSMUST00000002926,ENSMUST00000004936,ENSMUST00000005019,ENSMUST00000005503,ENSMUST00000005862,ENSMUST00000006544,ENSMUST00000009772,ENSMUST00000015449,ENSMUST00000015460,ENSMUST00000017153,ENSMUST00000018644,ENSMUST00000018842,ENSMUST00000019708,ENSMUST00000020161,ENSMUST00000020215,ENSMUST00000020804,ENSMUST00000020962,…
GO:BP	regulation of transferase activity	GO:0051338	0.0190236	1.72071	899	354	34	21250	ENSMUST00000005862,ENSMUST00000015449,ENSMUST00000017153,ENSMUST00000020215,ENSMUST00000022595,ENSMUST00000023593,ENSMUST00000026999,ENSMUST00000028846,ENSMUST00000028881,ENSMUST00000029201,ENSMUST00000029846,ENSMUST00000035987,ENSMUST00000038287,ENSMUST00000040514,ENSMUST00000044155,ENSMUST00000044691,ENSMUST00000048655,ENSMUST00000050918,ENSMUST00000053215,ENSMUST00000054002,ENSMUST00000057927,…
GO:BP	lymphocyte activation	GO:0046649	0.0199117	1.70089	783	354	31	21250	ENSMUST00000005503,ENSMUST00000015460,ENSMUST00000017153,ENSMUST00000020161,ENSMUST00000021550,ENSMUST00000023151,ENSMUST00000025965,ENSMUST00000026999,ENSMUST00000028881,ENSMUST00000030381,ENSMUST00000032217,ENSMUST00000033888,ENSMUST00000035908,ENSMUST00000040514,ENSMUST00000040536,ENSMUST00000048128,ENSMUST00000048655,ENSMUST00000056977,ENSMUST00000060366,ENSMUST00000064795,ENSMUST00000065997,…
GO:BP	regulation of lymphocyte mediated immunity	GO:0002706	0.0201071	1.69665	176	354	13	21250	ENSMUST00000005503,ENSMUST00000015460,ENSMUST00000020161,ENSMUST00000023151,ENSMUST00000026999,ENSMUST00000027241,ENSMUST00000028881,ENSMUST00000032217,ENSMUST00000065997,ENSMUST00000098458,ENSMUST00000113760,ENSMUST00000114397,ENSMUST00000171330
GO:BP	cellular protein modification process	GO:0006464	0.02036	1.69122	3791	354	96	21250	ENSMUST00000004936,ENSMUST00000005862,ENSMUST00000015449,ENSMUST00000015460,ENSMUST00000017153,ENSMUST00000020215,ENSMUST00000020962,ENSMUST00000021204,ENSMUST00000022595,ENSMUST00000023151,ENSMUST00000023509,ENSMUST00000023593,ENSMUST00000025363,ENSMUST00000025486,ENSMUST00000026416,ENSMUST00000026999,ENSMUST00000027697,ENSMUST00000028846,ENSMUST00000028881,ENSMUST00000029201,ENSMUST00000029846,…
GO:BP	protein modification process	GO:0036211	0.02036	1.69122	3791	354	96	21250	ENSMUST00000004936,ENSMUST00000005862,ENSMUST00000015449,ENSMUST00000015460,ENSMUST00000017153,ENSMUST00000020215,ENSMUST00000020962,ENSMUST00000021204,ENSMUST00000022595,ENSMUST00000023151,ENSMUST00000023509,ENSMUST00000023593,ENSMUST00000025363,ENSMUST00000025486,ENSMUST00000026416,ENSMUST00000026999,ENSMUST00000027697,ENSMUST00000028846,ENSMUST00000028881,ENSMUST00000029201,ENSMUST00000029846,…
GO:BP	DNA unwinding involved in DNA replication	GO:0006268	0.0212646	1.67234	9	354	4	21250	ENSMUST00000000505,ENSMUST00000023353,ENSMUST00000058011,ENSMUST00000190495
GO:BP	positive regulation of cytokine production	GO:0001819	0.0246612	1.60799	425	354	21	21250	ENSMUST00000015460,ENSMUST00000018644,ENSMUST00000022595,ENSMUST00000023156,ENSMUST00000023593,ENSMUST00000027241,ENSMUST00000028881,ENSMUST00000031320,ENSMUST00000043059,ENSMUST00000054445,ENSMUST00000064679,ENSMUST00000064795,ENSMUST00000075221,ENSMUST00000098458,ENSMUST00000105510,ENSMUST00000106908,ENSMUST00000107473,ENSMUST00000114752,ENSMUST00000168818,ENSMUST00000171330,ENSMUST00000203020
GO:BP	immune response	GO:0006955	0.0249983	1.60209	1635	354	51	21250	ENSMUST00000004936,ENSMUST00000005503,ENSMUST00000015460,ENSMUST00000018644,ENSMUST00000020161,ENSMUST00000021550,ENSMUST00000022507,ENSMUST00000022595,ENSMUST00000023151,ENSMUST00000023156,ENSMUST00000026999,ENSMUST00000027241,ENSMUST00000028881,ENSMUST00000031319,ENSMUST00000031320,ENSMUST00000032217,ENSMUST00000034232,ENSMUST00000040065,ENSMUST00000040536,ENSMUST00000042610,ENSMUST00000043059,…
GO:BP	cellular response to interleukin-4	GO:0071353	0.0252596	1.59757	31	354	6	21250	ENSMUST00000020161,ENSMUST00000058011,ENSMUST00000071065,ENSMUST00000077577,ENSMUST00000122412,ENSMUST00000125682
GO:BP	regulation of T cell activation	GO:0050863	0.0255993	1.59177	296	354	17	21250	ENSMUST00000015460,ENSMUST00000017153,ENSMUST00000020161,ENSMUST00000021550,ENSMUST00000023151,ENSMUST00000026999,ENSMUST00000028881,ENSMUST00000032217,ENSMUST00000033888,ENSMUST00000035908,ENSMUST00000048655,ENSMUST00000056977,ENSMUST00000098458,ENSMUST00000107473,ENSMUST00000112576,ENSMUST00000122412,ENSMUST00000203020
GO:BP	localization	GO:0051179	0.0257239	1.58966	5991	354	137	21250	ENSMUST00000000312,ENSMUST00000000939,ENSMUST00000004936,ENSMUST00000005952,ENSMUST00000006104,ENSMUST00000009772,ENSMUST00000015449,ENSMUST00000015460,ENSMUST00000017153,ENSMUST00000018644,ENSMUST00000018651,ENSMUST00000018842,ENSMUST00000020161,ENSMUST00000020215,ENSMUST00000020837,ENSMUST00000021550,ENSMUST00000021693,ENSMUST00000022595,ENSMUST00000023119,ENSMUST00000023151,ENSMUST00000023156,…
GO:BP	animal organ development	GO:0048513	0.0277946	1.55604	3463	354	89	21250	ENSMUST00000000312,ENSMUST00000009772,ENSMUST00000015460,ENSMUST00000017153,ENSMUST00000018842,ENSMUST00000019962,ENSMUST00000020161,ENSMUST00000020204,ENSMUST00000020215,ENSMUST00000021550,ENSMUST00000022595,ENSMUST00000023119,ENSMUST00000023151,ENSMUST00000023593,ENSMUST00000025075,ENSMUST00000025965,ENSMUST00000026360,ENSMUST00000026999,ENSMUST00000028881,ENSMUST00000029201,ENSMUST00000029846,…
GO:BP	negative regulation of immune system process	GO:0002683	0.0309585	1.50922	466	354	22	21250	ENSMUST00000015460,ENSMUST00000017153,ENSMUST00000020161,ENSMUST00000021550,ENSMUST00000023151,ENSMUST00000023593,ENSMUST00000026999,ENSMUST00000031320,ENSMUST00000032217,ENSMUST00000044155,ENSMUST00000048655,ENSMUST00000056977,ENSMUST00000064679,ENSMUST00000067543,ENSMUST00000085040,ENSMUST00000094337,ENSMUST00000098458,ENSMUST00000107473,ENSMUST00000112576,ENSMUST00000122412,ENSMUST00000152265,…
GO:BP	regulation of cellular protein metabolic process	GO:0032268	0.0366956	1.43539	2595	354	71	21250	ENSMUST00000000939,ENSMUST00000004936,ENSMUST00000005862,ENSMUST00000015449,ENSMUST00000015460,ENSMUST00000017153,ENSMUST00000020962,ENSMUST00000021204,ENSMUST00000022595,ENSMUST00000023151,ENSMUST00000023593,ENSMUST00000025363,ENSMUST00000025486,ENSMUST00000026999,ENSMUST00000028846,ENSMUST00000028881,ENSMUST00000029201,ENSMUST00000029846,ENSMUST00000031325,ENSMUST00000034232,ENSMUST00000035987,…
GO:BP	regulation of cellular component movement	GO:0051270	0.0370577	1.43112	1010	354	36	21250	ENSMUST00000000312,ENSMUST00000004936,ENSMUST00000015449,ENSMUST00000015460,ENSMUST00000017153,ENSMUST00000018644,ENSMUST00000022595,ENSMUST00000023151,ENSMUST00000023593,ENSMUST00000025363,ENSMUST00000027241,ENSMUST00000028881,ENSMUST00000029846,ENSMUST00000040514,ENSMUST00000042970,ENSMUST00000043059,ENSMUST00000048655,ENSMUST00000054279,ENSMUST00000064795,ENSMUST00000065587,ENSMUST00000065927,…
GO:BP	organic substance biosynthetic process	GO:1901576	0.0373524	1.42768	5540	354	128	21250	ENSMUST00000000312,ENSMUST00000000326,ENSMUST00000000505,ENSMUST00000005019,ENSMUST00000005503,ENSMUST00000005862,ENSMUST00000018644,ENSMUST00000018842,ENSMUST00000019708,ENSMUST00000020161,ENSMUST00000021550,ENSMUST00000022059,ENSMUST00000022507,ENSMUST00000022529,ENSMUST00000022595,ENSMUST00000023119,ENSMUST00000023151,ENSMUST00000023156,ENSMUST00000023353,ENSMUST00000023593,ENSMUST00000025075,…
GO:BP	macromolecule biosynthetic process	GO:0009059	0.0393703	1.40483	4634	354	111	21250	ENSMUST00000000312,ENSMUST00000000326,ENSMUST00000000505,ENSMUST00000005503,ENSMUST00000005862,ENSMUST00000018842,ENSMUST00000019708,ENSMUST00000022059,ENSMUST00000022507,ENSMUST00000022595,ENSMUST00000023119,ENSMUST00000023151,ENSMUST00000023156,ENSMUST00000023353,ENSMUST00000023593,ENSMUST00000025075,ENSMUST00000025363,ENSMUST00000025965,ENSMUST00000026416,ENSMUST00000026662,ENSMUST00000026999,…
GO:BP	DNA metabolic process	GO:0006259	0.0424937	1.37168	814	354	31	21250	ENSMUST00000000505,ENSMUST00000005503,ENSMUST00000009772,ENSMUST00000022595,ENSMUST00000023151,ENSMUST00000023353,ENSMUST00000023593,ENSMUST00000025965,ENSMUST00000026416,ENSMUST00000029201,ENSMUST00000037913,ENSMUST00000038229,ENSMUST00000040536,ENSMUST00000048128,ENSMUST00000054279,ENSMUST00000058011,ENSMUST00000065997,ENSMUST00000067692,ENSMUST00000092665,ENSMUST00000096369,ENSMUST00000102744,…
GO:BP	positive regulation of epithelial to mesenchymal transition	GO:0010718	0.0431067	1.36546	50	354	7	21250	ENSMUST00000022595,ENSMUST00000025075,ENSMUST00000028881,ENSMUST00000105510,ENSMUST00000110191,ENSMUST00000154256,ENSMUST00000218183
GO:BP	response to interleukin-4	GO:0070670	0.0442364	1.35422	34	354	6	21250	ENSMUST00000020161,ENSMUST00000058011,ENSMUST00000071065,ENSMUST00000077577,ENSMUST00000122412,ENSMUST00000125682
GO:BP	mitotic cell cycle phase transition	GO:0044772	0.0479066	1.3196	343	354	18	21250	ENSMUST00000005503,ENSMUST00000005862,ENSMUST00000022595,ENSMUST00000025486,ENSMUST00000026416,ENSMUST00000030456,ENSMUST00000044260,ENSMUST00000060366,ENSMUST00000067692,ENSMUST00000073109,ENSMUST00000102744,ENSMUST00000104958,ENSMUST00000125682,ENSMUST00000140306,ENSMUST00000154288,ENSMUST00000170046,ENSMUST00000172702,ENSMUST00000216224
KEGG	Cell cycle	KEGG:04110	0.00223768	2.6502	121	163	11	8275	ENSMUST00000000505,ENSMUST00000023353,ENSMUST00000026416,ENSMUST00000033326,ENSMUST00000058011,ENSMUST00000102744,ENSMUST00000105510,ENSMUST00000125682,ENSMUST00000164309,ENSMUST00000172702,ENSMUST00000190495
KEGG	Type II diabetes mellitus	KEGG:04930	0.0030135	2.52093	47	163	7	8275	ENSMUST00000020215,ENSMUST00000023593,ENSMUST00000029201,ENSMUST00000035037,ENSMUST00000040514,ENSMUST00000054002,ENSMUST00000097275
KEGG	DNA replication	KEGG:03030	0.00416962	2.3799	34	163	6	8275	ENSMUST00000000505,ENSMUST00000023353,ENSMUST00000058011,ENSMUST00000102922,ENSMUST00000164309,ENSMUST00000190495

## Sheet: 88PTG_88M
source	term_name	term_id	adjusted_p_value	negative_log10_of_adjusted_p_value	term_size	query_size	intersection_size	effective_domain_size	intersections
GO:BP	regulation of double-strand break repair	GO:2000779	8.52782e-05	4.06916	69	60	6	21250	ENSMUST00000009772,ENSMUST00000037913,ENSMUST00000096369,ENSMUST00000114397,ENSMUST00000129352,ENSMUST00000172702
GO:BP	regulation of DNA recombination	GO:0000018	0.00062178	3.20636	96	60	6	21250	ENSMUST00000009772,ENSMUST00000037913,ENSMUST00000065997,ENSMUST00000096369,ENSMUST00000114397,ENSMUST00000172702
GO:BP	DNA metabolic process	GO:0006259	0.000706551	3.15086	814	60	13	21250	ENSMUST00000000505,ENSMUST00000009772,ENSMUST00000037913,ENSMUST00000058011,ENSMUST00000065997,ENSMUST00000096369,ENSMUST00000102744,ENSMUST00000102922,ENSMUST00000111790,ENSMUST00000114397,ENSMUST00000129352,ENSMUST00000164309,ENSMUST00000172702
GO:BP	regulation of DNA repair	GO:0006282	0.0017199	2.7645	114	60	6	21250	ENSMUST00000009772,ENSMUST00000037913,ENSMUST00000096369,ENSMUST00000114397,ENSMUST00000129352,ENSMUST00000172702
GO:BP	DNA replication initiation	GO:0006270	0.00199966	2.69904	27	60	4	21250	ENSMUST00000000505,ENSMUST00000058011,ENSMUST00000102744,ENSMUST00000164309
GO:BP	DNA-dependent DNA replication	GO:0006261	0.00295332	2.52969	125	60	6	21250	ENSMUST00000000505,ENSMUST00000058011,ENSMUST00000102744,ENSMUST00000102922,ENSMUST00000111790,ENSMUST00000164309
GO:BP	double-strand break repair	GO:0006302	0.00366242	2.43623	205	60	7	21250	ENSMUST00000009772,ENSMUST00000037913,ENSMUST00000065997,ENSMUST00000096369,ENSMUST00000114397,ENSMUST00000129352,ENSMUST00000172702
GO:BP	regulation of response to DNA damage stimulus	GO:2001020	0.00366242	2.43623	205	60	7	21250	ENSMUST00000009772,ENSMUST00000037913,ENSMUST00000065587,ENSMUST00000096369,ENSMUST00000114397,ENSMUST00000129352,ENSMUST00000172702
GO:BP	regulation of response to stress	GO:0080134	0.0054459	2.26393	1315	60	15	21250	ENSMUST00000009772,ENSMUST00000018644,ENSMUST00000028881,ENSMUST00000037913,ENSMUST00000048655,ENSMUST00000054002,ENSMUST00000064679,ENSMUST00000065587,ENSMUST00000065927,ENSMUST00000096369,ENSMUST00000114397,ENSMUST00000129352,ENSMUST00000172702,ENSMUST00000213168,ENSMUST00000218087
GO:BP	DNA replication	GO:0006260	0.00982802	2.00753	238	60	7	21250	ENSMUST00000000505,ENSMUST00000037913,ENSMUST00000058011,ENSMUST00000102744,ENSMUST00000102922,ENSMUST00000111790,ENSMUST00000164309
GO:BP	DNA repair	GO:0006281	0.0102263	1.99028	455	60	9	21250	ENSMUST00000009772,ENSMUST00000037913,ENSMUST00000065997,ENSMUST00000096369,ENSMUST00000102922,ENSMUST00000111790,ENSMUST00000114397,ENSMUST00000129352,ENSMUST00000172702
GO:BP	regulation of double-strand break repair via homologous recombination	GO:0010569	0.0112032	1.95066	41	60	4	21250	ENSMUST00000009772,ENSMUST00000037913,ENSMUST00000096369,ENSMUST00000172702
GO:BP	cellular response to DNA damage stimulus	GO:0006974	0.0116634	1.93317	733	60	11	21250	ENSMUST00000000505,ENSMUST00000009772,ENSMUST00000037913,ENSMUST00000065587,ENSMUST00000065997,ENSMUST00000096369,ENSMUST00000102922,ENSMUST00000111790,ENSMUST00000114397,ENSMUST00000129352,ENSMUST00000172702
GO:BP	heterocycle metabolic process	GO:0046483	0.0176567	1.75309	5323	60	31	21250	ENSMUST00000000505,ENSMUST00000005279,ENSMUST00000009772,ENSMUST00000018644,ENSMUST00000023818,ENSMUST00000026662,ENSMUST00000028665,ENSMUST00000028881,ENSMUST00000032410,ENSMUST00000037913,ENSMUST00000058011,ENSMUST00000060427,ENSMUST00000064679,ENSMUST00000065997,ENSMUST00000068006,ENSMUST00000068654,ENSMUST00000080514,ENSMUST00000090806,ENSMUST00000096369,ENSMUST00000102744,ENSMUST00000102922,…
GO:BP	regulation of cellular response to stress	GO:0080135	0.0278865	1.55461	654	60	10	21250	ENSMUST00000009772,ENSMUST00000028881,ENSMUST00000037913,ENSMUST00000048655,ENSMUST00000065587,ENSMUST00000096369,ENSMUST00000114397,ENSMUST00000129352,ENSMUST00000172702,ENSMUST00000213168
GO:BP	nucleobase-containing compound metabolic process	GO:0006139	0.0328962	1.48285	5187	60	30	21250	ENSMUST00000000505,ENSMUST00000005279,ENSMUST00000009772,ENSMUST00000018644,ENSMUST00000023818,ENSMUST00000026662,ENSMUST00000028665,ENSMUST00000028881,ENSMUST00000032410,ENSMUST00000037913,ENSMUST00000058011,ENSMUST00000060427,ENSMUST00000064679,ENSMUST00000065997,ENSMUST00000068654,ENSMUST00000080514,ENSMUST00000090806,ENSMUST00000096369,ENSMUST00000102744,ENSMUST00000102922,ENSMUST00000111790,…
GO:BP	organic cyclic compound metabolic process	GO:1901360	0.046601	1.3316	5567	60	31	21250	ENSMUST00000000505,ENSMUST00000005279,ENSMUST00000009772,ENSMUST00000018644,ENSMUST00000023818,ENSMUST00000026662,ENSMUST00000028665,ENSMUST00000028881,ENSMUST00000032410,ENSMUST00000037913,ENSMUST00000058011,ENSMUST00000060427,ENSMUST00000064679,ENSMUST00000065997,ENSMUST00000068006,ENSMUST00000068654,ENSMUST00000080514,ENSMUST00000090806,ENSMUST00000096369,ENSMUST00000102744,ENSMUST00000102922,…
KEGG	DNA replication	KEGG:03030	0.00022965	3.63893	34	27	4	8275	ENSMUST00000000505,ENSMUST00000058011,ENSMUST00000102922,ENSMUST00000164309
KEGG	Cell cycle	KEGG:04110	0.00226105	2.64569	121	27	5	8275	ENSMUST00000000505,ENSMUST00000058011,ENSMUST00000102744,ENSMUST00000164309,ENSMUST00000172702

## Sheet: 88RH_88PTG
source	term_name	term_id	adjusted_p_value	negative_log10_of_adjusted_p_value	term_size	query_size	intersection_size	effective_domain_size	intersections
GO:BP	intracellular signal transduction	GO:0035556	0.000188479	3.72474	2513	59	23	21250	ENSMUST00000020215,ENSMUST00000021028,ENSMUST00000023151,ENSMUST00000023487,ENSMUST00000025363,ENSMUST00000026999,ENSMUST00000028846,ENSMUST00000029846,ENSMUST00000033054,ENSMUST00000034232,ENSMUST00000035194,ENSMUST00000050373,ENSMUST00000054351,ENSMUST00000067543,ENSMUST00000075221,ENSMUST00000098513,ENSMUST00000102864,ENSMUST00000106704,ENSMUST00000108534,ENSMUST00000114236,ENSMUST00000168818,…
GO:BP	regulation of cell communication	GO:0010646	0.00885359	2.05288	3361	59	24	21250	ENSMUST00000000312,ENSMUST00000020215,ENSMUST00000021028,ENSMUST00000023151,ENSMUST00000023329,ENSMUST00000025363,ENSMUST00000026999,ENSMUST00000028846,ENSMUST00000029846,ENSMUST00000033054,ENSMUST00000034232,ENSMUST00000048289,ENSMUST00000067543,ENSMUST00000075221,ENSMUST00000098513,ENSMUST00000102864,ENSMUST00000106704,ENSMUST00000108534,ENSMUST00000114236,ENSMUST00000154256,ENSMUST00000159020,…
GO:BP	regulation of signaling	GO:0023051	0.00963839	2.016	3377	59	24	21250	ENSMUST00000000312,ENSMUST00000020215,ENSMUST00000021028,ENSMUST00000023151,ENSMUST00000023329,ENSMUST00000025363,ENSMUST00000026999,ENSMUST00000028846,ENSMUST00000029846,ENSMUST00000033054,ENSMUST00000034232,ENSMUST00000048289,ENSMUST00000067543,ENSMUST00000075221,ENSMUST00000098513,ENSMUST00000102864,ENSMUST00000106704,ENSMUST00000108534,ENSMUST00000114236,ENSMUST00000154256,ENSMUST00000159020,…
GO:BP	response to molecule of bacterial origin	GO:0002237	0.0191871	1.71699	375	59	8	21250	ENSMUST00000033054,ENSMUST00000035194,ENSMUST00000055698,ENSMUST00000067543,ENSMUST00000112576,ENSMUST00000114236,ENSMUST00000168818,ENSMUST00000197315
GO:BP	positive regulation of cell adhesion	GO:0045785	0.0269539	1.56938	393	59	8	21250	ENSMUST00000021028,ENSMUST00000023151,ENSMUST00000026999,ENSMUST00000029846,ENSMUST00000035908,ENSMUST00000054351,ENSMUST00000112576,ENSMUST00000163623
GO:BP	regulation of cell adhesion	GO:0030155	0.0288044	1.54054	665	59	10	21250	ENSMUST00000000312,ENSMUST00000021028,ENSMUST00000023151,ENSMUST00000026999,ENSMUST00000029846,ENSMUST00000035908,ENSMUST00000054351,ENSMUST00000112576,ENSMUST00000154256,ENSMUST00000163623

## Sheet: similarities_wtRH_88RH
source	term_name	term_id	adjusted_p_value	negative_log10_of_adjusted_p_value	term_size	query_size	intersection_size	effective_domain_size	intersections
GO:BP	DNA replication initiation	GO:0006270	6.19687e-05	4.20783	27	154	6	21207	ENSMUST00000000505,ENSMUST00000023353,ENSMUST00000026416,ENSMUST00000058011,ENSMUST00000102744,ENSMUST00000190495
GO:BP	pre-replicative complex assembly involved in nuclear cell cycle DNA replication	GO:0006267	0.000164333	3.78427	7	154	4	21207	ENSMUST00000000505,ENSMUST00000023353,ENSMUST00000058011,ENSMUST00000190495
GO:BP	pre-replicative complex assembly	GO:0036388	0.000164333	3.78427	7	154	4	21207	ENSMUST00000000505,ENSMUST00000023353,ENSMUST00000058011,ENSMUST00000190495
GO:BP	pre-replicative complex assembly involved in cell cycle DNA replication	GO:1902299	0.000164333	3.78427	7	154	4	21207	ENSMUST00000000505,ENSMUST00000023353,ENSMUST00000058011,ENSMUST00000190495
GO:BP	DNA recombination	GO:0006310	0.00019427	3.71159	274	154	13	21207	ENSMUST00000000505,ENSMUST00000005503,ENSMUST00000009772,ENSMUST00000023151,ENSMUST00000023353,ENSMUST00000037913,ENSMUST00000058011,ENSMUST00000067692,ENSMUST00000096369,ENSMUST00000114397,ENSMUST00000154288,ENSMUST00000172702,ENSMUST00000190495
GO:BP	cellular response to chemical stimulus	GO:0070887	0.00032941	3.48226	3033	154	47	21207	ENSMUST00000000312,ENSMUST00000000505,ENSMUST00000004936,ENSMUST00000005862,ENSMUST00000015449,ENSMUST00000018842,ENSMUST00000020161,ENSMUST00000020215,ENSMUST00000020962,ENSMUST00000023119,ENSMUST00000023156,ENSMUST00000025363,ENSMUST00000025965,ENSMUST00000026416,ENSMUST00000029201,ENSMUST00000029846,ENSMUST00000031319,ENSMUST00000034232,ENSMUST00000035908,ENSMUST00000037636,ENSMUST00000040514,…
GO:BP	cellular response to organic substance	GO:0071310	0.000335469	3.47435	2446	154	41	21207	ENSMUST00000000312,ENSMUST00000000505,ENSMUST00000004936,ENSMUST00000005862,ENSMUST00000015449,ENSMUST00000018842,ENSMUST00000020161,ENSMUST00000020215,ENSMUST00000020962,ENSMUST00000023119,ENSMUST00000023156,ENSMUST00000025965,ENSMUST00000026416,ENSMUST00000029201,ENSMUST00000029846,ENSMUST00000031319,ENSMUST00000034232,ENSMUST00000035908,ENSMUST00000037636,ENSMUST00000040514,ENSMUST00000048289,…
GO:BP	double-strand break repair via homologous recombination	GO:0000724	0.00067757	3.16905	127	154	9	21207	ENSMUST00000000505,ENSMUST00000009772,ENSMUST00000023353,ENSMUST00000037913,ENSMUST00000058011,ENSMUST00000067692,ENSMUST00000096369,ENSMUST00000172702,ENSMUST00000190495
GO:BP	recombinational repair	GO:0000725	0.000724341	3.14006	128	154	9	21207	ENSMUST00000000505,ENSMUST00000009772,ENSMUST00000023353,ENSMUST00000037913,ENSMUST00000058011,ENSMUST00000067692,ENSMUST00000096369,ENSMUST00000172702,ENSMUST00000190495
GO:BP	double-strand break repair via break-induced replication	GO:0000727	0.00151468	2.81968	11	154	4	21207	ENSMUST00000000505,ENSMUST00000023353,ENSMUST00000058011,ENSMUST00000190495
GO:BP	cell cycle	GO:0007049	0.00230477	2.63737	1688	154	31	21207	ENSMUST00000000505,ENSMUST00000001513,ENSMUST00000005503,ENSMUST00000005862,ENSMUST00000009772,ENSMUST00000022784,ENSMUST00000023353,ENSMUST00000025965,ENSMUST00000026416,ENSMUST00000027697,ENSMUST00000032233,ENSMUST00000033179,ENSMUST00000033326,ENSMUST00000037913,ENSMUST00000044260,ENSMUST00000052125,ENSMUST00000058011,ENSMUST00000067692,ENSMUST00000070219,ENSMUST00000073109,ENSMUST00000075637,…
GO:BP	cellular response to stimulus	GO:0051716	0.00256679	2.59061	8242	154	89	21207	ENSMUST00000000312,ENSMUST00000000505,ENSMUST00000004936,ENSMUST00000005019,ENSMUST00000005503,ENSMUST00000005862,ENSMUST00000006104,ENSMUST00000009772,ENSMUST00000015449,ENSMUST00000018842,ENSMUST00000020161,ENSMUST00000020215,ENSMUST00000020962,ENSMUST00000021544,ENSMUST00000021550,ENSMUST00000023119,ENSMUST00000023151,ENSMUST00000023156,ENSMUST00000023329,ENSMUST00000023353,ENSMUST00000025363,…
GO:BP	DNA repair	GO:0006281	0.0029704	2.52718	467	154	15	21207	ENSMUST00000000505,ENSMUST00000005503,ENSMUST00000009772,ENSMUST00000023353,ENSMUST00000026416,ENSMUST00000037913,ENSMUST00000058011,ENSMUST00000067692,ENSMUST00000096369,ENSMUST00000102922,ENSMUST00000111790,ENSMUST00000114397,ENSMUST00000154288,ENSMUST00000172702,ENSMUST00000190495
GO:BP	DNA unwinding involved in DNA replication	GO:0006268	0.00324482	2.48881	13	154	4	21207	ENSMUST00000000505,ENSMUST00000023353,ENSMUST00000058011,ENSMUST00000190495
GO:BP	negative regulation of cellular process	GO:0048523	0.00347696	2.4588	4828	154	61	21207	ENSMUST00000000312,ENSMUST00000005503,ENSMUST00000005862,ENSMUST00000018842,ENSMUST00000020161,ENSMUST00000020215,ENSMUST00000021550,ENSMUST00000022507,ENSMUST00000023119,ENSMUST00000023151,ENSMUST00000025363,ENSMUST00000025965,ENSMUST00000026416,ENSMUST00000026662,ENSMUST00000028846,ENSMUST00000029201,ENSMUST00000029846,ENSMUST00000031325,ENSMUST00000033179,ENSMUST00000033326,ENSMUST00000034232,…
GO:BP	DNA metabolic process	GO:0006259	0.00410953	2.38621	824	154	20	21207	ENSMUST00000000505,ENSMUST00000005503,ENSMUST00000009772,ENSMUST00000023151,ENSMUST00000023353,ENSMUST00000025965,ENSMUST00000026416,ENSMUST00000029201,ENSMUST00000037913,ENSMUST00000054279,ENSMUST00000058011,ENSMUST00000067692,ENSMUST00000096369,ENSMUST00000102744,ENSMUST00000102922,ENSMUST00000111790,ENSMUST00000114397,ENSMUST00000154288,ENSMUST00000172702,ENSMUST00000190495
GO:BP	response to organic substance	GO:0010033	0.0045643	2.34063	3319	154	47	21207	ENSMUST00000000312,ENSMUST00000000505,ENSMUST00000004936,ENSMUST00000005862,ENSMUST00000006104,ENSMUST00000015449,ENSMUST00000018842,ENSMUST00000020161,ENSMUST00000020215,ENSMUST00000020962,ENSMUST00000023119,ENSMUST00000023156,ENSMUST00000025965,ENSMUST00000026416,ENSMUST00000029201,ENSMUST00000029846,ENSMUST00000031319,ENSMUST00000031325,ENSMUST00000034232,ENSMUST00000035908,ENSMUST00000037636,…
GO:BP	DNA-dependent DNA replication	GO:0006261	0.00550363	2.25935	122	154	8	21207	ENSMUST00000000505,ENSMUST00000023353,ENSMUST00000026416,ENSMUST00000058011,ENSMUST00000102744,ENSMUST00000102922,ENSMUST00000111790,ENSMUST00000190495
GO:BP	negative regulation of biological process	GO:0048519	0.00669466	2.17427	5389	154	65	21207	ENSMUST00000000312,ENSMUST00000005503,ENSMUST00000005862,ENSMUST00000018842,ENSMUST00000020161,ENSMUST00000020215,ENSMUST00000021550,ENSMUST00000022507,ENSMUST00000023119,ENSMUST00000023151,ENSMUST00000025363,ENSMUST00000025965,ENSMUST00000026360,ENSMUST00000026416,ENSMUST00000026662,ENSMUST00000028846,ENSMUST00000029201,ENSMUST00000029846,ENSMUST00000031325,ENSMUST00000032265,ENSMUST00000033179,…
GO:BP	movement of cell or subcellular component	GO:0006928	0.00741122	2.13011	1971	154	33	21207	ENSMUST00000000312,ENSMUST00000004936,ENSMUST00000015449,ENSMUST00000018842,ENSMUST00000020204,ENSMUST00000023151,ENSMUST00000025363,ENSMUST00000026360,ENSMUST00000029846,ENSMUST00000031319,ENSMUST00000034232,ENSMUST00000035908,ENSMUST00000040514,ENSMUST00000042970,ENSMUST00000043059,ENSMUST00000048289,ENSMUST00000048655,ENSMUST00000048782,ENSMUST00000054279,ENSMUST00000054351,ENSMUST00000054459,…
GO:BP	double-strand break repair	GO:0006302	0.00843532	2.0739	219	154	10	21207	ENSMUST00000000505,ENSMUST00000009772,ENSMUST00000023353,ENSMUST00000037913,ENSMUST00000058011,ENSMUST00000067692,ENSMUST00000096369,ENSMUST00000114397,ENSMUST00000172702,ENSMUST00000190495
GO:BP	cell cycle process	GO:0022402	0.00991709	2.00362	1112	154	23	21207	ENSMUST00000000505,ENSMUST00000005503,ENSMUST00000005862,ENSMUST00000009772,ENSMUST00000022784,ENSMUST00000023353,ENSMUST00000026416,ENSMUST00000033179,ENSMUST00000033326,ENSMUST00000037913,ENSMUST00000044260,ENSMUST00000052125,ENSMUST00000058011,ENSMUST00000067692,ENSMUST00000070219,ENSMUST00000073109,ENSMUST00000102744,ENSMUST00000136026,ENSMUST00000154288,ENSMUST00000170046,ENSMUST00000172702,…
GO:BP	regulation of DNA recombination	GO:0000018	0.0131991	1.87945	98	154	7	21207	ENSMUST00000005503,ENSMUST00000009772,ENSMUST00000023151,ENSMUST00000037913,ENSMUST00000096369,ENSMUST00000114397,ENSMUST00000172702
GO:BP	DNA replication	GO:0006260	0.014561	1.83681	233	154	10	21207	ENSMUST00000000505,ENSMUST00000023353,ENSMUST00000026416,ENSMUST00000037913,ENSMUST00000044260,ENSMUST00000058011,ENSMUST00000102744,ENSMUST00000102922,ENSMUST00000111790,ENSMUST00000190495
GO:BP	cellular response to DNA damage stimulus	GO:0006974	0.0148672	1.82777	746	154	18	21207	ENSMUST00000000505,ENSMUST00000005503,ENSMUST00000005862,ENSMUST00000009772,ENSMUST00000023151,ENSMUST00000023353,ENSMUST00000026416,ENSMUST00000037913,ENSMUST00000058011,ENSMUST00000065587,ENSMUST00000067692,ENSMUST00000096369,ENSMUST00000102922,ENSMUST00000111790,ENSMUST00000114397,ENSMUST00000154288,ENSMUST00000172702,ENSMUST00000190495
GO:BP	cellular component organization	GO:0016043	0.0168292	1.77394	6014	154	69	21207	ENSMUST00000000312,ENSMUST00000000505,ENSMUST00000001513,ENSMUST00000004936,ENSMUST00000005019,ENSMUST00000005503,ENSMUST00000005862,ENSMUST00000006104,ENSMUST00000009772,ENSMUST00000018842,ENSMUST00000020161,ENSMUST00000020204,ENSMUST00000020215,ENSMUST00000020962,ENSMUST00000021544,ENSMUST00000022784,ENSMUST00000023119,ENSMUST00000023151,ENSMUST00000023156,ENSMUST00000023353,ENSMUST00000025363,…
GO:BP	cell migration	GO:0016477	0.0189641	1.72207	1415	154	26	21207	ENSMUST00000000312,ENSMUST00000004936,ENSMUST00000015449,ENSMUST00000018842,ENSMUST00000020204,ENSMUST00000025363,ENSMUST00000026360,ENSMUST00000029846,ENSMUST00000031319,ENSMUST00000034232,ENSMUST00000035908,ENSMUST00000040514,ENSMUST00000043059,ENSMUST00000048655,ENSMUST00000048782,ENSMUST00000054279,ENSMUST00000054351,ENSMUST00000054459,ENSMUST00000056760,ENSMUST00000065587,ENSMUST00000065927,…
GO:BP	cellular component organization or biogenesis	GO:0071840	0.0227017	1.64394	6186	154	70	21207	ENSMUST00000000312,ENSMUST00000000505,ENSMUST00000001513,ENSMUST00000004936,ENSMUST00000005019,ENSMUST00000005503,ENSMUST00000005862,ENSMUST00000006104,ENSMUST00000009772,ENSMUST00000018842,ENSMUST00000020161,ENSMUST00000020204,ENSMUST00000020215,ENSMUST00000020962,ENSMUST00000021544,ENSMUST00000022784,ENSMUST00000023119,ENSMUST00000023151,ENSMUST00000023156,ENSMUST00000023353,ENSMUST00000025363,…
GO:BP	response to stress	GO:0006950	0.02401	1.61961	3744	154	49	21207	ENSMUST00000000505,ENSMUST00000004936,ENSMUST00000005503,ENSMUST00000005862,ENSMUST00000006104,ENSMUST00000009772,ENSMUST00000015449,ENSMUST00000020161,ENSMUST00000021550,ENSMUST00000022507,ENSMUST00000023151,ENSMUST00000023156,ENSMUST00000023353,ENSMUST00000025363,ENSMUST00000026416,ENSMUST00000029846,ENSMUST00000031319,ENSMUST00000031325,ENSMUST00000032265,ENSMUST00000033179,ENSMUST00000034232,…
GO:BP	localization of cell	GO:0051674	0.0353703	1.45136	1557	154	27	21207	ENSMUST00000000312,ENSMUST00000004936,ENSMUST00000015449,ENSMUST00000018842,ENSMUST00000020204,ENSMUST00000025363,ENSMUST00000026360,ENSMUST00000029846,ENSMUST00000031319,ENSMUST00000034232,ENSMUST00000035908,ENSMUST00000040514,ENSMUST00000043059,ENSMUST00000048655,ENSMUST00000048782,ENSMUST00000054279,ENSMUST00000054351,ENSMUST00000054459,ENSMUST00000056760,ENSMUST00000060427,ENSMUST00000065587,…
GO:BP	cell motility	GO:0048870	0.0353703	1.45136	1557	154	27	21207	ENSMUST00000000312,ENSMUST00000004936,ENSMUST00000015449,ENSMUST00000018842,ENSMUST00000020204,ENSMUST00000025363,ENSMUST00000026360,ENSMUST00000029846,ENSMUST00000031319,ENSMUST00000034232,ENSMUST00000035908,ENSMUST00000040514,ENSMUST00000043059,ENSMUST00000048655,ENSMUST00000048782,ENSMUST00000054279,ENSMUST00000054351,ENSMUST00000054459,ENSMUST00000056760,ENSMUST00000060427,ENSMUST00000065587,…
KEGG	DNA replication	KEGG:03030	0.000944042	3.02501	34	75	5	8258	ENSMUST00000000505,ENSMUST00000023353,ENSMUST00000058011,ENSMUST00000102922,ENSMUST00000190495
KEGG	Cell cycle	KEGG:04110	0.000965706	3.01515	121	75	8	8258	ENSMUST00000000505,ENSMUST00000023353,ENSMUST00000026416,ENSMUST00000033326,ENSMUST00000058011,ENSMUST00000102744,ENSMUST00000172702,ENSMUST00000190495
