# Supplementary material for: Transcriptomics analysis of Toxoplasma gondii-infected mouse macrophages reveals coding and noncoding signatures in the presence and absence of MyD88
Source: BMC Genomics. 2021 Feb 23;22:130. doi: 10.1186/s12864-021-07437-0 (PMC7903719; doi:10.1186/s12864-021-07437-0)
Supplement: Supplementary file 10 — Additional file 10. Complete list of differentially expressed mouse non-coding genes. Each tab in the spreadsheet corresponds to a specific pairwise comparison (e.g., RH vs. uninfected). Transcript name, Gene IDs, raw values, normalized values, PPDE values, fold changes, and other information are included. [file 12864_2021_7437_MOESM10_ESM.xlsx]

## Sheet: wtRH_wtM
Id	log2FC_wtRH_vs_wtM_EBSeq	transcript_type	gene_id	transcript_name	raw.wtM_R1	raw.wtM_R2	raw.wtM_R4	raw.wtM_R5	raw.wtRH_R2	raw.wtRH_R4	raw.wtRH_R5	norm.wtM_R1	norm.wtM_R2	norm.wtM_R4	norm.wtM_R5	norm.wtRH_R2	norm.wtRH_R4	norm.wtRH_R5	PPDE	PostFC	log2FC	Pval (=1-PPDE)	transID
ENSMUST00000008847.6	-1.1118	processed_transcript	ENSMUSG00000034116.17	Vav1-202	43	31	32	50	25	19	18	54.0651	30.7397	34.2713	43.8073	23.5543	15.2388	17.1484	0.996613	0.462716	-1.1118	0.00338738	ENSMUST00000008847
ENSMUST00000084599.3	1.06172	retained_intron	ENSMUSG00000039917.10	Rhbdd2-202	53	43	49	88	106	195	125	66.6383	42.639	52.478	77.1008	99.8703	156.398	119.086	0.988981	2.08742	1.06172	0.0110191	ENSMUST00000084599
ENSMUST00000086900.10	1.72977	nonsense_mediated_decay	ENSMUSG00000029328.15	Hnrnpdl-201	6	5	4	1	20	20	11	7.54396	4.95802	4.28392	0.876146	18.8435	16.0408	10.4796	0.993539	3.31675	1.72977	0.00646051	ENSMUST00000086900
ENSMUST00000091023.1	-1.83461	lincRNA	ENSMUSG00000068957.1	4930589L23Rik-201	179	146	226	255	46	67	82	225.062	144.774	242.041	223.417	43.3399	53.7367	78.1205	1	0.280368	-1.83461	1.02096e-12	ENSMUST00000091023
ENSMUST00000100370.1	1.78954	lincRNA	ENSMUSG00000075511.9	1700001L05Rik-201	4	8	17	11	25	48	48	5.02931	7.93284	18.2066	9.63761	23.5543	38.4979	45.7291	0.998175	3.45706	1.78954	0.00182511	ENSMUST00000100370
ENSMUST00000115329.7	1.34411	retained_intron	ENSMUSG00000029676.15	Pot1a-202	4	7	11	19	20	38	30	5.02931	6.94123	11.7808	16.6468	18.8435	30.4775	28.5807	0.976965	2.53873	1.34411	0.0230348	ENSMUST00000115329
ENSMUST00000116714.1	1.87519	snoRNA	ENSMUSG00000080364.1	Gm25777-201	4	7	6	3	29	25	13	5.02931	6.94123	6.42588	2.62844	27.323	20.051	12.385	0.994102	3.66849	1.87519	0.00589792	ENSMUST00000116714
ENSMUST00000123272.1	1.65436	processed_transcript	ENSMUSG00000085399.7	Foxd2os-201	12	20	28	32	58	114	79	15.0879	19.8321	29.9874	28.0367	54.646	91.4326	75.2624	0.999984	3.14783	1.65436	1.61271e-05	ENSMUST00000123272
ENSMUST00000123941.7	-1.14844	nonsense_mediated_decay	ENSMUSG00000015942.9	Gtf2ird2-202	248	246	228	299	151	150	101	311.817	243.935	244.183	261.968	142.268	120.306	96.2216	1	0.451114	-1.14844	0	ENSMUST00000123941
ENSMUST00000124148.1	2.34807	retained_intron	ENSMUSG00000000861.15	Bcl11a-205	6	2	0	4	14	33	14	7.54396	1.98321	0	3.50458	13.1904	26.4673	13.3376	0.98646	5.09142	2.34807	0.0135396	ENSMUST00000124148
ENSMUST00000124229.7	1.57734	retained_intron	ENSMUSG00000024070.15	Prkd3-205	10	19	4	13	47	34	37	12.5733	18.8405	4.28392	11.3899	44.2821	27.2694	35.2495	0.999379	2.9842	1.57734	0.000620607	ENSMUST00000124229
ENSMUST00000124313.7	2.78528	retained_intron	ENSMUSG00000022945.12	Chaf1b-204	15	21	4	1	65	91	108	18.8599	20.8237	4.28392	0.876146	61.2412	72.9856	102.89	1	6.89372	2.78528	1.8859e-09	ENSMUST00000124313
ENSMUST00000124518.1	1.7954	retained_intron	ENSMUSG00000027641.13	Rbl1-202	51	97	61	73	190	342	320	64.1237	96.1856	65.3297	63.9587	179.013	274.298	304.86	0.999999	3.47111	1.7954	1.29213e-06	ENSMUST00000124518
ENSMUST00000124949.1	1.15511	retained_intron	ENSMUSG00000039033.11	Tasp1-204	61	140	91	145	256	232	326	76.6969	138.825	97.4591	127.041	241.196	186.073	310.577	0.966217	2.22702	1.15511	0.0337827	ENSMUST00000124949
ENSMUST00000125048.7	-1.42268	retained_intron	ENSMUSG00000004952.13	Rasa4-204	105	156	112	143	69	55	41	132.019	154.69	119.95	125.289	65.0099	44.1122	39.0602	1	0.37302	-1.42268	0	ENSMUST00000125048
ENSMUST00000125511.1	-2.92346	retained_intron	ENSMUSG00000021451.16	Sema4d-205	9	12	2	12	1	1	1	11.3159	11.8993	2.14196	10.5138	0.942173	0.80204	0.952689	0.997555	0.131811	-2.92346	0.00244515	ENSMUST00000125511
ENSMUST00000125762.1	-1.53098	processed_transcript	ENSMUSG00000030921.17	Trim30a-202	33	40	20	32	18	12	7	41.4918	39.6642	21.4196	28.0367	16.9591	9.62448	6.66882	0.998924	0.346043	-1.53098	0.0010759	ENSMUST00000125762
ENSMUST00000126480.1	-2.00177	processed_transcript	ENSMUSG00000085051.1	Gm11542-201	20	13	24	22	6	9	2	25.1465	12.8909	25.7035	19.2752	5.65304	7.21836	1.90538	0.999957	0.249693	-2.00177	4.31153e-05	ENSMUST00000126480
ENSMUST00000126934.2	-1.64127	retained_intron	ENSMUSG00000015950.13	Ncf1-203	85	78	55	52	30	27	20	106.873	77.3451	58.9039	45.5596	28.2652	21.6551	19.0538	0.996724	0.320574	-1.64127	0.00327568	ENSMUST00000126934
ENSMUST00000127433.6	5.46259	nonsense_mediated_decay	ENSMUSG00000085601.7	Gm4969-201	0	0	0	0	7	28	4	0	0	0	0	6.59521	22.4571	3.81075	0.961017	44.0964	5.46259	0.0389828	ENSMUST00000127433
ENSMUST00000127573.2	1.79285	retained_intron	ENSMUSG00000026014.15	Raph1-203	23	37	41	64	102	212	176	28.9185	36.6894	43.9101	56.0733	96.1016	170.032	167.673	0.999892	3.46499	1.79285	0.000107749	ENSMUST00000127573
ENSMUST00000128339.7	-1.35184	retained_intron	ENSMUSG00000070034.13	Sp110-202	56	70	90	68	43	37	17	70.4103	69.4123	96.3881	59.5779	40.5134	29.6755	16.1957	0.999936	0.391793	-1.35184	6.42827e-05	ENSMUST00000128339
ENSMUST00000128604.1	1.58996	processed_transcript	ENSMUSG00000025817.12	Nudt5-203	3	7	5	4	15	26	11	3.77198	6.94123	5.3549	3.50458	14.1326	20.853	10.4796	0.970089	3.0104	1.58996	0.0299114	ENSMUST00000128604
ENSMUST00000128820.7	3.07529	retained_intron	ENSMUSG00000028789.16	Azin2-204	0	1	7	2	12	45	25	0	0.991604	7.49685	1.75229	11.3061	36.0918	23.8172	0.985352	8.42859	3.07529	0.0146479	ENSMUST00000128820
ENSMUST00000128895.1	1.77867	retained_intron	ENSMUSG00000032579.14	Hemk1-204	4	9	13	7	22	50	30	5.02931	8.92444	13.9227	6.13302	20.7278	40.102	28.5807	0.996821	3.4311	1.77867	0.00317925	ENSMUST00000128895
ENSMUST00000128949.1	3.7909	retained_intron	ENSMUSG00000025001.11	Hells-203	0	0	2	0	12	26	1	0	0	2.14196	0	11.3061	20.853	0.952689	0.9744	13.8412	3.7909	0.0255997	ENSMUST00000128949
ENSMUST00000129039.7	3.47073	processed_transcript	ENSMUSG00000022472.16	Desi1-203	1	0	1	0	5	14	11	1.25733	0	1.07098	0	4.71086	11.2286	10.4796	0.999903	11.0865	3.47073	9.65002e-05	ENSMUST00000129039
ENSMUST00000129428.7	1.30588	retained_intron	ENSMUSG00000028163.17	Nfkb1-202	10	37	14	15	48	73	43	12.5733	36.6894	14.9937	13.1422	45.2243	58.5489	40.9656	0.988309	2.47235	1.30588	0.0116909	ENSMUST00000129428
ENSMUST00000129505.1	1.41621	retained_intron	ENSMUSG00000109865.1	Hspa14-202	6	16	25	27	35	75	59	7.54396	15.8657	26.7745	23.6559	32.976	60.153	56.2086	0.97552	2.66884	1.41621	0.02448	ENSMUST00000129505
ENSMUST00000129707.1	-1.4094	retained_intron	ENSMUSG00000029561.17	Oasl2-203	172	352	216	277	152	115	61	216.26	349.045	231.332	242.692	143.21	92.2346	58.114	0.999948	0.376467	-1.4094	5.22453e-05	ENSMUST00000129707
ENSMUST00000129911.1	3.58917	retained_intron	ENSMUSG00000026873.9	Phf19-204	0	2	0	0	5	17	8	0	1.98321	0	0	4.71086	13.6347	7.62151	0.990931	12.0351	3.58917	0.00906936	ENSMUST00000129911
ENSMUST00000130598.1	-1.72569	retained_intron	ENSMUSG00000004952.13	Rasa4-206	28	74	58	69	33	14	10	35.2052	73.3787	62.1168	60.4541	31.0917	11.2286	9.52689	0.99995	0.302354	-1.72569	4.98955e-05	ENSMUST00000130598
ENSMUST00000130730.1	3.95198	processed_transcript	ENSMUSG00000055612.15	Cdca7-203	0	0	3	1	19	21	24	0	0	3.21294	0.876146	17.9013	16.8428	22.8645	0.999975	15.4763	3.95198	2.50758e-05	ENSMUST00000130730
ENSMUST00000131648.7	1.15083	retained_intron	ENSMUSG00000021196.14	Pfkp-202	12	30	12	21	42	62	40	15.0879	29.7481	12.8518	18.3991	39.5713	49.7265	38.1075	0.999602	2.22042	1.15083	0.000397811	ENSMUST00000131648
ENSMUST00000131950.7	-1.72231	retained_intron	ENSMUSG00000070034.13	Sp110-204	38	34	43	53	19	13	11	47.7784	33.7146	46.0521	46.4357	17.9013	10.4265	10.4796	0.993817	0.303064	-1.72231	0.00618277	ENSMUST00000131950
ENSMUST00000131987.7	1.48774	retained_intron	ENSMUSG00000034109.15	Golim4-204	4	15	5	5	27	26	18	5.02931	14.8741	5.3549	4.38073	25.4387	20.853	17.1484	0.994873	2.80449	1.48774	0.00512714	ENSMUST00000131987
ENSMUST00000132373.1	2.86545	retained_intron	ENSMUSG00000027242.14	Wdr76-205	2	0	2	5	13	28	20	2.51465	0	2.14196	4.38073	12.2482	22.4571	19.0538	1	7.28761	2.86545	2.56363e-07	ENSMUST00000132373
ENSMUST00000132535.1	3.71895	retained_intron	ENSMUSG00000030309.16	Caprin2-205	0	0	1	0	2	10	10	0	0	1.07098	0	1.88435	8.0204	9.52689	0.967204	13.1679	3.71895	0.0327965	ENSMUST00000132535
ENSMUST00000133285.7	2.52672	retained_intron	ENSMUSG00000025395.14	Prim1-202	27	17	41	63	115	307	321	33.9478	16.8573	43.9101	55.1972	108.35	246.226	305.813	0.987603	5.76259	2.52672	0.0123969	ENSMUST00000133285
ENSMUST00000133482.1	-3.77234	retained_intron	ENSMUSG00000033540.18	Idua-204	13	5	2	8	0	1	0	16.3453	4.95802	2.14196	7.00917	0	0.80204	0	0.951482	0.0731832	-3.77234	0.0485184	ENSMUST00000133482
ENSMUST00000133888.1	-2.07206	retained_intron	ENSMUSG00000028037.13	Ifi44-203	110	162	88	139	60	22	18	138.306	160.64	94.2462	121.784	56.5304	17.6449	17.1484	1	0.237819	-2.07206	6.11175e-10	ENSMUST00000133888
ENSMUST00000134140.2	2.44847	lincRNA	ENSMUSG00000089726.2	Mir17hg-201	61	196	161	158	922	947	796	76.6969	194.354	172.428	138.431	868.683	759.532	758.34	1	5.45838	2.44847	0	ENSMUST00000134140
ENSMUST00000134283.1	-1.63657	retained_intron	ENSMUSG00000026222.16	Sp100-205	19	12	23	27	4	9	9	23.8892	11.8993	24.6325	23.6559	3.76869	7.21836	8.5742	0.999027	0.321621	-1.63657	0.000972564	ENSMUST00000134283
ENSMUST00000134509.7	-1.40091	retained_intron	ENSMUSG00000004952.13	Rasa4-208	87	76	82	65	53	29	21	109.387	75.3619	87.8203	56.9495	49.9352	23.2592	20.0065	0.995844	0.378689	-1.40091	0.00415595	ENSMUST00000134509
ENSMUST00000134527.1	2.05692	processed_transcript	ENSMUSG00000085156.7	Snhg15-203	4	14	7	15	51	49	40	5.02931	13.8825	7.49685	13.1422	48.0508	39.3	38.1075	0.999987	4.16098	2.05692	1.26684e-05	ENSMUST00000134527
ENSMUST00000135063.1	2.03026	retained_intron	ENSMUSG00000063524.13	Eno1-206	3	2	3	3	10	22	11	3.77198	1.98321	3.21294	2.62844	9.42173	17.6449	10.4796	0.996725	4.0848	2.03026	0.00327501	ENSMUST00000135063
ENSMUST00000135110.1	-1.1833	processed_transcript	ENSMUSG00000085566.1	A730017L22Rik-203	226	125	233	300	104	110	124	284.156	123.951	249.538	262.844	97.986	88.2244	118.133	0.975266	0.440342	-1.1833	0.0247338	ENSMUST00000135110
ENSMUST00000135352.1	-1.95016	retained_intron	ENSMUSG00000022508.5	Bcl6-202	26	19	46	46	8	18	5	32.6905	18.8405	49.265	40.3027	7.53738	14.4367	4.76344	0.998711	0.258788	-1.95016	0.00128853	ENSMUST00000135352
ENSMUST00000135363.1	-1.20448	antisense	ENSMUSG00000085058.2	8030453O22Rik-202	55	51	60	91	32	33	30	69.153	50.5718	64.2588	79.7293	30.1495	26.4673	28.5807	1	0.433926	-1.20448	1.92454e-08	ENSMUST00000135363
ENSMUST00000135370.1	-1.29475	processed_transcript	ENSMUSG00000037860.15	Aim2-201	31	30	22	41	22	8	12	38.9771	29.7481	23.5615	35.922	20.7278	6.41632	11.4323	0.997258	0.407607	-1.29475	0.00274157	ENSMUST00000135370
ENSMUST00000135580.1	3.49632	retained_intron	ENSMUSG00000025395.14	Prim1-203	2	1	0	3	19	24	23	2.51465	0.991604	0	2.62844	17.9013	19.249	21.9118	0.999682	11.2849	3.49632	0.00031832	ENSMUST00000135580
ENSMUST00000135746.7	3.03967	retained_intron	ENSMUSG00000026097.9	Ormdl1-202	1	0	0	2	5	14	8	1.25733	0	0	1.75229	4.71086	11.2286	7.62151	0.997588	8.22305	3.03967	0.00241218	ENSMUST00000135746
ENSMUST00000136102.1	-1.22831	retained_intron	ENSMUSG00000028917.14	Plekhm2-203	52	68	57	60	23	48	19	65.381	67.4291	61.0458	52.5688	21.67	38.4979	18.1011	0.999997	0.426816	-1.22831	2.84821e-06	ENSMUST00000136102
ENSMUST00000136121.2	-1.4145	retained_intron	ENSMUSG00000037921.15	Ddx60-203	76	57	92	108	34	52	24	95.5568	56.5215	98.5301	94.6238	32.0339	41.7061	22.8645	0.999991	0.37514	-1.4145	8.90584e-06	ENSMUST00000136121
ENSMUST00000136131.1	2.45796	processed_transcript	ENSMUSG00000019122.8	Ccl9-202	2	5	24	9	48	112	42	2.51465	4.95802	25.7035	7.88531	45.2243	89.8285	40.0129	0.958344	5.49441	2.45796	0.0416562	ENSMUST00000136131
ENSMUST00000136216.7	-1.53013	retained_intron	ENSMUSG00000059456.13	Ptk2b-205	147	128	165	184	84	54	48	184.827	126.925	176.712	161.211	79.1425	43.3102	45.7291	1	0.346247	-1.53013	1.35003e-12	ENSMUST00000136216
ENSMUST00000136225.7	3.73618	retained_intron	ENSMUSG00000038644.14	Pold1-203	0	0	0	1	9	9	2	0	0	0	0.876146	8.47955	7.21836	1.90538	0.970611	13.3261	3.73618	0.0293895	ENSMUST00000136225
ENSMUST00000137828.1	-1.1683	retained_intron	ENSMUSG00000029561.17	Oasl2-204	30	57	40	82	33	25	19	37.7198	56.5215	42.8392	71.844	31.0917	20.051	18.1011	0.988133	0.444946	-1.1683	0.0118672	ENSMUST00000137828
ENSMUST00000137876.1	3.86292	retained_intron	ENSMUSG00000001228.14	Uhrf1-205	0	1	0	2	11	22	12	0	0.991604	0	1.75229	10.3639	17.6449	11.4323	1	14.5497	3.86292	2.41235e-08	ENSMUST00000137876
ENSMUST00000137903.7	-1.35144	processed_transcript	ENSMUSG00000040296.15	Ddx58-205	830	677	1258	1037	558	343	388	1043.58	671.316	1347.29	908.563	525.732	275.1	369.643	0.99642	0.3919	-1.35144	0.00357951	ENSMUST00000137903
ENSMUST00000138143.7	-1.2177	retained_intron	ENSMUSG00000039997.16	Ifi203-207	254	572	508	671	257	210	253	319.361	567.198	544.057	587.894	242.138	168.428	241.03	0.999985	0.429969	-1.2177	1.52311e-05	ENSMUST00000138143
ENSMUST00000138453.1	2.09754	retained_intron	ENSMUSG00000056394.17	Lig1-205	3	0	3	1	13	13	5	3.77198	0	3.21294	0.876146	12.2482	10.4265	4.76344	0.961116	4.27978	2.09754	0.0388841	ENSMUST00000138453
ENSMUST00000139058.1	-1.05697	sense_intronic	ENSMUSG00000086637.1	Gm14040-201	28	40	41	65	33	17	19	35.2052	39.6642	43.9101	56.9495	31.0917	13.6347	18.1011	0.986113	0.480639	-1.05697	0.0138871	ENSMUST00000139058
ENSMUST00000139210.7	2.65985	nonsense_mediated_decay	ENSMUSG00000020027.18	Socs2-209	5	41	0	4	66	146	70	6.28663	40.6558	0	3.50458	62.1834	117.098	66.6882	0.997229	6.31969	2.65985	0.00277062	ENSMUST00000139210
ENSMUST00000139230.1	-2.21879	processed_transcript	ENSMUSG00000020023.18	Tmcc3-206	72	33	78	50	20	12	12	90.5275	32.7229	83.5364	43.8073	18.8435	9.62448	11.4323	0.997005	0.214821	-2.21879	0.00299534	ENSMUST00000139230
ENSMUST00000139393.1	2.04665	retained_intron	ENSMUSG00000067825.11	Pex26-206	7	14	0	7	18	51	36	8.80129	13.8825	0	6.13302	16.9591	40.904	34.2968	0.974139	4.13147	2.04665	0.0258613	ENSMUST00000139393
ENSMUST00000139698.1	1.5454	retained_intron	ENSMUSG00000028944.14	Prkag2-208	4	4	8	20	25	37	26	5.02931	3.96642	8.56783	17.5229	23.5543	29.6755	24.7699	0.999394	2.91886	1.5454	0.000605897	ENSMUST00000139698
ENSMUST00000140099.1	1.15698	retained_intron	ENSMUSG00000025508.13	Rplp2-206	12	27	13	27	47	70	35	15.0879	26.7733	13.9227	23.6559	44.2821	56.1428	33.3441	0.974654	2.2299	1.15698	0.0253462	ENSMUST00000140099
ENSMUST00000140254.7	1.24908	retained_intron	ENSMUSG00000006728.12	Cdk4-207	97	111	63	140	233	381	241	121.961	110.068	67.4717	122.66	219.526	305.577	229.598	0.999995	2.37689	1.24908	4.94989e-06	ENSMUST00000140254
ENSMUST00000140625.1	3.69565	retained_intron	ENSMUSG00000034488.14	Edil3-207	0	2	5	0	2	99	9	0	1.98321	5.3549	0	1.88435	79.402	8.5742	0.957854	12.9569	3.69565	0.0421461	ENSMUST00000140625
ENSMUST00000140923.7	4.07748	retained_intron	ENSMUSG00000037820.15	Tgm2-202	0	3	0	0	8	45	9	0	2.97481	0	0	7.53738	36.0918	8.5742	0.990061	16.8827	4.07748	0.00993927	ENSMUST00000140923
ENSMUST00000141049.1	1.22168	retained_intron	ENSMUSG00000037805.15	Rpl10a-204	31	128	128	79	256	303	178	38.9771	126.925	137.085	69.2155	241.196	243.018	169.579	0.992241	2.33218	1.22168	0.00775856	ENSMUST00000141049
ENSMUST00000141229.1	1.38243	processed_transcript	ENSMUSG00000052949.14	Rnf157-206	6	10	15	7	21	34	33	7.54396	9.91604	16.0647	6.13302	19.7856	27.2694	31.4387	0.998837	2.60706	1.38243	0.00116291	ENSMUST00000141229
ENSMUST00000142921.1	-1.60701	retained_intron	ENSMUSG00000040483.15	Xaf1-203	391	542	336	475	240	150	103	491.615	537.45	359.849	416.169	226.121	120.306	98.1269	1	0.328277	-1.60701	3.50666e-10	ENSMUST00000142921
ENSMUST00000142946.7	-1.41998	retained_intron	ENSMUSG00000034422.14	Parp14-203	177	342	270	196	132	91	94	222.547	339.129	289.164	171.725	124.367	72.9856	89.5527	0.999058	0.373717	-1.41998	0.000941632	ENSMUST00000142946
ENSMUST00000142950.1	3.13635	processed_transcript	ENSMUSG00000047115.15	Fam221a-205	2	0	0	1	8	17	7	2.51465	0	0	0.876146	7.53738	13.6347	6.66882	0.999448	8.79295	3.13635	0.000551821	ENSMUST00000142950
ENSMUST00000143029.2	1.75943	retained_intron	ENSMUSG00000004642.13	Slbp-206	4	16	23	19	34	84	64	5.02931	15.8657	24.6325	16.6468	32.0339	67.3714	60.9721	0.985488	3.38564	1.75943	0.0145118	ENSMUST00000143029
ENSMUST00000143243.1	-1.44626	processed_transcript	ENSMUSG00000018167.10	Stard3-203	55	47	52	45	26	28	11	69.153	46.6054	55.6909	39.4266	24.4965	22.4571	10.4796	0.999897	0.366973	-1.44626	0.00010277	ENSMUST00000143243
ENSMUST00000144106.1	1.4197	processed_transcript	ENSMUSG00000026281.15	Dtymk-204	19	23	25	31	58	97	74	23.8892	22.8069	26.7745	27.1605	54.646	77.7979	70.499	1	2.67531	1.4197	3.8426e-11	ENSMUST00000144106
ENSMUST00000144116.1	1.80019	retained_intron	ENSMUSG00000022750.18	Klhl22-206	51	68	26	30	171	139	228	64.1237	67.4291	27.8455	26.2844	161.112	111.484	217.213	0.99604	3.48266	1.80019	0.00396005	ENSMUST00000144116
ENSMUST00000144466.1	3.81145	retained_intron	ENSMUSG00000003824.12	Syce2-203	4	3	0	2	30	41	54	5.02931	2.97481	0	1.75229	28.2652	32.8836	51.4452	1	14.0398	3.81145	5.71199e-10	ENSMUST00000144466
ENSMUST00000145130.7	2.86724	retained_intron	ENSMUSG00000036202.16	Rif1-206	0	4	1	0	7	20	10	0	3.96642	1.07098	0	6.59521	16.0408	9.52689	0.990017	7.29666	2.86724	0.00998316	ENSMUST00000145130
ENSMUST00000145396.7	-1.85975	retained_intron	ENSMUSG00000023249.15	Parp3-207	29	36	15	25	15	4	5	36.4625	35.6978	16.0647	21.9036	14.1326	3.20816	4.76344	0.994701	0.275524	-1.85975	0.00529938	ENSMUST00000145396
ENSMUST00000145440.7	-1.4005	nonsense_mediated_decay	ENSMUSG00000026222.16	Sp100-209	19	33	51	49	22	15	11	23.8892	32.7229	54.6199	42.9312	20.7278	12.0306	10.4796	0.992059	0.378799	-1.4005	0.00794101	ENSMUST00000145440
ENSMUST00000145506.1	1.99792	processed_transcript	ENSMUSG00000022901.13	Cd86-203	30	66	31	36	126	289	166	37.7198	65.4459	33.2004	31.5413	118.714	231.79	158.146	0.998885	3.99424	1.99792	0.00111544	ENSMUST00000145506
ENSMUST00000145680.1	-1.13895	retained_intron	ENSMUSG00000002325.15	Irf9-206	80	117	116	107	60	79	29	100.586	116.018	124.234	93.7476	56.5304	63.3612	27.628	0.999991	0.45409	-1.13895	9.09175e-06	ENSMUST00000145680
ENSMUST00000145954.1	2.2985	nonsense_mediated_decay	ENSMUSG00000015133.17	Lrrk1-205	0	3	3	0	5	14	10	0	2.97481	3.21294	0	4.71086	11.2286	9.52689	0.970876	4.91946	2.2985	0.0291243	ENSMUST00000145954
ENSMUST00000146802.1	-1.49013	retained_intron	ENSMUSG00000027514.14	Zbp1-203	283	358	389	323	212	147	62	355.824	354.994	416.611	282.995	199.741	117.9	59.0667	0.999999	0.35598	-1.49013	7.26935e-07	ENSMUST00000146802
ENSMUST00000146956.1	3.3619	retained_intron	ENSMUSG00000031112.10	Stk26-204	0	0	1	0	6	9	2	0	0	1.07098	0	5.65304	7.21836	1.90538	0.962813	10.2809	3.3619	0.0371871	ENSMUST00000146956
ENSMUST00000147424.7	-1.08544	processed_transcript	ENSMUSG00000074580.11	4931440P22Rik-202	114	158	164	143	98	66	70	143.335	156.674	175.641	125.289	92.3329	52.9346	66.6882	1	0.471247	-1.08544	3.38673e-07	ENSMUST00000147424
ENSMUST00000147814.1	1.33773	retained_intron	ENSMUSG00000001918.17	Slc1a5-207	18	40	15	18	74	74	53	22.6319	39.6642	16.0647	15.7706	69.7208	59.351	50.4925	0.999944	2.52752	1.33773	5.5566e-05	ENSMUST00000147814
ENSMUST00000148738.1	-1.09768	processed_transcript	ENSMUSG00000018167.10	Stard3-204	33	46	36	44	27	31	7	41.4918	45.6138	38.5553	38.5504	25.4387	24.8632	6.66882	0.993194	0.467268	-1.09768	0.0068064	ENSMUST00000148738
ENSMUST00000148819.1	1.3303	processed_transcript	ENSMUSG00000041153.9	Osgin2-204	26	41	31	52	105	137	83	32.6905	40.6558	33.2004	45.5596	98.9281	109.879	79.0732	1	2.51455	1.3303	1.90927e-10	ENSMUST00000148819
ENSMUST00000149406.1	1.62515	processed_transcript	ENSMUSG00000020346.16	Mgat1-209	20	28	22	27	50	112	102	25.1465	27.7649	23.5615	23.6559	47.1086	89.8285	97.1742	0.995262	3.08475	1.62515	0.00473804	ENSMUST00000149406
ENSMUST00000149475.7	-1.46213	retained_intron	ENSMUSG00000061175.11	Fnip2-205	45	45	25	52	21	18	13	56.5797	44.6222	26.7745	45.5596	19.7856	14.4367	12.385	0.999927	0.362958	-1.46213	7.34693e-05	ENSMUST00000149475
ENSMUST00000149539.1	-1.45348	processed_transcript	ENSMUSG00000040296.15	Ddx58-210	26	64	46	88	22	21	24	32.6905	63.4627	49.265	77.1008	20.7278	16.8428	22.8645	0.998614	0.36514	-1.45348	0.00138573	ENSMUST00000149539
ENSMUST00000149746.1	2.79468	retained_intron	ENSMUSG00000058392.13	Rrp1b-206	1	3	1	2	21	17	8	1.25733	2.97481	1.07098	1.75229	19.7856	13.6347	7.62151	0.997896	6.93876	2.79468	0.00210388	ENSMUST00000149746
ENSMUST00000149936.1	1.46462	retained_intron	ENSMUSG00000015656.17	Hspa8-208	5	14	3	7	27	22	20	6.28663	13.8825	3.21294	6.13302	25.4387	17.6449	19.0538	0.991254	2.75991	1.46462	0.008746	ENSMUST00000149936
ENSMUST00000151023.7	2.51153	retained_intron	ENSMUSG00000025321.14	Itgb8-203	5	17	3	0	54	45	31	6.28663	16.8573	3.21294	0	50.8773	36.0918	29.5333	0.999994	5.70223	2.51153	6.15457e-06	ENSMUST00000151023
ENSMUST00000151768.1	-1.18506	retained_intron	ENSMUSG00000031133.12	Arhgef6-205	36	27	31	64	20	22	17	45.2638	26.7733	33.2004	56.0733	18.8435	17.6449	16.1957	0.969408	0.439806	-1.18506	0.0305916	ENSMUST00000151768
ENSMUST00000151790.1	1.03742	processed_transcript	ENSMUSG00000018583.5	G3bp1-202	22	26	15	27	60	45	54	27.6612	25.7817	16.0647	23.6559	56.5304	36.0918	51.4452	0.991907	2.05256	1.03742	0.0080927	ENSMUST00000151790
ENSMUST00000151951.2	2.07993	retained_intron	ENSMUSG00000030207.15	Fam234b-205	0	2	0	10	11	18	12	0	1.98321	0	8.76146	10.3639	14.4367	11.4323	0.971562	4.22787	2.07993	0.0284376	ENSMUST00000151951
ENSMUST00000153133.1	-2.58535	retained_intron	ENSMUSG00000039842.15	Mcph1-206	5	3	6	13	0	2	1	6.28663	2.97481	6.42588	11.3899	0	1.60408	0.952689	0.955693	0.166622	-2.58535	0.0443073	ENSMUST00000153133
ENSMUST00000153176.7	2.0278	retained_intron	ENSMUSG00000099481.6	Xndc1-209	23	26	22	25	80	170	103	28.9185	25.7817	23.5615	21.9036	75.3738	136.347	98.1269	0.999991	4.07782	2.0278	9.14108e-06	ENSMUST00000153176
ENSMUST00000153269.2	1.79561	processed_transcript	ENSMUSG00000038732.15	Mboat1-203	10	4	6	7	20	41	27	12.5733	3.96642	6.42588	6.13302	18.8435	32.8836	25.7226	0.999929	3.47162	1.79561	7.10142e-05	ENSMUST00000153269
ENSMUST00000153582.1	-2.36622	retained_intron	ENSMUSG00000024187.15	Fam234a-205	9	13	3	10	1	2	2	11.3159	12.8909	3.21294	8.76146	0.942173	1.60408	1.90538	0.984561	0.193954	-2.36622	0.0154389	ENSMUST00000153582
ENSMUST00000153751.7	-1.73208	retained_intron	ENSMUSG00000066621.12	Tecpr1-210	8	25	15	35	8	8	4	10.0586	24.7901	16.0647	30.6651	7.53738	6.41632	3.81075	0.975283	0.301017	-1.73208	0.0247166	ENSMUST00000153751
ENSMUST00000153755.7	1.6281	retained_intron	ENSMUSG00000047022.18	Mipol1-210	6	6	4	10	16	24	30	7.54396	5.94963	4.28392	8.76146	15.0748	19.249	28.5807	0.993496	3.09106	1.6281	0.00650357	ENSMUST00000153755
ENSMUST00000153962.1	1.5641	retained_intron	ENSMUSG00000038949.8	Cnst-204	9	10	10	20	28	44	52	11.3159	9.91604	10.7098	17.5229	26.3808	35.2898	49.5398	0.995728	2.95692	1.5641	0.00427209	ENSMUST00000153962
ENSMUST00000154087.1	2.84775	processed_transcript	ENSMUSG00000004043.14	Stat5a-207	6	5	4	6	48	69	25	7.54396	4.95802	4.28392	5.25688	45.2243	55.3408	23.8172	0.99996	7.19876	2.84775	4.02235e-05	ENSMUST00000154087
ENSMUST00000154194.1	1.4294	processed_transcript	ENSMUSG00000085614.1	1700123M08Rik-203	7	3	10	6	15	31	19	8.80129	2.97481	10.7098	5.25688	14.1326	24.8632	18.1011	0.983204	2.69335	1.4294	0.0167962	ENSMUST00000154194
ENSMUST00000154751.5	1.97599	retained_intron	ENSMUSG00000025747.12	Tyms-206	6	10	6	9	17	48	44	7.54396	9.91604	6.42588	7.88531	16.0169	38.4979	41.9183	0.972933	3.93398	1.97599	0.0270669	ENSMUST00000154751
ENSMUST00000154755.6	1.92069	processed_transcript	ENSMUSG00000037375.16	Hhat-205	6	4	6	11	23	29	37	7.54396	3.96642	6.42588	9.63761	21.67	23.2592	35.2495	0.999981	3.78604	1.92069	1.91419e-05	ENSMUST00000154755
ENSMUST00000154830.1	-1.4638	retained_intron	ENSMUSG00000020868.15	Xylt2-205	49	41	54	61	19	35	12	61.609	40.6558	57.8329	53.4449	17.9013	28.0714	11.4323	1	0.362536	-1.4638	4.49624e-07	ENSMUST00000154830
ENSMUST00000156211.7	2.11924	lincRNA	ENSMUSG00000086370.9	Ftx-205	13	18	32	49	90	212	119	16.3453	17.8489	34.2713	42.9312	84.7955	170.032	113.37	0.9979	4.34464	2.11924	0.00210049	ENSMUST00000156211
ENSMUST00000156562.1	3.10622	processed_transcript	ENSMUSG00000018476.7	Kdm6b-202	1	3	3	1	10	41	19	1.25733	2.97481	3.21294	0.876146	9.42173	32.8836	18.1011	0.957285	8.61122	3.10622	0.0427147	ENSMUST00000156562
ENSMUST00000156940.7	1.27171	retained_intron	ENSMUSG00000019763.11	Rmnd1-209	10	5	7	17	21	38	24	12.5733	4.95802	7.49685	14.8945	19.7856	30.4775	22.8645	0.985464	2.41448	1.27171	0.0145362	ENSMUST00000156940
ENSMUST00000159255.1	1.93035	retained_intron	ENSMUSG00000026694.19	Mettl13-202	0	4	4	12	16	23	23	0	3.96642	4.28392	10.5138	15.0748	18.4469	21.9118	0.999471	3.81147	1.93035	0.000529194	ENSMUST00000159255
ENSMUST00000159376.1	1.4474	retained_intron	ENSMUSG00000025785.5	Exosc7-202	12	14	2	12	26	33	37	15.0879	13.8825	2.14196	10.5138	24.4965	26.4673	35.2495	0.999502	2.72716	1.4474	0.000498219	ENSMUST00000159376
ENSMUST00000159698.1	-1.08391	processed_transcript	ENSMUSG00000038733.14	Wdr26-205	38	41	33	74	22	27	25	47.7784	40.6558	35.3423	64.8348	20.7278	21.6551	23.8172	0.993456	0.471747	-1.08391	0.00654388	ENSMUST00000159698
ENSMUST00000161754.1	-1.60775	retained_intron	ENSMUSG00000068245.14	Phf11d-204	234	474	399	516	208	121	117	294.215	470.021	427.321	452.091	195.972	97.0468	111.465	1	0.328109	-1.60775	2.9219e-11	ENSMUST00000161754
ENSMUST00000164211.1	-1.19581	retained_intron	ENSMUSG00000034751.16	Mast4-203	101	140	106	172	79	27	81	126.99	138.825	113.524	150.697	74.4316	21.6551	77.1678	0.999802	0.436541	-1.19581	0.000197507	ENSMUST00000164211
ENSMUST00000165664.1	4.78931	processed_transcript	ENSMUSG00000032578.7	Cish-202	6	42	2	8	207	1002	309	7.54396	41.6474	2.14196	7.00917	195.03	803.644	294.381	0.999963	27.6519	4.78931	3.7051e-05	ENSMUST00000165664
ENSMUST00000166606.1	1.57068	antisense	ENSMUSG00000091623.1	Gm17092-201	8	14	7	5	27	42	23	10.0586	13.8825	7.49685	4.38073	25.4387	33.6857	21.9118	0.999933	2.97045	1.57068	6.65537e-05	ENSMUST00000166606
ENSMUST00000169749.1	-2.66814	processed_transcript	ENSMUSG00000015568.16	Lpl-204	13	9	31	28	4	3	3	16.3453	8.92444	33.2004	24.5321	3.76869	2.40612	2.85807	0.998536	0.157329	-2.66814	0.00146356	ENSMUST00000169749
ENSMUST00000171614.1	2.10233	retained_intron	ENSMUSG00000029687.16	Ezh2-212	1	3	4	4	8	24	15	1.25733	2.97481	4.28392	3.50458	7.53738	19.249	14.2903	0.972198	4.29401	2.10233	0.0278021	ENSMUST00000171614
ENSMUST00000172202.1	1.08185	lincRNA	ENSMUSG00000091021.1	Gm17300-201	14	22	21	14	54	38	39	17.6026	21.8153	22.4906	12.266	50.8773	30.4775	37.1549	0.955214	2.11676	1.08185	0.044786	ENSMUST00000172202
ENSMUST00000172874.1	2.03465	lincRNA	ENSMUSG00000092171.1	4833427F10Rik-201	4	7	2	3	18	33	11	5.02931	6.94123	2.14196	2.62844	16.9591	26.4673	10.4796	0.95176	4.09724	2.03465	0.04824	ENSMUST00000172874
ENSMUST00000173426.1	-1.74128	retained_intron	ENSMUSG00000024300.17	Myo1f-203	164	79	191	256	28	85	69	206.202	78.3368	204.557	224.293	26.3808	68.1734	65.7355	0.989743	0.299104	-1.74128	0.0102568	ENSMUST00000173426
ENSMUST00000173481.1	-2.01441	processed_transcript	ENSMUSG00000033545.14	Znrf1-206	25	19	20	23	11	5	2	31.4332	18.8405	21.4196	20.1514	10.3639	4.0102	1.90538	0.999995	0.247515	-2.01441	5.34768e-06	ENSMUST00000173481
ENSMUST00000173991.7	2.75847	retained_intron	ENSMUSG00000031562.15	Dctd-204	1	2	2	0	9	19	8	1.25733	1.98321	2.14196	0	8.47955	15.2388	7.62151	0.999003	6.76676	2.75847	0.0009969	ENSMUST00000173991
ENSMUST00000174173.1	1.80844	retained_intron	ENSMUSG00000092203.7	1110038B12Rik-206	6	18	6	14	48	46	37	7.54396	17.8489	6.42588	12.266	45.2243	36.8938	35.2495	0.972657	3.50262	1.80844	0.0273435	ENSMUST00000174173
ENSMUST00000174263.1	-1.08913	processed_transcript	ENSMUSG00000037860.15	Aim2-206	215	155	255	336	114	104	167	270.325	153.699	273.1	294.385	107.408	83.4122	159.099	0.976586	0.470044	-1.08913	0.0234138	ENSMUST00000174263
ENSMUST00000177165.1	1.45469	processed_transcript	ENSMUSG00000087385.8	Frg2f1-204	10	22	8	12	30	57	39	12.5733	21.8153	8.56783	10.5138	28.2652	45.7163	37.1549	0.999402	2.74097	1.45469	0.00059773	ENSMUST00000177165
ENSMUST00000177201.1	-2.1403	lincRNA	ENSMUSG00000093738.2	AI606473-201	42	15	69	70	10	7	20	52.8077	14.8741	73.8976	61.3302	9.42173	5.61428	19.0538	0.975817	0.226832	-2.1403	0.0241827	ENSMUST00000177201
ENSMUST00000178186.7	-2.08887	retained_intron	ENSMUSG00000073491.11	Ifi213-203	500	208	717	785	146	163	145	628.663	206.254	767.892	687.775	137.557	130.733	138.14	0.993789	0.235065	-2.08887	0.00621104	ENSMUST00000178186
ENSMUST00000180445.2	-1.32242	lincRNA	ENSMUSG00000097194.2	9330175E14Rik-201	207	259	204	312	170	74	87	260.267	256.826	218.48	273.358	160.169	59.351	82.8839	1	0.399862	-1.32242	1.39799e-07	ENSMUST00000180445
ENSMUST00000180693.7	1.39617	antisense	ENSMUSG00000097471.8	5830432E09Rik-201	105	225	175	120	517	527	390	132.019	223.111	187.421	105.138	487.103	422.675	371.549	1	2.63201	1.39617	1.60669e-10	ENSMUST00000180693
ENSMUST00000180721.1	1.87015	retained_intron	ENSMUSG00000073437.10	D330041H03Rik-204	7	23	13	34	66	93	75	8.80129	22.8069	13.9227	29.789	62.1834	74.5897	71.4517	1	3.6557	1.87015	0	ENSMUST00000180721
ENSMUST00000180779.1	1.50928	lincRNA	ENSMUSG00000097772.7	5430416N02Rik-201	29	55	16	48	157	112	90	36.4625	54.5382	17.1357	42.055	147.921	89.8285	85.742	0.970452	2.84668	1.50928	0.0295481	ENSMUST00000180779
ENSMUST00000181014.7	1.29618	antisense	ENSMUSG00000073437.10	D330041H03Rik-205	16	33	19	26	80	66	52	20.1172	32.7229	20.3486	22.7798	75.3738	52.9346	49.5398	0.999667	2.45578	1.29618	0.000333208	ENSMUST00000181014
ENSMUST00000181809.1	3.79622	lincRNA	ENSMUSG00000097532.1	Gm4349-201	1	0	2	0	6	31	16	1.25733	0	2.14196	0	5.65304	24.8632	15.243	0.982144	13.8924	3.79622	0.0178557	ENSMUST00000181809
ENSMUST00000181882.2	-2.29784	lincRNA	ENSMUSG00000097858.2	9530052C20Rik-201	11	8	8	20	2	1	4	13.8306	7.93284	8.56783	17.5229	1.88435	0.80204	3.81075	0.998942	0.203367	-2.29784	0.00105804	ENSMUST00000181882
ENSMUST00000182497.1	-1.31952	antisense	ENSMUSG00000098055.1	Gm26947-201	198	100	228	253	98	81	92	248.951	99.1604	244.183	221.665	92.3329	64.9652	87.6474	0.969928	0.400667	-1.31952	0.0300719	ENSMUST00000182497
ENSMUST00000183287.1	-1.5255	retained_intron	ENSMUSG00000074151.13	Nlrc5-206	52	92	47	60	30	27	18	65.381	91.2276	50.336	52.5688	28.2652	21.6551	17.1484	0.999864	0.34736	-1.5255	0.000135646	ENSMUST00000183287
ENSMUST00000184297.7	2.01266	nonsense_mediated_decay	ENSMUSG00000024095.15	Hnrnpll-203	9	14	10	17	30	92	58	11.3159	13.8825	10.7098	14.8945	28.2652	73.7877	55.2559	0.965824	4.03525	2.01266	0.0341756	ENSMUST00000184297
ENSMUST00000185408.6	6.21049	retained_intron	ENSMUSG00000026193.15	Fn1-202	0	0	0	0	0	66	7	0	0	0	0	0	52.9346	6.66882	1	74.0532	6.21049	3.28959e-13	ENSMUST00000185408
ENSMUST00000186501.1	-1.61946	processed_transcript	ENSMUSG00000049643.15	2310022A10Rik-202	28	25	17	36	10	3	15	35.2052	24.7901	18.2066	31.5413	9.42173	2.40612	14.2903	0.999226	0.325457	-1.61946	0.000773754	ENSMUST00000186501
ENSMUST00000186927.1	-1.90846	retained_intron	ENSMUSG00000022587.14	Ly6e-205	18	8	27	28	11	6	1	22.6319	7.93284	28.9164	24.5321	10.3639	4.81224	0.952689	0.957876	0.266377	-1.90846	0.0421235	ENSMUST00000186927
ENSMUST00000187636.1	-1.29402	retained_intron	ENSMUSG00000090272.8	Mndal-203	79	94	77	95	54	32	34	99.3288	93.2108	82.4654	83.2339	50.8773	25.6653	32.3914	1	0.407813	-1.29402	1.58296e-12	ENSMUST00000187636
ENSMUST00000188115.1	-1.81266	antisense	ENSMUSG00000102027.1	Gm28914-201	13	13	20	8	4	5	4	16.3453	12.8909	21.4196	7.00917	3.76869	4.0102	3.81075	0.961224	0.284666	-1.81266	0.038776	ENSMUST00000188115
ENSMUST00000189075.1	-1.34322	retained_intron	ENSMUSG00000026104.14	Stat1-208	30	61	32	38	18	25	12	37.7198	60.4879	34.2713	33.2935	16.9591	20.051	11.4323	0.991789	0.39414	-1.34322	0.00821145	ENSMUST00000189075
ENSMUST00000189160.1	5.46334	retained_intron	ENSMUSG00000026193.15	Fn1-215	0	0	0	0	0	42	2	0	0	0	0	0	33.6857	1.90538	0.999059	44.1195	5.46334	0.000940682	ENSMUST00000189160
ENSMUST00000189336.1	-1.3101	nonsense_mediated_decay	ENSMUSG00000026104.14	Stat1-210	26	45	54	34	21	19	15	32.6905	44.6222	57.8329	29.789	19.7856	15.2388	14.2903	0.995539	0.403293	-1.3101	0.00446071	ENSMUST00000189336
ENSMUST00000189733.1	-1.20995	retained_intron	ENSMUSG00000026437.11	Cdk18-205	32	34	24	59	26	11	16	40.2345	33.7146	25.7035	51.6926	24.4965	8.82244	15.243	0.951061	0.432284	-1.20995	0.0489386	ENSMUST00000189733
ENSMUST00000190033.2	1.50215	retained_intron	ENSMUSG00000097195.9	Snhg5-206	3	18	22	16	44	64	36	3.77198	17.8489	23.5615	14.0183	41.4556	51.3306	34.2968	0.99979	2.83265	1.50215	0.000210148	ENSMUST00000190033
ENSMUST00000190127.1	1.2277	retained_intron	ENSMUSG00000032803.15	Cdv3-206	12	37	27	49	76	103	67	15.0879	36.6894	28.9164	42.9312	71.6051	82.6101	63.8301	0.999994	2.34194	1.2277	6.21913e-06	ENSMUST00000190127
ENSMUST00000190235.1	2.14605	antisense	ENSMUSG00000086119.2	Gm2415-204	11	6	18	5	42	90	38	13.8306	5.94963	19.2776	4.38073	39.5713	72.1836	36.2022	0.991993	4.42616	2.14605	0.00800695	ENSMUST00000190235
ENSMUST00000190712.2	2.32801	retained_intron	ENSMUSG00000032555.10	Topbp1-210	6	13	10	7	29	91	47	7.54396	12.8909	10.7098	6.13302	27.323	72.9856	44.7764	0.967087	5.02112	2.32801	0.0329132	ENSMUST00000190712
ENSMUST00000191294.1	5.77536	retained_intron	ENSMUSG00000026442.14	Nfasc-210	0	0	0	0	5	33	10	0	0	0	0	4.71086	26.4673	9.52689	0.99995	54.7719	5.77536	4.96202e-05	ENSMUST00000191294
ENSMUST00000191621.1	4.14243	retained_intron	ENSMUSG00000026630.9	Batf3-202	0	2	0	0	4	18	22	0	1.98321	0	0	3.76869	14.4367	20.9592	0.980446	17.6602	4.14243	0.0195537	ENSMUST00000191621
ENSMUST00000193097.1	1.17477	retained_intron	ENSMUSG00000001415.10	Smg5-206	16	18	7	10	37	41	26	20.1172	17.8489	7.49685	8.76146	34.8604	32.8836	24.7699	0.997566	2.25757	1.17477	0.00243407	ENSMUST00000193097
ENSMUST00000193482.1	-1.28962	retained_intron	ENSMUSG00000039318.12	Rab3gap2-203	93	65	49	91	42	31	33	116.931	64.4543	52.478	79.7293	39.5713	24.8632	31.4387	0.975696	0.409059	-1.28962	0.0243043	ENSMUST00000193482
ENSMUST00000195603.1	4.51857	lincRNA	ENSMUSG00000104367.1	Gm38079-201	0	0	1	0	2	42	3	0	0	1.07098	0	1.88435	33.6857	2.85807	0.985461	22.9206	4.51857	0.0145393	ENSMUST00000195603
ENSMUST00000196246.1	1.46077	retained_intron	ENSMUSG00000028163.17	Nfkb1-208	11	48	29	36	98	137	59	13.8306	47.597	31.0584	31.5413	92.3329	109.879	56.2086	0.96065	2.75256	1.46077	0.03935	ENSMUST00000196246
ENSMUST00000197153.1	2.735	lincRNA	ENSMUSG00000105987.4	AI506816-201	1	1	8	10	45	36	32	1.25733	0.991604	8.56783	8.76146	42.3978	28.8734	30.486	1	6.6576	2.735	7.4009e-11	ENSMUST00000197153
ENSMUST00000198512.1	-1.57975	processed_transcript	ENSMUSG00000105139.1	Gm19391-202	19	18	28	40	6	16	8	23.8892	17.8489	29.9874	35.0458	5.65304	12.8326	7.62151	0.999338	0.334539	-1.57975	0.000662183	ENSMUST00000198512
ENSMUST00000199353.1	1.27044	retained_intron	ENSMUSG00000032477.14	Cdc25a-206	4	11	12	13	32	22	27	5.02931	10.9076	12.8518	11.3899	30.1495	17.6449	25.7226	0.965902	2.41234	1.27044	0.0340981	ENSMUST00000199353
ENSMUST00000199502.1	-2.14667	retained_intron	ENSMUSG00000004952.13	Rasa4-213	22	37	30	35	11	7	5	27.6612	36.6894	32.1294	30.6651	10.3639	5.61428	4.76344	0.99501	0.225834	-2.14667	0.00499012	ENSMUST00000199502
ENSMUST00000199588.1	1.73586	retained_intron	ENSMUSG00000028163.17	Nfkb1-210	4	22	7	20	48	71	31	5.02931	21.8153	7.49685	17.5229	45.2243	56.9448	29.5333	0.98944	3.33078	1.73586	0.0105605	ENSMUST00000199588
ENSMUST00000200795.1	-1.85396	retained_intron	ENSMUSG00000032661.9	Oas3-204	74	76	63	121	35	18	24	93.0422	75.3619	67.4717	106.014	32.976	14.4367	22.8645	1	0.276632	-1.85396	1.136e-11	ENSMUST00000200795
ENSMUST00000201032.1	-1.31948	lincRNA	ENSMUSG00000106734.3	Gm20559-201	105	97	111	126	63	42	46	132.019	96.1856	118.879	110.394	59.3569	33.6857	43.8237	1	0.400679	-1.31948	3.53051e-13	ENSMUST00000201032
ENSMUST00000201431.3	1.22115	retained_intron	ENSMUSG00000029657.15	Hsph1-204	12	34	8	27	47	56	56	15.0879	33.7146	8.56783	23.6559	44.2821	44.9142	53.3506	0.998848	2.33133	1.22115	0.00115157	ENSMUST00000201431
ENSMUST00000201445.1	-1.57939	retained_intron	ENSMUSG00000029561.17	Oasl2-208	948	1314	1028	1267	669	398	244	1191.95	1302.97	1100.97	1110.08	630.314	319.212	232.456	1	0.334623	-1.57939	1.59872e-14	ENSMUST00000201445
ENSMUST00000201717.1	-1.30679	retained_intron	ENSMUSG00000037997.12	Parp11-210	22	22	14	23	12	4	11	27.6612	21.8153	14.9937	20.1514	11.3061	3.20816	10.4796	0.974467	0.40422	-1.30679	0.0255326	ENSMUST00000201717
ENSMUST00000201832.1	-1.30535	retained_intron	ENSMUSG00000040751.12	Lat2-207	133	116	98	147	78	39	54	167.224	115.026	104.956	128.793	73.4895	31.2796	51.4452	0.999979	0.404623	-1.30535	2.1379e-05	ENSMUST00000201832
ENSMUST00000201919.1	-1.46523	retained_intron	ENSMUSG00000029561.17	Oasl2-209	9	28	20	40	11	8	9	11.3159	27.7649	21.4196	35.0458	10.3639	6.41632	8.5742	0.96125	0.362179	-1.46523	0.0387505	ENSMUST00000201919
ENSMUST00000201987.1	1.03596	retained_intron	ENSMUSG00000029202.12	Pds5a-210	129	182	168	192	314	517	371	162.195	180.472	179.925	168.22	295.842	414.655	353.448	1	2.05048	1.03596	1.02598e-07	ENSMUST00000201987
ENSMUST00000202544.1	-1.34488	retained_intron	ENSMUSG00000106734.3	Gm20559-205	40	53	61	80	40	21	16	50.2931	52.555	65.3297	70.0917	37.6869	16.8428	15.243	0.999983	0.393686	-1.34488	1.69596e-05	ENSMUST00000202544
ENSMUST00000202746.1	-1.20894	retained_intron	ENSMUSG00000040751.12	Lat2-210	86	90	83	124	56	14	67	108.13	89.2444	88.8913	108.642	52.7617	11.2286	63.8301	0.996751	0.432585	-1.20894	0.00324897	ENSMUST00000202746
ENSMUST00000203421.1	-1.3143	retained_intron	ENSMUSG00000030144.4	Clec4d-202	103	106	79	87	53	55	26	129.505	105.11	84.6074	76.2247	49.9352	44.1122	24.7699	0.999839	0.40212	-1.3143	0.000160539	ENSMUST00000203421
ENSMUST00000204104.1	1.14758	retained_intron	ENSMUSG00000030057.15	Cnbp-206	21	26	21	26	47	91	48	26.4039	25.7817	22.4906	22.7798	44.2821	72.9856	45.7291	0.971298	2.21542	1.14758	0.0287015	ENSMUST00000204104
ENSMUST00000204330.1	4.58469	antisense	ENSMUSG00000108239.1	Gm19434-201	0	0	0	6	19	76	37	0	0	0	5.25688	17.9013	60.955	35.2495	0.998717	23.9954	4.58469	0.00128297	ENSMUST00000204330
ENSMUST00000204365.1	3.34117	retained_intron	ENSMUSG00000002870.8	Mcm2-205	0	7	0	0	16	34	18	0	6.94123	0	0	15.0748	27.2694	17.1484	0.999992	10.1343	3.34117	7.65002e-06	ENSMUST00000204365
ENSMUST00000204550.1	2.75714	retained_intron	ENSMUSG00000030103.11	Bhlhe40-204	3	34	7	37	157	196	98	3.77198	33.7146	7.49685	32.4174	147.921	157.2	93.3635	1	6.76055	2.75714	3.00425e-09	ENSMUST00000204550
ENSMUST00000205535.1	1.09538	retained_intron	ENSMUSG00000038886.10	Man2a2-204	41	46	59	88	142	172	115	51.5504	45.6138	63.1878	77.1008	133.789	137.951	109.559	1	2.13669	1.09538	5.87274e-09	ENSMUST00000205535
ENSMUST00000206487.2	-1.12206	nonsense_mediated_decay	ENSMUSG00000040987.15	Mill2-203	140	153	188	174	115	67	76	176.026	151.715	201.344	152.449	108.35	53.7367	72.4043	0.999997	0.459439	-1.12206	2.61203e-06	ENSMUST00000206487
ENSMUST00000207584.1	5.69748	retained_intron	ENSMUSG00000062991.7	Nrg1-204	7	0	2	0	89	403	89	8.80129	0	2.14196	0	83.8534	323.222	84.7893	0.999999	51.8934	5.69748	1.30665e-06	ENSMUST00000207584
ENSMUST00000207678.1	4.90692	retained_intron	ENSMUSG00000062991.7	Nrg1-205	7	1	2	0	36	299	45	8.80129	0.991604	2.14196	0	33.9182	239.81	42.871	0.999757	30.0006	4.90692	0.00024295	ENSMUST00000207678
ENSMUST00000207740.1	2.47286	nonsense_mediated_decay	ENSMUSG00000047767.17	Atg16l2-216	0	7	2	2	9	25	21	0	6.94123	2.14196	1.75229	8.47955	20.051	20.0065	0.99168	5.55145	2.47286	0.00832036	ENSMUST00000207740
ENSMUST00000208259.1	2.66073	retained_intron	ENSMUSG00000046865.7	Fbl-205	1	3	0	3	10	23	9	1.25733	2.97481	0	2.62844	9.42173	18.4469	8.5742	0.9884	6.32353	2.66073	0.0115999	ENSMUST00000208259
ENSMUST00000209481.1	-1.63158	retained_intron	ENSMUSG00000032737.13	Inppl1-205	45	34	57	82	15	30	16	56.5797	33.7146	61.0458	71.844	14.1326	24.0612	15.243	0.999903	0.322734	-1.63158	9.71428e-05	ENSMUST00000209481
ENSMUST00000209553.1	1.38499	retained_intron	ENSMUSG00000038005.15	Hpf1-206	8	7	10	19	22	41	36	10.0586	6.94123	10.7098	16.6468	20.7278	32.8836	34.2968	0.997047	2.61171	1.38499	0.00295293	ENSMUST00000209553
ENSMUST00000210953.1	2.23932	antisense	ENSMUSG00000097471.8	5830432E09Rik-203	11	14	11	4	40	89	49	13.8306	13.8825	11.7808	3.50458	37.6869	71.3816	46.6817	0.999906	4.72174	2.23932	9.42307e-05	ENSMUST00000210953
ENSMUST00000211016.1	1.28756	retained_intron	ENSMUSG00000038005.15	Hpf1-207	20	24	44	44	67	127	87	25.1465	23.7985	47.1231	38.5504	63.1256	101.859	82.8839	0.998783	2.44114	1.28756	0.00121717	ENSMUST00000211016
ENSMUST00000211690.1	1.5105	retained_intron	ENSMUSG00000031508.14	Ankrd10-209	25	38	44	65	100	206	119	31.4332	37.681	47.1231	56.9495	94.2173	165.22	113.37	0.995937	2.84908	1.5105	0.00406293	ENSMUST00000211690
ENSMUST00000212180.1	1.17385	lincRNA	ENSMUSG00000110605.1	Gm32856-202	22	54	35	54	86	100	127	27.6612	53.5466	37.4843	47.3119	81.0268	80.204	120.991	0.990337	2.25612	1.17385	0.00966326	ENSMUST00000212180
ENSMUST00000212833.1	-1.75099	retained_intron	ENSMUSG00000025810.9	Nrp1-203	27	34	50	55	12	19	11	33.9478	33.7146	53.549	48.188	11.3061	15.2388	10.4796	1	0.297097	-1.75099	4.90495e-09	ENSMUST00000212833
ENSMUST00000212843.1	1.50447	retained_intron	ENSMUSG00000033732.10	Sf3b3-205	5	4	9	13	20	23	32	6.28663	3.96642	9.63881	11.3899	18.8435	18.4469	30.486	0.981047	2.8372	1.50447	0.0189531	ENSMUST00000212843
ENSMUST00000213729.1	1.16269	retained_intron	ENSMUSG00000032279.11	Idh3a-202	15	19	21	32	40	82	48	18.8599	18.8405	22.4906	28.0367	37.6869	65.7673	45.7291	0.957262	2.23875	1.16269	0.0427381	ENSMUST00000213729
ENSMUST00000214061.1	-1.29069	retained_intron	ENSMUSG00000032540.16	Abhd5-207	32	39	31	29	24	7	14	40.2345	38.6726	33.2004	25.4082	22.6121	5.61428	13.3376	0.993244	0.408756	-1.29069	0.00675589	ENSMUST00000214061
ENSMUST00000214361.1	1.06936	retained_intron	ENSMUSG00000025236.11	Adpgk-203	58	81	149	124	213	291	242	72.925	80.32	159.576	108.642	200.683	233.394	230.551	0.999998	2.0985	1.06936	2.41193e-06	ENSMUST00000214361
ENSMUST00000214731.1	-1.66951	processed_transcript	ENSMUSG00000057551.10	Zfp317-204	5	18	17	25	3	5	8	6.28663	17.8489	18.2066	21.9036	2.82652	4.0102	7.62151	0.9799	0.314361	-1.66951	0.0201003	ENSMUST00000214731
ENSMUST00000216282.1	-1.34308	processed_transcript	ENSMUSG00000111818.1	Gm17749-201	266	287	436	619	210	101	214	334.449	284.59	466.947	542.334	197.856	81.006	203.875	0.990114	0.394177	-1.34308	0.00988612	ENSMUST00000216282
ENSMUST00000217413.1	-1.01677	lincRNA	ENSMUSG00000111291.1	Gm48604-201	74	177	204	210	92	113	75	93.0422	175.514	218.48	183.991	86.6799	90.6305	71.4517	0.963302	0.494223	-1.01677	0.0366985	ENSMUST00000217413
ENSMUST00000218260.1	5.96501	retained_intron	ENSMUSG00000019987.9	Arg1-202	0	0	0	0	5	46	7	0	0	0	0	4.71086	36.8938	6.66882	1	62.4663	5.96501	2.702e-08	ENSMUST00000218260
ENSMUST00000219935.1	-1.06184	retained_intron	ENSMUSG00000039531.8	Zup1-209	181	197	311	366	139	197	103	227.576	195.346	333.075	320.669	130.962	158.002	98.1269	0.990464	0.479021	-1.06184	0.00953627	ENSMUST00000219935
ENSMUST00000220052.1	1.36898	retained_intron	ENSMUSG00000020024.7	Cep83-203	19	19	32	37	75	73	88	23.8892	18.8405	34.2713	32.4174	70.6629	58.5489	83.8366	1	2.58288	1.36898	2.8741e-07	ENSMUST00000220052
ENSMUST00000220162.1	1.34967	retained_intron	ENSMUSG00000019878.8	Hsf2-205	31	47	35	56	83	185	110	38.9771	46.6054	37.4843	49.0642	78.2003	148.377	104.796	0.972258	2.54855	1.34967	0.0277425	ENSMUST00000220162
ENSMUST00000220186.1	6.3155	retained_intron	ENSMUSG00000019987.9	Arg1-203	0	1	0	0	8	142	10	0	0.991604	0	0	7.53738	113.89	9.52689	0.999923	79.6446	6.3155	7.74368e-05	ENSMUST00000220186
ENSMUST00000220352.1	1.44054	retained_intron	ENSMUSG00000020024.7	Cep83-204	54	35	78	50	165	172	185	67.8957	34.7062	83.5364	43.8073	155.458	137.951	176.247	1	2.71423	1.44054	9.575e-11	ENSMUST00000220352
ENSMUST00000220353.1	1.29986	nonsense_mediated_decay	ENSMUSG00000019878.8	Hsf2-206	23	32	16	33	51	108	67	28.9185	31.7313	17.1357	28.9128	48.0508	86.6203	63.8301	0.98685	2.46205	1.29986	0.0131498	ENSMUST00000220353
ENSMUST00000220477.1	3.15406	bidirectional_promoter_lncRNA	ENSMUSG00000112980.1	D430020J02Rik-201	119	165	234	198	1028	2654	1979	149.622	163.615	250.609	173.477	968.553	2128.61	1885.37	0.999997	8.90156	3.15406	2.87866e-06	ENSMUST00000220477
ENSMUST00000220560.1	1.74099	retained_intron	ENSMUSG00000021400.8	Wrnip1-202	8	20	9	4	41	49	33	10.0586	19.8321	9.63881	3.50458	38.6291	39.3	31.4387	1	3.34263	1.74099	9.52672e-09	ENSMUST00000220560
ENSMUST00000220690.1	1.95956	antisense	ENSMUSG00000113104.1	Gm47806-201	2	7	2	5	11	25	19	2.51465	6.94123	2.14196	4.38073	10.3639	20.051	18.1011	0.998562	3.88942	1.95956	0.0014382	ENSMUST00000220690
ENSMUST00000220871.1	3.15814	processed_transcript	ENSMUSG00000113836.1	Gm3325-201	21	25	69	77	234	674	580	26.4039	24.7901	73.8976	67.4632	220.468	540.575	552.559	0.999783	8.92678	3.15814	0.000217358	ENSMUST00000220871
ENSMUST00000221521.1	2.13145	retained_intron	ENSMUSG00000020547.5	Bzw2-205	2	4	4	4	8	25	23	2.51465	3.96642	4.28392	3.50458	7.53738	20.051	21.9118	0.956827	4.38157	2.13145	0.0431731	ENSMUST00000221521
ENSMUST00000221613.1	2.55516	nonsense_mediated_decay	ENSMUSG00000011179.8	Odc1-205	17	39	38	33	174	314	170	21.3746	38.6726	40.6972	28.9128	163.938	251.841	161.957	1	5.87732	2.55516	1.77461e-09	ENSMUST00000221613
ENSMUST00000221826.1	-1.91558	retained_intron	ENSMUSG00000020638.8	Cmpk2-204	24	20	10	20	9	2	5	30.1758	19.8321	10.7098	17.5229	8.47955	1.60408	4.76344	0.993247	0.265064	-1.91558	0.0067526	ENSMUST00000221826
ENSMUST00000222133.1	1.34583	retained_intron	ENSMUSG00000021357.14	Exoc2-206	5	17	8	6	26	24	29	6.28663	16.8573	8.56783	5.25688	24.4965	19.249	27.628	0.990887	2.54176	1.34583	0.00911265	ENSMUST00000222133
ENSMUST00000222353.1	2.32721	retained_intron	ENSMUSG00000064326.13	Siva1-203	1	8	6	2	27	33	17	1.25733	7.93284	6.42588	1.75229	25.4387	26.4673	16.1957	1	5.01834	2.32721	4.09557e-07	ENSMUST00000222353
ENSMUST00000222616.1	6.47355	lincRNA	ENSMUSG00000113136.1	Gm19951-201	0	0	1	0	7	77	76	0	0	1.07098	0	6.59521	61.7571	72.4043	0.999999	88.8652	6.47355	5.02209e-07	ENSMUST00000222616
ENSMUST00000222729.1	1.9291	retained_intron	ENSMUSG00000064326.13	Siva1-205	23	37	38	26	135	168	114	28.9185	36.6894	40.6972	22.7798	127.193	134.743	108.607	1	3.80818	1.9291	0	ENSMUST00000222729
ENSMUST00000224027.1	-2.03491	lincRNA	ENSMUSG00000114761.1	Gm47242-201	315	119	295	457	82	21	139	396.058	118.001	315.939	400.399	77.2582	16.8428	132.424	0.98549	0.244023	-2.03491	0.0145097	ENSMUST00000224027
ENSMUST00000224036.1	4.55797	antisense	ENSMUSG00000097440.2	Gm6277-202	0	1	0	0	0	24	17	0	0.991604	0	0	0	19.249	16.1957	0.994798	23.5552	4.55797	0.00520248	ENSMUST00000224036
ENSMUST00000224354.1	-1.62143	retained_intron	ENSMUSG00000021809.10	Nudt13-208	22	18	17	13	8	9	3	27.6612	17.8489	18.2066	11.3899	7.53738	7.21836	2.85807	0.976838	0.325014	-1.62143	0.0231617	ENSMUST00000224354
ENSMUST00000224533.1	2.91381	retained_intron	ENSMUSG00000022074.6	Tnfrsf10b-203	0	1	0	3	13	10	5	0	0.991604	0	2.62844	12.2482	8.0204	4.76344	0.988501	7.53605	2.91381	0.0114991	ENSMUST00000224533
ENSMUST00000224954.1	-1.4421	retained_intron	ENSMUSG00000040260.8	Daam2-203	184	216	157	143	86	77	64	231.348	214.187	168.144	125.289	81.0268	61.7571	60.9721	0.999983	0.36803	-1.4421	1.73643e-05	ENSMUST00000224954
ENSMUST00000226530.1	2.22905	retained_intron	ENSMUSG00000022246.14	Rai14-203	4	2	2	3	10	24	16	5.02931	1.98321	2.14196	2.62844	9.42173	19.249	15.243	0.999757	4.68826	2.22905	0.000243414	ENSMUST00000226530
ENSMUST00000227198.1	1.11047	retained_intron	ENSMUSG00000037759.6	Ptger2-202	20	36	16	35	64	92	45	25.1465	35.6978	17.1357	30.6651	60.2991	73.7877	42.871	0.962529	2.15916	1.11047	0.0374705	ENSMUST00000227198
ENSMUST00000227348.1	1.75837	lincRNA	ENSMUSG00000115816.1	Gm34589-202	9	13	12	20	64	62	32	11.3159	12.8909	12.8518	17.5229	60.2991	49.7265	30.486	0.999377	3.38316	1.75837	0.000623293	ENSMUST00000227348
ENSMUST00000227389.1	1.2222	retained_intron	ENSMUSG00000042354.7	Gnl3-207	16	64	21	52	91	95	110	20.1172	63.4627	22.4906	45.5596	85.7377	76.1938	104.796	0.986691	2.33302	1.2222	0.0133086	ENSMUST00000227389
ENSMUST00000227597.1	6.75191	lincRNA	ENSMUSG00000115724.1	Gm49087-201	0	0	0	0	0	82	20	0	0	0	0	0	65.7673	19.0538	1	107.778	6.75191	0	ENSMUST00000227597
ENSMUST00000229175.1	-2.76637	retained_intron	ENSMUSG00000057346.12	Apol9a-203	19	21	3	19	3	2	2	23.8892	20.8237	3.21294	16.6468	2.82652	1.60408	1.90538	0.994717	0.146974	-2.76637	0.005283	ENSMUST00000229175
ENSMUST00000230287.1	1.04782	retained_intron	ENSMUSG00000022391.16	Rangap1-205	20	11	18	24	31	55	48	25.1465	10.9076	19.2776	21.0275	29.2074	44.1122	45.7291	0.986808	2.0674	1.04782	0.0131921	ENSMUST00000230287
ENSMUST00000230489.1	1.09268	nonsense_mediated_decay	ENSMUSG00000046434.16	Hnrnpa1-204	211	588	411	542	1026	1300	856	265.296	583.063	440.172	474.871	966.669	1042.65	815.502	0.999999	2.13269	1.09268	1.081e-06	ENSMUST00000230489
ENSMUST00000230582.1	1.49723	retained_intron	ENSMUSG00000068114.7	Ccdc134-207	7	18	9	17	46	35	40	8.80129	17.8489	9.63881	14.8945	43.3399	28.0714	38.1075	0.999963	2.82301	1.49723	3.71838e-05	ENSMUST00000230582
ENSMUST00000232042.1	-1.10311	lincRNA	ENSMUSG00000116858.1	Gm49797-203	34	39	46	66	18	21	33	42.7491	38.6726	49.265	57.8256	16.9591	16.8428	31.4387	0.999493	0.465511	-1.10311	0.000506805	ENSMUST00000232042
ENSMUST00000232177.1	3.94448	retained_intron	ENSMUSG00000022960.13	Donson-213	0	2	0	1	2	40	13	0	1.98321	0	0.876146	1.88435	32.0816	12.385	0.978459	15.396	3.94448	0.0215414	ENSMUST00000232177
ENSMUST00000234200.1	-1.64733	retained_intron	ENSMUSG00000024242.15	Map4k3-204	40	22	24	38	12	10	12	50.2931	21.8153	25.7035	33.2935	11.3061	8.0204	11.4323	0.996613	0.31923	-1.64733	0.00338688	ENSMUST00000234200
ENSMUST00000234577.1	1.71019	retained_intron	ENSMUSG00000024097.11	Srsf7-204	10	9	8	11	30	59	25	12.5733	8.92444	8.56783	9.63761	28.2652	47.3204	23.8172	0.984418	3.27205	1.71019	0.0155823	ENSMUST00000234577
ENSMUST00000234698.1	1.22121	sense_intronic	ENSMUSG00000117628.1	AC154492.2-201	47	73	87	65	191	197	163	59.0944	72.3871	93.1752	56.9495	179.955	158.002	155.288	1	2.33143	1.22121	0	ENSMUST00000234698
ENSMUST00000234963.1	-2.02527	antisense	ENSMUSG00000117444.1	AC151410.1-201	108	81	60	96	31	4	36	135.791	80.32	64.2588	84.11	29.2074	3.20816	34.2968	0.999956	0.24566	-2.02527	4.3964e-05	ENSMUST00000234963
ENSMUST00000235277.1	1.60553	retained_intron	ENSMUSG00000117869.1	AC121821.1-205	13	23	15	23	65	66	62	16.3453	22.8069	16.0647	20.1514	61.2412	52.9346	59.0667	0.999979	3.04309	1.60553	2.07503e-05	ENSMUST00000235277
ENSMUST00000235976.1	1.89455	retained_intron	ENSMUSG00000117869.1	AC121821.1-206	4	12	2	12	32	26	35	5.02931	11.8993	2.14196	10.5138	30.1495	20.853	33.3441	0.999953	3.71805	1.89455	4.70058e-05	ENSMUST00000235976
ENSMUST00000236439.1	3.90287	antisense	ENSMUSG00000097855.8	A930007I19Rik-204	3	4	11	11	8	354	82	3.77198	3.96642	11.7808	9.63761	7.53738	283.922	78.1205	0.982974	14.9582	3.90287	0.0170265	ENSMUST00000236439
ENSMUST00000236520.1	3.75465	retained_intron	ENSMUSG00000024486.6	Hbegf-202	0	3	1	0	17	28	12	0	2.97481	1.07098	0	16.0169	22.4571	11.4323	1	13.4978	3.75465	1.50241e-07	ENSMUST00000236520
ENSMUST00000237513.1	-1.91449	retained_intron	ENSMUSG00000024781.16	Lipa-205	48	47	110	93	21	14	31	60.3517	46.6054	117.808	81.4816	19.7856	11.2286	29.5333	0.998172	0.265266	-1.91449	0.00182802	ENSMUST00000237513
ENSMUST00000238180.1	-1.79689	lincRNA	ENSMUSG00000118361.1	AC132320.1-201	24	27	32	62	14	16	5	30.1758	26.7733	34.2713	54.321	13.1904	12.8326	4.76344	0.999005	0.287794	-1.79689	0.00099515	ENSMUST00000238180

## Sheet: wtPTG_wtM
Id	log2FC_wtPTG_vs_wtM_EBSeq	transcript_type	gene_id	transcript_name	raw.wtM_R1	raw.wtM_R2	raw.wtM_R4	raw.wtM_R5	raw.wtPTG_R2	raw.wtPTG_R4	raw.wtPTG_R5	norm.wtM_R1	norm.wtM_R2	norm.wtM_R4	norm.wtM_R5	norm.wtPTG_R2	norm.wtPTG_R4	norm.wtPTG_R5	PPDE	PostFC	log2FC	Pval (=1-PPDE)	transID
ENSMUST00000091023.1	-1.15855	lincRNA	ENSMUSG00000068957.1	4930589L23Rik-201	179	146	226	255	89	73	162	229.551	147.77	245.8	226.043	85.221	59.0037	141.146	0.990831	0.447962	-1.15855	0.00916923	ENSMUST00000091023
ENSMUST00000122484.1	2.45701	snoRNA	ENSMUSG00000084433.1	Gm25945-201	2	3	0	3	8	15	20	2.56481	3.03637	0	2.65933	7.66031	12.124	17.4254	0.99487	5.49079	2.45701	0.00512996	ENSMUST00000122484
ENSMUST00000123037.2	1.00359	retained_intron	ENSMUSG00000026872.17	Zeb2-204	75	140	143	159	315	303	296	96.1804	141.697	155.528	140.944	301.625	244.906	257.896	1	2.00498	1.00359	2.93711e-10	ENSMUST00000123037
ENSMUST00000123272.1	2.04123	processed_transcript	ENSMUSG00000085399.7	Foxd2os-201	12	20	28	32	61	124	158	15.3889	20.2425	30.4531	28.3662	58.4099	100.225	137.661	0.977977	4.11597	2.04123	0.0220233	ENSMUST00000123272
ENSMUST00000123573.1	1.72918	retained_intron	ENSMUSG00000038351.14	Sgsm2-203	4	4	4	17	18	30	36	5.12962	4.0485	4.35044	15.0695	17.2357	24.2481	31.3658	0.962725	3.31539	1.72918	0.0372752	ENSMUST00000123573
ENSMUST00000124313.7	2.71154	retained_intron	ENSMUSG00000022945.12	Chaf1b-204	15	21	4	1	62	83	119	19.2361	21.2546	4.35044	0.886443	59.3674	67.0863	103.681	0.999998	6.55021	2.71154	1.51329e-06	ENSMUST00000124313
ENSMUST00000124518.1	1.49973	retained_intron	ENSMUSG00000027641.13	Rbl1-202	51	97	61	73	173	241	307	65.4027	98.1761	66.3442	64.7103	165.654	194.793	267.48	0.999886	2.8279	1.49973	0.000113646	ENSMUST00000124518
ENSMUST00000125978.1	-1.34486	retained_intron	ENSMUSG00000029009.17	Mthfr-203	67	50	44	57	23	32	24	85.9212	50.6062	47.8548	50.5273	22.0234	25.8646	20.9105	0.998295	0.393692	-1.34486	0.00170525	ENSMUST00000125978
ENSMUST00000127277.1	1.34596	retained_intron	ENSMUSG00000027365.14	Trpm7-204	5	8	11	22	25	39	38	6.41203	8.097	11.9637	19.5017	23.9385	31.5225	33.1083	0.99714	2.54199	1.34596	0.00285997	ENSMUST00000127277
ENSMUST00000127573.2	1.60231	retained_intron	ENSMUSG00000026014.15	Raph1-203	23	37	41	64	128	136	175	29.4953	37.4486	44.592	56.7324	122.565	109.925	152.473	1	3.0363	1.60231	6.29362e-10	ENSMUST00000127573
ENSMUST00000128949.1	3.63891	retained_intron	ENSMUSG00000025001.11	Hells-203	0	0	2	0	6	19	9	0	0	2.17522	0	5.74523	15.3571	7.84145	0.98651	12.4572	3.63891	0.01349	ENSMUST00000128949
ENSMUST00000130253.1	2.32667	processed_transcript	ENSMUSG00000028832.11	Stmn1-205	1	1	6	2	11	17	21	1.28241	1.01212	6.52565	1.77289	10.5329	13.7406	18.2967	0.999757	5.01648	2.32667	0.000242941	ENSMUST00000130253
ENSMUST00000130363.1	1.40062	processed_transcript	ENSMUSG00000028693.15	Nasp-204	7	5	5	15	22	22	31	8.97684	5.06062	5.43805	13.2966	21.0659	17.7819	27.0094	0.958916	2.64015	1.40062	0.0410844	ENSMUST00000130363
ENSMUST00000130730.1	3.69668	processed_transcript	ENSMUSG00000055612.15	Cdca7-203	0	0	3	1	10	30	18	0	0	3.26283	0.886443	9.57539	24.2481	15.6829	0.999531	12.9662	3.69668	0.000468987	ENSMUST00000130730
ENSMUST00000134140.2	2.4211	lincRNA	ENSMUSG00000089726.2	Mir17hg-201	61	196	161	158	704	759	1277	78.2267	198.376	175.105	140.058	674.107	613.476	1112.61	0.999677	5.35578	2.4211	0.000322739	ENSMUST00000134140
ENSMUST00000139017.1	1.47007	antisense	ENSMUSG00000075576.12	Gm12359-201	5	4	10	10	19	21	33	6.41203	4.0485	10.8761	8.86443	18.1932	16.9737	28.752	0.955482	2.77035	1.47007	0.0445184	ENSMUST00000139017
ENSMUST00000140254.7	1.10433	retained_intron	ENSMUSG00000006728.12	Cdk4-207	97	111	63	140	239	293	261	124.393	112.346	68.5194	124.102	228.852	236.823	227.402	1	2.14998	1.10433	0	ENSMUST00000140254
ENSMUST00000141616.1	1.92656	retained_intron	ENSMUSG00000020069.16	Hnrnph3-205	5	3	4	2	20	13	19	6.41203	3.03637	4.35044	1.77289	19.1508	10.5075	16.5542	0.9961	3.80147	1.92656	0.00389975	ENSMUST00000141616
ENSMUST00000141646.1	2.21137	processed_transcript	ENSMUSG00000099481.6	Xndc1-205	3	1	4	3	9	23	19	3.84722	1.01212	4.35044	2.65933	8.61785	18.5902	16.5542	0.998218	4.63115	2.21137	0.00178214	ENSMUST00000141646
ENSMUST00000142812.7	2.45766	retained_intron	ENSMUSG00000017405.14	Nek8-205	5	6	7	1	17	41	47	6.41203	6.07275	7.61326	0.886443	16.2782	33.139	40.9498	0.996754	5.49327	2.45766	0.0032462	ENSMUST00000142812
ENSMUST00000143029.2	1.57273	retained_intron	ENSMUSG00000004642.13	Slbp-206	4	16	23	19	36	69	60	5.12962	16.194	25.015	16.8424	34.4714	55.7706	52.2763	0.999409	2.97468	1.57273	0.000591195	ENSMUST00000143029
ENSMUST00000144992.1	1.01272	processed_transcript	ENSMUSG00000028639.14	Ybx1-205	32	46	33	73	84	133	112	41.037	46.5577	35.8911	64.7103	80.4333	107.5	97.5824	0.999871	2.01771	1.01272	0.000128599	ENSMUST00000144992
ENSMUST00000145130.7	3.31754	retained_intron	ENSMUSG00000036202.16	Rif1-206	0	4	1	0	7	22	24	0	4.0485	1.08761	0	6.70277	17.7819	20.9105	0.993119	9.96963	3.31754	0.00688076	ENSMUST00000145130
ENSMUST00000145342.7	-3.07128	retained_intron	ENSMUSG00000025268.15	Maged2-209	1	8	12	8	1	1	0	1.28241	8.097	13.0513	7.09154	0.957539	0.808269	0	0.967107	0.118974	-3.07128	0.0328929	ENSMUST00000145342
ENSMUST00000147814.1	1.22085	retained_intron	ENSMUSG00000001918.17	Slc1a5-207	18	40	15	18	66	56	69	23.0833	40.485	16.3141	15.956	63.1976	45.2631	60.1178	0.993977	2.33083	1.22085	0.00602313	ENSMUST00000147814
ENSMUST00000148064.1	-1.22459	antisense	ENSMUSG00000084862.1	Gm16278-201	54	35	50	48	18	30	26	69.2499	35.4244	54.3805	42.5493	17.2357	24.2481	22.6531	0.990193	0.42792	-1.22459	0.00980726	ENSMUST00000148064
ENSMUST00000149054.7	1.3308	processed_transcript	ENSMUSG00000044150.12	Bclaf3-205	3	22	8	15	25	43	38	3.84722	22.2667	8.70087	13.2966	23.9385	34.7556	33.1083	0.959508	2.51542	1.3308	0.0404922	ENSMUST00000149054
ENSMUST00000149936.1	1.98494	retained_intron	ENSMUSG00000015656.17	Hspa8-208	5	14	3	7	43	31	29	6.41203	14.1697	3.26283	6.2051	41.1742	25.0563	25.2669	0.998852	3.95847	1.98494	0.00114848	ENSMUST00000149936
ENSMUST00000152975.1	-3.28879	processed_transcript	ENSMUSG00000030761.15	Myo7a-209	4	3	4	11	0	1	0	5.12962	3.03637	4.35044	9.75087	0	0.808269	0	0.963854	0.102323	-3.28879	0.0361458	ENSMUST00000152975
ENSMUST00000153004.7	3.25964	retained_intron	ENSMUSG00000029833.17	Trim24-208	0	0	0	2	9	4	8	0	0	0	1.77289	8.61785	3.23308	6.97017	0.955929	9.57743	3.25964	0.0440712	ENSMUST00000153004
ENSMUST00000153176.7	1.90003	retained_intron	ENSMUSG00000099481.6	Xndc1-209	23	26	22	25	61	165	112	29.4953	26.3152	23.9274	22.1611	58.4099	133.364	97.5824	0.981373	3.73221	1.90003	0.0186274	ENSMUST00000153176
ENSMUST00000153269.2	1.6816	processed_transcript	ENSMUSG00000038732.15	Mboat1-203	10	4	6	7	30	20	32	12.8241	4.0485	6.52565	6.2051	28.7262	16.1654	27.8807	0.996065	3.20783	1.6816	0.00393508	ENSMUST00000153269
ENSMUST00000153343.1	1.5074	nonsense_mediated_decay	ENSMUSG00000024843.15	Chka-213	8	5	9	14	22	42	30	10.2592	5.06062	9.78848	12.4102	21.0659	33.9473	26.1382	0.999631	2.84298	1.5074	0.000369431	ENSMUST00000153343
ENSMUST00000154467.7	1.12221	retained_intron	ENSMUSG00000024843.15	Chka-214	55	83	55	77	136	207	189	70.5323	84.0063	59.8185	68.2561	130.225	167.312	164.67	1	2.1768	1.12221	5.06195e-12	ENSMUST00000154467
ENSMUST00000154751.5	1.97131	retained_intron	ENSMUSG00000025747.12	Tyms-206	6	10	6	9	45	39	26	7.69443	10.1212	6.52565	7.97799	43.0893	31.5225	22.6531	0.999748	3.92125	1.97131	0.000252145	ENSMUST00000154751
ENSMUST00000154830.1	-1.10421	retained_intron	ENSMUSG00000020868.15	Xylt2-205	49	41	54	61	24	43	20	62.8379	41.4971	58.7309	54.073	22.9809	34.7556	17.4254	0.99919	0.465158	-1.10421	0.000810211	ENSMUST00000154830
ENSMUST00000155368.1	1.0055	retained_intron	ENSMUSG00000038822.15	Hace1-207	23	36	32	44	54	97	93	29.4953	36.4365	34.8035	39.0035	51.7071	78.4021	81.0283	0.994805	2.00763	1.0055	0.00519455	ENSMUST00000155368
ENSMUST00000155761.1	1.23221	processed_transcript	ENSMUSG00000026643.16	Nmt2-204	19	21	20	34	41	76	83	24.3657	21.2546	21.7522	30.1391	39.2591	61.4285	72.3156	0.974344	2.34926	1.23221	0.0256559	ENSMUST00000155761
ENSMUST00000160742.1	1.36038	processed_transcript	ENSMUSG00000028483.13	Snapc3-209	5	6	12	18	22	32	39	6.41203	6.07275	13.0513	15.956	21.0659	25.8646	33.9796	0.976353	2.56753	1.36038	0.0236466	ENSMUST00000160742
ENSMUST00000166606.1	1.44365	antisense	ENSMUSG00000091623.1	Gm17092-201	8	14	7	5	20	33	34	10.2592	14.1697	7.61326	4.43222	19.1508	26.6729	29.6232	0.999086	2.72008	1.44365	0.000914384	ENSMUST00000166606
ENSMUST00000171876.7	1.52809	retained_intron	ENSMUSG00000023942.15	Slc29a1-223	5	8	4	5	11	26	23	6.41203	8.097	4.35044	4.43222	10.5329	21.015	20.0393	0.960908	2.88404	1.52809	0.0390917	ENSMUST00000171876
ENSMUST00000180721.1	1.70925	retained_intron	ENSMUSG00000073437.10	D330041H03Rik-204	7	23	13	34	77	74	64	8.97684	23.2789	14.1389	30.1391	73.7305	59.8119	55.7614	1	3.26992	1.70925	6.73843e-09	ENSMUST00000180721
ENSMUST00000180779.1	1.21077	lincRNA	ENSMUSG00000097772.7	5430416N02Rik-201	29	55	16	48	86	111	108	37.1898	55.6669	17.4017	42.5493	82.3484	89.7179	94.0974	1	2.31462	1.21077	2.20562e-07	ENSMUST00000180779
ENSMUST00000180864.1	1.19337	lincRNA	ENSMUSG00000097660.1	Gm26762-201	15	21	22	40	59	59	78	19.2361	21.2546	23.9274	35.4577	56.4948	47.6879	67.9592	0.999723	2.28686	1.19337	0.000277008	ENSMUST00000180864
ENSMUST00000181328.1	1.20761	lincRNA	ENSMUSG00000097234.1	Gm26518-201	18	31	19	57	63	100	89	23.0833	31.3759	20.6646	50.5273	60.325	80.8269	77.5432	0.998654	2.30955	1.20761	0.00134608	ENSMUST00000181328
ENSMUST00000181900.1	1.41365	lincRNA	ENSMUSG00000096983.1	2010015M23Rik-201	10	8	3	22	28	31	42	12.8241	8.097	3.26283	19.5017	26.8111	25.0563	36.5934	0.964186	2.6641	1.41365	0.0358136	ENSMUST00000181900
ENSMUST00000183512.1	1.76454	antisense	ENSMUSG00000099137.1	Gm10603-201	2	7	11	11	26	42	26	2.56481	7.08487	11.9637	9.75087	24.896	33.9473	22.6531	0.999972	3.39765	1.76454	2.83094e-05	ENSMUST00000183512
ENSMUST00000184806.1	1.038	retained_intron	ENSMUSG00000032228.16	Tcf12-219	14	17	28	23	49	44	58	17.9537	17.2061	30.4531	20.3882	46.9194	35.5638	50.5338	0.996335	2.05337	1.038	0.00366537	ENSMUST00000184806
ENSMUST00000186501.1	-1.9606	processed_transcript	ENSMUSG00000049643.15	2310022A10Rik-202	28	25	17	36	11	4	8	35.9074	25.3031	18.4894	31.9119	10.5329	3.23308	6.97017	0.999999	0.256922	-1.9606	1.18778e-06	ENSMUST00000186501
ENSMUST00000188105.1	1.45501	retained_intron	ENSMUSG00000014980.14	Tsen15-207	11	17	17	31	45	79	61	14.1065	17.2061	18.4894	27.4797	43.0893	63.8533	53.1476	0.999997	2.74159	1.45501	2.75643e-06	ENSMUST00000188105
ENSMUST00000190235.1	1.99583	antisense	ENSMUSG00000086119.2	Gm2415-204	11	6	18	5	46	49	58	14.1065	6.07275	19.577	4.43222	44.0468	39.6052	50.5338	1	3.98845	1.99583	4.36984e-13	ENSMUST00000190235
ENSMUST00000192623.1	-2.61777	processed_transcript	ENSMUSG00000027763.13	Mbnl1-208	48	22	49	53	4	6	15	61.5555	22.2667	53.2928	46.9815	3.83016	4.84962	13.0691	0.999997	0.16292	-2.61777	2.68627e-06	ENSMUST00000192623
ENSMUST00000192965.1	-1.10266	lincRNA	ENSMUSG00000103174.1	Gm37168-201	77	105	111	107	74	46	44	98.7452	106.273	120.725	94.8494	70.8579	37.1804	38.336	0.999997	0.465656	-1.10266	3.1755e-06	ENSMUST00000192965
ENSMUST00000194953.1	2.62476	retained_intron	ENSMUSG00000026626.11	Ppp2r5a-206	0	3	0	2	11	6	12	0	3.03637	0	1.77289	10.5329	4.84962	10.4553	0.969306	6.1678	2.62476	0.0306938	ENSMUST00000194953
ENSMUST00000196788.1	1.60801	retained_intron	ENSMUSG00000032480.17	Dhx30-208	2	9	10	18	29	33	40	2.56481	9.10912	10.8761	15.956	27.7686	26.6729	34.8509	0.999763	3.04831	1.60801	0.000237061	ENSMUST00000196788
ENSMUST00000197065.1	1.30943	retained_intron	ENSMUSG00000003161.15	Sri-207	17	12	25	36	67	71	60	21.8009	12.1455	27.1902	31.9119	64.1551	57.3871	52.2763	1	2.47844	1.30943	1.99896e-08	ENSMUST00000197065
ENSMUST00000199353.1	1.64983	retained_intron	ENSMUSG00000032477.14	Cdc25a-206	4	11	12	13	27	38	47	5.12962	11.1334	13.0513	11.5238	25.8536	30.7142	40.9498	0.999978	3.13796	1.64983	2.21062e-05	ENSMUST00000199353
ENSMUST00000200431.1	2.83721	processed_transcript	ENSMUSG00000050931.7	Sgms2-204	0	3	1	1	16	10	9	0	3.03637	1.08761	0.886443	15.3206	8.08269	7.84145	0.994693	7.14637	2.83721	0.00530693	ENSMUST00000200431
ENSMUST00000200945.3	-1.32101	processed_transcript	ENSMUSG00000040751.12	Lat2-204	31	38	20	49	15	11	22	39.7546	38.4607	21.7522	43.4357	14.3631	8.89096	19.168	0.997162	0.400255	-1.32101	0.00283769	ENSMUST00000200945
ENSMUST00000201832.1	-1.23518	retained_intron	ENSMUSG00000040751.12	Lat2-207	133	116	98	147	66	58	65	170.56	117.406	106.586	130.307	63.1976	46.8796	56.6327	1	0.424788	-1.23518	1.30888e-07	ENSMUST00000201832
ENSMUST00000204550.1	1.7581	retained_intron	ENSMUSG00000030103.11	Bhlhe40-204	3	34	7	37	73	83	74	3.84722	34.4122	7.61326	32.7984	69.9004	67.0863	64.4741	0.999999	3.38253	1.7581	1.14568e-06	ENSMUST00000204550
ENSMUST00000205863.1	3.57838	retained_intron	ENSMUSG00000038930.11	Rccd1-210	0	1	0	3	22	13	11	0	1.01212	0	2.65933	21.0659	10.5075	9.58399	0.997056	11.9454	3.57838	0.00294404	ENSMUST00000205863
ENSMUST00000208978.1	2.9037	retained_intron	ENSMUSG00000055407.14	Map6-208	2	2	0	0	16	7	11	2.56481	2.02425	0	0	15.3206	5.65788	9.58399	0.976887	7.48344	2.9037	0.0231128	ENSMUST00000208978
ENSMUST00000212691.1	1.34436	retained_intron	ENSMUSG00000031902.10	Nfatc3-205	3	4	18	24	34	36	37	3.84722	4.0485	19.577	21.2746	32.5563	29.0977	32.2371	0.954489	2.53918	1.34436	0.045511	ENSMUST00000212691
ENSMUST00000212823.1	1.27239	retained_intron	ENSMUSG00000019261.3	Map1s-209	23	29	21	64	81	94	113	29.4953	29.3516	22.8398	56.7324	77.5607	75.9773	98.4537	0.999517	2.41561	1.27239	0.000483437	ENSMUST00000212823
ENSMUST00000216412.1	1.43985	retained_intron	ENSMUSG00000025785.5	Exosc7-207	7	14	9	2	22	25	35	8.97684	14.1697	9.78848	1.77289	21.0659	20.2067	30.4945	0.980429	2.71293	1.43985	0.0195708	ENSMUST00000216412
ENSMUST00000217773.1	1.23901	retained_intron	ENSMUSG00000020994.5	Pnn-203	12	19	7	34	39	52	57	15.3889	19.2304	7.61326	30.1391	37.344	42.03	49.6625	0.992722	2.36036	1.23901	0.00727825	ENSMUST00000217773
ENSMUST00000219773.1	1.55565	retained_intron	ENSMUSG00000025362.6	Rps26-203	6	18	7	28	55	43	49	7.69443	18.2182	7.61326	24.8204	52.6646	34.7556	42.6923	0.997864	2.93967	1.55565	0.00213649	ENSMUST00000219773
ENSMUST00000220289.1	1.14397	retained_intron	ENSMUSG00000020608.7	Smc6-212	24	32	21	33	61	67	91	30.7777	32.388	22.8398	29.2526	58.4099	54.154	79.2857	0.999779	2.20988	1.14397	0.000221466	ENSMUST00000220289
ENSMUST00000220352.1	1.10149	retained_intron	ENSMUSG00000020024.7	Cep83-204	54	35	78	50	123	155	154	69.2499	35.4244	84.8335	44.3222	117.777	125.282	134.176	0.999999	2.14576	1.10149	5.12572e-07	ENSMUST00000220352
ENSMUST00000220754.1	2.70857	processed_transcript	ENSMUSG00000021171.8	Esyt2-203	0	1	2	2	5	15	13	0	1.01212	2.17522	1.77289	4.7877	12.124	11.3265	0.990124	6.53675	2.70857	0.00987627	ENSMUST00000220754
ENSMUST00000221613.1	1.79806	nonsense_mediated_decay	ENSMUSG00000011179.8	Odc1-205	17	39	38	33	122	158	116	21.8009	39.4729	41.3291	29.2526	116.82	127.707	101.068	1	3.47753	1.79806	0	ENSMUST00000221613
ENSMUST00000221806.1	2.42997	retained_intron	ENSMUSG00000020974.6	Pole2-203	2	2	18	19	45	92	60	2.56481	2.02425	19.577	16.8424	43.0893	74.3608	52.2763	0.999973	5.38881	2.42997	2.70237e-05	ENSMUST00000221806
ENSMUST00000222729.1	1.04485	retained_intron	ENSMUSG00000064326.13	Siva1-205	23	37	38	26	56	90	89	29.4953	37.4486	41.3291	23.0475	53.6222	72.7442	77.5432	0.999605	2.06315	1.04485	0.000394955	ENSMUST00000222729
ENSMUST00000223544.1	1.14033	retained_intron	ENSMUSG00000021079.16	Timm9-211	19	34	15	27	68	54	64	24.3657	34.4122	16.3141	23.934	65.1127	43.6465	55.7614	0.997915	2.20431	1.14033	0.00208512	ENSMUST00000223544
ENSMUST00000225193.1	1.31487	retained_intron	ENSMUSG00000035161.7	Ints6-204	7	19	27	43	60	65	80	8.97684	19.2304	29.3654	38.117	57.4523	52.5375	69.7017	0.998271	2.48781	1.31487	0.0017287	ENSMUST00000225193
ENSMUST00000225613.1	1.47975	retained_intron	ENSMUSG00000021733.10	Slc4a7-222	4	7	8	9	15	26	30	5.12962	7.08487	8.70087	7.97799	14.3631	21.015	26.1382	0.985512	2.78901	1.47975	0.014488	ENSMUST00000225613
ENSMUST00000227198.1	1.19715	retained_intron	ENSMUSG00000037759.6	Ptger2-202	20	36	16	35	54	87	79	25.6481	36.4365	17.4017	31.0255	51.7071	70.3194	68.8305	0.999994	2.29287	1.19715	6.18585e-06	ENSMUST00000227198
ENSMUST00000227348.1	1.69275	lincRNA	ENSMUSG00000115816.1	Gm34589-202	9	13	12	20	39	67	51	11.5417	13.1576	13.0513	17.7289	37.344	54.154	44.4349	1	3.23273	1.69275	2.6019e-10	ENSMUST00000227348
ENSMUST00000228427.1	1.75566	retained_intron	ENSMUSG00000042354.7	Gnl3-211	6	17	9	17	55	36	53	7.69443	17.2061	9.78848	15.0695	52.6646	29.0977	46.1774	0.998745	3.3768	1.75566	0.00125511	ENSMUST00000228427
ENSMUST00000235976.1	1.82295	retained_intron	ENSMUSG00000117869.1	AC121821.1-206	4	12	2	12	35	22	35	5.12962	12.1455	2.17522	10.6373	33.5139	17.7819	30.4945	0.983943	3.53804	1.82295	0.0160568	ENSMUST00000235976
ENSMUST00000237067.1	-1.61782	processed_transcript	ENSMUSG00000025200.7	Cwf19l1-205	17	31	35	20	8	14	8	21.8009	31.3759	38.0663	17.7289	7.66031	11.3158	6.97017	0.994927	0.325827	-1.61782	0.00507335	ENSMUST00000237067
ENSMUST00000237873.1	-1.02566	processed_transcript	ENSMUSG00000024621.16	Csf1r-206	43	50	33	56	18	21	41	55.1434	50.6062	35.8911	49.6408	17.2357	16.9737	35.7221	0.960463	0.491186	-1.02566	0.0395366	ENSMUST00000237873

## Sheet: wtRH_wtPTG
Id	log2FC_wtRH_vs_wtPTG_EBSeq	transcript_type	gene_id	transcript_name	raw.wtPTG_R2	raw.wtPTG_R4	raw.wtPTG_R5	raw.wtRH_R2	raw.wtRH_R4	raw.wtRH_R5	norm.wtPTG_R2	norm.wtPTG_R4	norm.wtPTG_R5	norm.wtRH_R2	norm.wtRH_R4	norm.wtRH_R5	PPDE	PostFC	log2FC	Pval (=1-PPDE)	transID
ENSMUST00000125048.7	-1.44975	retained_intron	ENSMUSG00000004952.13	Rasa4-204	163	180	125	69	55	41	171.381	161.123	118.163	72.6587	49.0419	42.6582	1	0.366085	-1.44975	2.61532e-07	ENSMUST00000125048
ENSMUST00000126934.2	-1.14389	retained_intron	ENSMUSG00000015950.13	Ncf1-203	54	76	48	30	27	20	56.7765	68.0295	45.3745	31.5907	24.0751	20.8089	0.99923	0.452537	-1.14389	0.000769852	ENSMUST00000126934
ENSMUST00000134859.7	-1.0357	retained_intron	ENSMUSG00000031337.16	Mtm1-209	83	137	100	44	58	48	87.2676	122.632	94.5301	46.3331	51.7169	49.9413	0.999976	0.48778	-1.0357	2.41357e-05	ENSMUST00000134859
ENSMUST00000138143.7	-1.54611	retained_intron	ENSMUSG00000039997.16	Ifi203-207	709	808	676	257	210	253	745.455	723.261	639.024	270.627	187.251	263.232	1	0.342432	-1.54611	0	ENSMUST00000138143
ENSMUST00000139210.7	2.00145	nonsense_mediated_decay	ENSMUSG00000020027.18	Socs2-209	33	28	8	66	146	70	34.6968	25.0635	7.56241	69.4996	130.184	72.831	0.977364	4.00402	2.00145	0.0226364	ENSMUST00000139210
ENSMUST00000143252.1	1.32486	retained_intron	ENSMUSG00000004105.8	Angptl2-203	26	12	12	35	56	37	27.3368	10.7415	11.3436	36.8559	49.9336	38.4964	0.995777	2.50508	1.32486	0.00422294	ENSMUST00000143252
ENSMUST00000148819.1	1.16197	processed_transcript	ENSMUSG00000041153.9	Osgin2-204	35	50	64	105	137	83	36.7996	44.7563	60.4993	110.568	122.159	86.3568	0.999981	2.23763	1.16197	1.93123e-05	ENSMUST00000148819
ENSMUST00000149539.1	-2.01055	processed_transcript	ENSMUSG00000040296.15	Ddx58-210	89	110	85	22	21	24	93.5761	98.4638	80.3506	23.1665	18.7251	24.9706	1	0.248178	-2.01055	0	ENSMUST00000149539
ENSMUST00000154087.1	2.42181	processed_transcript	ENSMUSG00000004043.14	Stat5a-207	7	7	12	48	69	25	7.35992	6.26588	11.3436	50.5452	61.5253	26.0111	0.998694	5.35842	2.42181	0.00130584	ENSMUST00000154087
ENSMUST00000155724.2	-1.10508	retained_intron	ENSMUSG00000038301.15	Snx10-206	119	177	171	94	68	45	125.119	158.437	161.647	98.9843	60.6336	46.8199	0.999632	0.464876	-1.10508	0.0003681	ENSMUST00000155724
ENSMUST00000173117.6	-1.25669	retained_intron	ENSMUSG00000030126.17	Tmcc1-207	54	63	79	13	36	31	56.7765	56.3929	74.6788	13.6893	32.1001	32.2537	0.999417	0.418502	-1.25669	0.000583095	ENSMUST00000173117
ENSMUST00000177165.1	1.60631	processed_transcript	ENSMUSG00000087385.8	Frg2f1-204	13	8	20	30	57	39	13.6684	7.161	18.906	31.5907	50.8252	40.5773	0.999815	3.04471	1.60631	0.000185394	ENSMUST00000177165
ENSMUST00000180445.2	-1.07658	lincRNA	ENSMUSG00000097194.2	9330175E14Rik-201	216	255	268	170	74	87	227.106	228.257	253.341	179.014	65.9836	90.5185	0.983713	0.474152	-1.07658	0.0162867	ENSMUST00000180445
ENSMUST00000180693.7	1.23996	antisense	ENSMUSG00000097471.8	5830432E09Rik-201	248	196	174	517	527	390	260.751	175.445	164.482	544.414	469.91	405.773	1	2.36193	1.23996	4.90306e-09	ENSMUST00000180693
ENSMUST00000181020.8	-1.12535	lincRNA	ENSMUSG00000097571.9	Jpx-201	32	50	41	9	28	18	33.6453	44.7563	38.7574	9.47722	24.9668	18.728	0.970208	0.45839	-1.12535	0.0297919	ENSMUST00000181020
ENSMUST00000187175.6	-2.56517	retained_intron	ENSMUSG00000032410.13	Xrn1-204	11	11	20	4	2	0	11.5656	9.84638	18.906	4.2121	1.78334	0	0.995588	0.168969	-2.56517	0.00441161	ENSMUST00000187175
ENSMUST00000187636.1	-1.49547	retained_intron	ENSMUSG00000090272.8	Mndal-203	88	165	108	54	32	34	92.5247	147.696	102.093	56.8633	28.5335	35.3751	0.998595	0.354665	-1.49547	0.00140457	ENSMUST00000187636
ENSMUST00000189336.1	-1.16745	nonsense_mediated_decay	ENSMUSG00000026104.14	Stat1-210	44	52	33	21	19	15	46.2623	46.5465	31.1949	22.1135	16.9417	15.6066	0.993516	0.445207	-1.16745	0.00648406	ENSMUST00000189336
ENSMUST00000189615.1	-1.02649	retained_intron	ENSMUSG00000041926.15	Rnpep-208	64	121	103	38	50	47	67.2907	108.31	97.366	40.0149	44.5835	48.9008	0.992508	0.490901	-1.02649	0.00749238	ENSMUST00000189615
ENSMUST00000196716.1	-1.27671	retained_intron	ENSMUSG00000036381.13	P2ry14-204	95	120	88	33	47	41	99.8846	107.415	83.1865	34.7498	41.9085	42.6582	0.999898	0.412735	-1.27671	0.000101666	ENSMUST00000196716
ENSMUST00000198282.1	-1.68737	retained_intron	ENSMUSG00000042520.16	Ubap2l-214	13	24	28	2	9	8	13.6684	21.483	26.4684	2.10605	8.02504	8.32354	0.957917	0.310493	-1.68737	0.0420829	ENSMUST00000198282
ENSMUST00000200795.1	-1.71157	retained_intron	ENSMUSG00000032661.9	Oas3-204	87	124	58	35	18	24	91.4733	110.996	54.8275	36.8559	16.0501	24.9706	0.980418	0.305327	-1.71157	0.0195816	ENSMUST00000200795
ENSMUST00000204330.1	3.52817	antisense	ENSMUSG00000108239.1	Gm19434-201	0	7	4	19	76	37	0	6.26588	3.7812	20.0075	67.767	38.4964	0.979312	11.5368	3.52817	0.0206879	ENSMUST00000204330
ENSMUST00000209006.1	1.0545	retained_intron	ENSMUSG00000003184.15	Irf3-212	22	27	31	43	74	47	23.1312	24.1684	29.3043	45.2801	65.9836	48.9008	0.997982	2.07699	1.0545	0.00201809	ENSMUST00000209006
ENSMUST00000212833.1	-1.26173	retained_intron	ENSMUSG00000025810.9	Nrp1-203	23	39	43	12	19	11	24.1826	34.9099	40.648	12.6363	16.9417	11.4449	0.984878	0.417043	-1.26173	0.015122	ENSMUST00000212833
ENSMUST00000218186.1	-1.17456	retained_intron	ENSMUSG00000035181.6	Heatr5a-203	28	56	46	13	23	19	29.4397	50.127	43.4839	13.6893	20.5084	19.7684	0.973368	0.443019	-1.17456	0.0266318	ENSMUST00000218186
ENSMUST00000222616.1	4.79838	lincRNA	ENSMUSG00000113136.1	Gm19951-201	0	2	3	7	77	76	0	1.79025	2.8359	7.37117	68.6586	79.0737	0.977373	27.8263	4.79838	0.0226272	ENSMUST00000222616
ENSMUST00000223290.1	-3.62374	retained_intron	ENSMUSG00000035954.10	Dock4-211	6	5	12	0	1	0	6.3085	4.47563	11.3436	0	0.891671	0	0.97429	0.0811233	-3.62374	0.0257104	ENSMUST00000223290
ENSMUST00000224046.1	-1.57079	antisense	ENSMUSG00000086213.2	A330040F15Rik-202	32	30	34	5	5	20	33.6453	26.8538	32.1402	5.26512	4.45835	20.8089	0.992378	0.336623	-1.57079	0.00762192	ENSMUST00000224046
ENSMUST00000230410.1	-1.0908	retained_intron	ENSMUSG00000009585.18	Apobec3-219	86	115	73	39	60	27	90.4219	102.939	69.007	41.068	53.5002	28.092	0.983373	0.469499	-1.0908	0.0166273	ENSMUST00000230410
ENSMUST00000233586.1	-2.32381	retained_intron	ENSMUSG00000001229.9	Dpp9-203	17	9	14	4	2	1	17.8741	8.05613	13.2342	4.2121	1.78334	1.04044	0.977118	0.199739	-2.32381	0.0228818	ENSMUST00000233586
ENSMUST00000236439.1	4.79649	antisense	ENSMUSG00000097855.8	A930007I19Rik-204	1	10	4	8	354	82	1.05142	8.95126	3.7812	8.4242	315.651	85.3163	0.985219	27.7899	4.79649	0.0147812	ENSMUST00000236439
ENSMUST00000236520.1	3.84324	retained_intron	ENSMUSG00000024486.6	Hbegf-202	1	0	2	17	28	12	1.05142	0	1.8906	17.9014	24.9668	12.4853	1	14.3526	3.84324	1.06716e-07	ENSMUST00000236520

## Sheet: k88RH_k88M
Id	log2FC_k88RH_vs_k88M_EBSeq	transcript_type	gene_id	transcript_name	raw.k88M_R1	raw.k88M_R2	raw.k88M_R4	raw.k88M_R5	raw.k88RH_R2	raw.k88RH_R4	raw.k88RH_R5	norm.k88M_R1	norm.k88M_R2	norm.k88M_R4	norm.k88M_R5	norm.k88RH_R2	norm.k88RH_R4	norm.k88RH_R5	PPDE	PostFC	log2FC	Pval (=1-PPDE)	transID
ENSMUST00000070085.5	1.87659	lincRNA	ENSMUSG00000056145.5	AI504432-201	165	801	876	217	1804	2148	2465	184.659	809.249	858.958	226.864	1869.31	1682.05	2196.1	1	3.67207	1.87659	2.05745e-08	ENSMUST00000070085
ENSMUST00000084599.3	1.1107	retained_intron	ENSMUSG00000039917.10	Rhbdd2-202	42	59	75	82	111	237	148	47.004	59.6076	73.5409	85.7274	115.018	185.589	131.855	0.985207	2.15951	1.1107	0.0147926	ENSMUST00000084599
ENSMUST00000091023.1	-1.62618	lincRNA	ENSMUSG00000068957.1	4930589L23Rik-201	246	319	272	344	123	72	127	275.309	322.285	266.708	359.637	127.453	56.3815	113.146	1	0.323944	-1.62618	0	ENSMUST00000091023
ENSMUST00000101077.2	-1.29793	lincRNA	ENSMUSG00000072847.4	A530017D24Rik-201	406	233	506	366	140	127	264	454.372	235.4	496.156	382.637	145.068	99.4507	235.201	0.978508	0.406709	-1.29793	0.0214917	ENSMUST00000101077
ENSMUST00000104549.1	1.47867	snoRNA	ENSMUSG00000077737.1	Snord72-201	12	18	17	7	33	68	34	13.4297	18.1854	16.6693	7.31819	34.1946	53.2492	30.291	0.988139	2.78693	1.47867	0.0118606	ENSMUST00000104549
ENSMUST00000121170.1	2.14672	processed_transcript	ENSMUSG00000029552.19	Tes-203	6	14	6	4	43	31	41	6.71486	14.1442	5.88327	4.18182	44.5566	24.2754	36.5274	0.999956	4.42821	2.14672	4.38864e-05	ENSMUST00000121170
ENSMUST00000123093.1	1.11413	retained_intron	ENSMUSG00000007458.14	M6pr-203	338	798	505	614	1184	1887	1204	378.27	806.219	495.175	641.91	1226.86	1477.66	1072.66	0.999744	2.16464	1.11413	0.000256403	ENSMUST00000123093
ENSMUST00000123272.1	1.21878	processed_transcript	ENSMUSG00000085399.7	Foxd2os-201	29	11	38	40	53	89	102	32.4552	11.1133	37.2607	41.8182	54.9186	69.6938	90.873	0.983435	2.32749	1.21878	0.0165648	ENSMUST00000123272
ENSMUST00000123403.1	4.38148	processed_transcript	ENSMUSG00000087017.7	4930417H01Rik-201	0	0	1	0	15	5	12	0	0	0.980545	0	15.543	3.91538	10.6909	0.994101	20.8428	4.38148	0.00589887	ENSMUST00000123403
ENSMUST00000123591.1	1.08428	retained_intron	ENSMUSG00000030759.16	Far1-204	54	71	108	91	127	257	223	60.4337	71.7312	105.899	95.1365	131.598	201.251	198.673	0.998689	2.12032	1.08428	0.00131135	ENSMUST00000123591
ENSMUST00000123893.7	3.7161	retained_intron	ENSMUSG00000022960.13	Donson-204	1	0	0	0	3	18	4	1.11914	0	0	0	3.1086	14.0954	3.56365	0.952086	13.1419	3.7161	0.0479142	ENSMUST00000123893
ENSMUST00000123902.7	2.6195	retained_intron	ENSMUSG00000016487.15	Ppfibp1-203	2	1	1	0	9	5	11	2.23829	1.0103	0.980545	0	9.32581	3.91538	9.80003	0.97885	6.14537	2.6195	0.0211505	ENSMUST00000123902
ENSMUST00000123941.7	-1.04245	nonsense_mediated_decay	ENSMUSG00000015942.9	Gtf2ird2-202	236	279	236	228	107	189	124	264.118	281.873	231.409	238.364	110.873	148.001	110.473	1	0.485501	-1.04245	0	ENSMUST00000123941
ENSMUST00000124032.1	-1.53052	retained_intron	ENSMUSG00000025728.16	Pigq-204	34	20	44	23	8	12	16	38.0509	20.206	43.144	24.0455	8.28961	9.39692	14.2546	0.994341	0.346152	-1.53052	0.00565928	ENSMUST00000124032
ENSMUST00000124052.2	1.10088	retained_intron	ENSMUSG00000021326.13	Trim27-202	35	37	26	6	57	87	54	39.17	37.3811	25.4942	6.27273	59.0635	68.1276	48.1092	0.95302	2.14486	1.10088	0.0469805	ENSMUST00000124052
ENSMUST00000124313.7	2.3705	retained_intron	ENSMUSG00000022945.12	Chaf1b-204	8	8	10	14	51	63	69	8.95315	8.08239	9.80545	14.6364	52.8462	49.3338	61.4729	1	5.17121	2.3705	1.9984e-15	ENSMUST00000124313
ENSMUST00000124386.1	2.4578	retained_intron	ENSMUSG00000025059.16	Gk-204	6	8	7	8	30	78	40	6.71486	8.08239	6.86382	8.36364	31.086	61.08	35.6365	0.999742	5.49378	2.4578	0.000257801	ENSMUST00000124386
ENSMUST00000124479.1	2.38685	retained_intron	ENSMUSG00000035385.5	Ccl2-202	8	18	5	17	58	113	57	8.95315	18.1854	4.90273	17.7727	60.0997	88.4876	50.782	0.999997	5.23015	2.38685	2.60373e-06	ENSMUST00000124479
ENSMUST00000124518.1	1.68613	retained_intron	ENSMUSG00000027641.13	Rbl1-202	41	139	64	58	205	268	371	45.8849	140.432	62.7549	60.6364	212.421	209.864	330.528	0.998232	3.21793	1.68613	0.00176834	ENSMUST00000124518
ENSMUST00000124949.1	1.21753	retained_intron	ENSMUSG00000039033.11	Tasp1-204	66	141	114	115	205	285	393	73.8635	142.452	111.782	120.227	212.421	223.177	350.128	0.956791	2.32548	1.21753	0.0432093	ENSMUST00000124949
ENSMUST00000125048.7	-1.76609	retained_intron	ENSMUSG00000004952.13	Rasa4-204	88	204	127	96	53	47	28	98.4846	206.101	124.529	100.364	54.9186	36.8046	24.9455	0.998162	0.294004	-1.76609	0.00183785	ENSMUST00000125048
ENSMUST00000125411.7	1.1225	retained_intron	ENSMUSG00000024843.15	Chka-205	15	42	17	35	73	71	60	16.7871	42.4326	16.6693	36.5909	75.6427	55.5984	53.4547	0.97383	2.17725	1.1225	0.0261705	ENSMUST00000125411
ENSMUST00000125672.1	-1.31697	retained_intron	ENSMUSG00000066621.12	Tecpr1-202	40	56	26	33	9	21	25	44.7657	56.5767	25.4942	34.5	9.32581	16.4446	22.2728	0.95394	0.401378	-1.31697	0.0460599	ENSMUST00000125672
ENSMUST00000125782.7	1.38755	nonsense_mediated_decay	ENSMUSG00000008373.16	Prpf31-203	11	12	6	18	26	41	43	12.3106	12.1236	5.88327	18.8182	26.9412	32.1061	38.3092	0.999968	2.61635	1.38755	3.18785e-05	ENSMUST00000125782
ENSMUST00000125824.7	1.72329	processed_transcript	ENSMUSG00000054766.13	Set-203	10	7	5	8	32	23	32	11.1914	7.07209	4.90273	8.36364	33.1584	18.0108	28.5092	0.99933	3.30189	1.72329	0.000669626	ENSMUST00000125824
ENSMUST00000126178.1	1.25701	retained_intron	ENSMUSG00000024190.7	Dusp1-203	8	21	17	21	44	57	38	8.95315	21.2163	16.6693	21.9546	45.5928	44.6353	33.8547	0.999971	2.39	1.25701	2.88124e-05	ENSMUST00000126178
ENSMUST00000126194.1	2.68347	retained_intron	ENSMUSG00000036390.8	Gadd45a-202	2	8	0	5	33	17	36	2.23829	8.08239	0	5.22728	34.1946	13.3123	32.0728	0.993699	6.42401	2.68347	0.0063011	ENSMUST00000126194
ENSMUST00000126643.2	-1.12944	retained_intron	ENSMUSG00000001750.16	Tcirg1-205	87	105	151	97	48	67	59	97.3655	106.081	148.062	101.409	49.7376	52.4661	52.5638	0.999999	0.457093	-1.12944	8.34206e-07	ENSMUST00000126643
ENSMUST00000126670.7	1.47088	retained_intron	ENSMUSG00000032966.14	Fkbp1a-202	10	15	17	7	36	57	27	11.1914	15.1545	16.6693	7.31819	37.3032	44.6353	24.0546	0.994248	2.77191	1.47088	0.00575153	ENSMUST00000126670
ENSMUST00000126934.2	-1.18843	retained_intron	ENSMUSG00000015950.13	Ncf1-203	68	61	62	58	36	40	18	76.1017	61.6282	60.7938	60.6364	37.3032	31.3231	16.0364	1	0.438779	-1.18843	1.52682e-07	ENSMUST00000126934
ENSMUST00000127271.1	2.44253	retained_intron	ENSMUSG00000020388.12	Pdlim4-203	2	15	7	2	39	57	29	2.23829	15.1545	6.86382	2.09091	40.4118	44.6353	25.8364	0.999997	5.43593	2.44253	2.61885e-06	ENSMUST00000127271
ENSMUST00000127573.2	1.55689	retained_intron	ENSMUSG00000026014.15	Raph1-203	39	53	50	29	88	194	167	43.6466	53.5458	49.0273	30.3182	91.1857	151.917	148.782	0.999985	2.94219	1.55689	1.4705e-05	ENSMUST00000127573
ENSMUST00000128285.1	2.6336	retained_intron	ENSMUSG00000022797.16	Tfrc-204	2	0	4	1	7	20	16	2.23829	0	3.92218	1.04546	7.25341	15.6615	14.2546	0.999816	6.20572	2.6336	0.000183603	ENSMUST00000128285
ENSMUST00000128316.1	3.64141	retained_intron	ENSMUSG00000022945.12	Chaf1b-205	0	0	0	2	13	8	9	0	0	0	2.09091	13.4706	6.26461	8.01821	0.999846	12.4789	3.64141	0.000154316	ENSMUST00000128316
ENSMUST00000128820.7	2.6437	retained_intron	ENSMUSG00000028789.16	Azin2-204	3	2	4	2	16	35	15	3.35743	2.0206	3.92218	2.09091	16.5792	27.4077	13.3637	0.999658	6.24931	2.6437	0.000341616	ENSMUST00000128820
ENSMUST00000129290.1	-3.57926	processed_transcript	ENSMUSG00000038893.12	Fam117a-202	18	9	24	26	0	3	2	20.1446	9.09269	23.5331	27.1818	0	2.34923	1.78182	1	0.0836636	-3.57926	1.36252e-07	ENSMUST00000129290
ENSMUST00000129541.1	1.68991	processed_transcript	ENSMUSG00000020346.16	Mgat1-204	2	4	2	8	10	24	14	2.23829	4.0412	1.96109	8.36364	10.362	18.7938	12.4728	0.977805	3.22636	1.68991	0.0221949	ENSMUST00000129541
ENSMUST00000129570.1	1.89562	processed_transcript	ENSMUSG00000085156.7	Snhg15-202	11	20	12	22	40	116	66	12.3106	20.206	11.7665	23	41.448	90.8368	58.8002	0.988614	3.72081	1.89562	0.0113864	ENSMUST00000129570
ENSMUST00000130302.1	2.4224	retained_intron	ENSMUSG00000031442.20	Mcf2l-212	5	0	4	0	12	13	21	5.59572	0	3.92218	0	12.4344	10.18	18.7092	0.99926	5.3606	2.4224	0.000739692	ENSMUST00000130302
ENSMUST00000130363.1	2.12244	processed_transcript	ENSMUSG00000028693.15	Nasp-204	5	4	3	2	17	28	12	5.59572	4.0412	2.94164	2.09091	17.6154	21.9261	10.6909	0.99943	4.35429	2.12244	0.000569893	ENSMUST00000130363
ENSMUST00000130539.7	1.66486	retained_intron	ENSMUSG00000021936.14	Mapk8-207	24	47	17	12	56	124	105	26.8594	47.4841	16.6693	12.5455	58.0273	97.1015	93.5458	0.999579	3.17082	1.66486	0.000420737	ENSMUST00000130539
ENSMUST00000130598.1	-1.66713	retained_intron	ENSMUSG00000004952.13	Rasa4-206	46	77	60	45	23	18	19	51.4806	77.793	58.8327	47.0455	23.8326	14.0954	16.9273	1	0.314878	-1.66713	4.36987e-09	ENSMUST00000130598
ENSMUST00000130730.1	3.6848	processed_transcript	ENSMUSG00000055612.15	Cdca7-203	0	2	1	2	18	20	26	0	2.0206	0.980545	2.09091	18.6516	15.6615	23.1637	0.999752	12.8599	3.6848	0.000247952	ENSMUST00000130730
ENSMUST00000131626.1	3.01918	retained_intron	ENSMUSG00000056004.16	9330182L06Rik-203	2	0	0	0	4	6	11	2.23829	0	0	0	4.1448	4.69846	9.80003	0.977273	8.10707	3.01918	0.0227268	ENSMUST00000131626
ENSMUST00000131648.7	1.6854	retained_intron	ENSMUSG00000021196.14	Pfkp-202	5	19	13	11	35	71	32	5.59572	19.1957	12.7471	11.5	36.267	55.5984	28.5092	0.981754	3.21629	1.6854	0.0182457	ENSMUST00000131648
ENSMUST00000132373.1	2.24089	retained_intron	ENSMUSG00000027242.14	Wdr76-205	2	7	0	1	8	18	19	2.23829	7.07209	0	1.04546	8.28961	14.0954	16.9273	0.997127	4.72687	2.24089	0.00287294	ENSMUST00000132373
ENSMUST00000133221.2	-1.59032	lincRNA	ENSMUSG00000085912.2	Trp53cor1-201	67	53	133	89	20	51	30	74.9826	53.5458	130.413	93.0455	20.724	39.9369	26.7274	0.987718	0.332098	-1.59032	0.012282	ENSMUST00000133221
ENSMUST00000133285.7	2.79251	retained_intron	ENSMUSG00000025395.14	Prim1-202	35	28	23	49	134	363	362	39.17	28.2884	22.5525	51.2273	138.851	284.257	322.51	0.999982	6.92834	2.79251	1.77425e-05	ENSMUST00000133285
ENSMUST00000133312.1	4.74305	retained_intron	ENSMUSG00000048537.16	Phldb1-209	0	0	1	0	12	26	7	0	0	0.980545	0	12.4344	20.36	6.23638	0.999212	26.7793	4.74305	0.00078785	ENSMUST00000133312
ENSMUST00000133341.2	4.03879	lincRNA	ENSMUSG00000086593.2	Gm16548-201	0	0	0	1	0	24	8	0	0	0	1.04546	0	18.7938	7.1273	0.970004	16.436	4.03879	0.0299962	ENSMUST00000133341
ENSMUST00000133842.1	1.75119	retained_intron	ENSMUSG00000038900.17	Rpl12-204	0	13	5	3	20	21	20	0	13.1339	4.90273	3.13637	20.724	16.4446	17.8182	0.997524	3.36637	1.75119	0.0024765	ENSMUST00000133842
ENSMUST00000134140.2	2.5701	lincRNA	ENSMUSG00000089726.2	Mir17hg-201	61	197	198	86	611	1514	749	68.2677	199.029	194.148	89.9092	633.119	1185.58	667.293	0.999412	5.93851	2.5701	0.00058793	ENSMUST00000134140
ENSMUST00000134509.7	-1.17771	retained_intron	ENSMUSG00000004952.13	Rasa4-208	49	95	85	58	40	36	31	54.838	95.9784	83.3463	60.6364	41.448	28.1907	27.6183	0.999458	0.442051	-1.17771	0.000541805	ENSMUST00000134509
ENSMUST00000134564.1	-1.32409	retained_intron	ENSMUSG00000066258.13	Trim12a-205	478	762	454	473	298	236	202	534.95	769.848	445.168	494.501	308.788	184.806	179.964	0.999773	0.399402	-1.32409	0.000226673	ENSMUST00000134564
ENSMUST00000135110.1	-1.35868	processed_transcript	ENSMUSG00000085566.1	A730017L22Rik-203	313	170	280	270	113	100	135	350.292	171.751	274.553	282.273	117.091	78.3076	120.273	0.999887	0.389939	-1.35868	0.000112905	ENSMUST00000135110
ENSMUST00000135272.1	2.6384	processed_transcript	ENSMUSG00000004043.14	Stat5a-205	4	6	2	4	39	33	18	4.47657	6.06179	1.96109	4.18182	40.4118	25.8415	16.0364	0.99799	6.22639	2.6384	0.00200972	ENSMUST00000135272
ENSMUST00000135314.1	1.91558	processed_transcript	ENSMUSG00000020346.16	Mgat1-206	20	13	17	15	51	108	64	22.3829	13.1339	16.6693	15.6818	52.8462	84.5722	57.0184	0.999999	3.77266	1.91558	1.22768e-06	ENSMUST00000135314
ENSMUST00000136102.1	-1.24291	retained_intron	ENSMUSG00000028917.14	Plekhm2-203	81	63	83	64	36	41	29	90.6506	63.6488	81.3853	66.9092	37.3032	32.1061	25.8364	1	0.422519	-1.24291	2.07851e-10	ENSMUST00000136102
ENSMUST00000136258.1	2.54258	retained_intron	ENSMUSG00000058624.13	Gda-203	1	4	8	5	10	49	40	1.11914	4.0412	7.84436	5.22728	10.362	38.3707	35.6365	0.955736	5.82628	2.54258	0.0442637	ENSMUST00000136258
ENSMUST00000136811.7	2.7735	processed_transcript	ENSMUSG00000024007.15	Ppil1-204	1	0	0	2	5	6	12	1.11914	0	0	2.09091	5.181	4.69846	10.6909	0.970459	6.83767	2.7735	0.0295413	ENSMUST00000136811
ENSMUST00000137459.7	-2.79408	lincRNA	ENSMUSG00000117042.1	2700054A10Rik-201	9	8	7	2	2	0	0	10.0723	8.08239	6.86382	2.09091	2.0724	0	0	0.987092	0.144178	-2.79408	0.0129075	ENSMUST00000137459
ENSMUST00000137876.1	3.88245	retained_intron	ENSMUSG00000001228.14	Uhrf1-205	1	0	1	0	7	22	10	1.11914	0	0.980545	0	7.25341	17.2277	8.90912	0.999468	14.748	3.88245	0.000532126	ENSMUST00000137876
ENSMUST00000137903.7	-1.26379	processed_transcript	ENSMUSG00000040296.15	Ddx58-205	767	1054	882	1223	618	235	504	858.383	1064.86	864.841	1278.59	640.372	184.023	449.02	0.998854	0.416447	-1.26379	0.00114577	ENSMUST00000137903
ENSMUST00000137992.7	3.45016	processed_transcript	ENSMUSG00000040928.15	S100pbp-210	0	1	0	0	4	4	9	0	1.0103	0	0	4.1448	3.13231	8.01821	0.975564	10.9295	3.45016	0.0244365	ENSMUST00000137992
ENSMUST00000138117.1	2.27748	retained_intron	ENSMUSG00000022957.20	Itsn1-217	2	4	6	7	16	41	28	2.23829	4.0412	5.88327	7.31819	16.5792	32.1061	24.9455	0.999985	4.84831	2.27748	1.52927e-05	ENSMUST00000138117
ENSMUST00000138602.2	1.54743	retained_intron	ENSMUSG00000028163.17	Nfkb1-204	79	244	166	140	430	811	383	88.4123	246.513	162.771	146.364	445.566	635.075	341.219	0.967924	2.92295	1.54743	0.0320761	ENSMUST00000138602
ENSMUST00000139028.1	2.03328	retained_intron	ENSMUSG00000026274.11	Pask-205	4	4	6	2	10	28	23	4.47657	4.0412	5.88327	2.09091	10.362	21.9261	20.491	0.999256	4.09333	2.03328	0.000743515	ENSMUST00000139028
ENSMUST00000139058.1	-1.48198	sense_intronic	ENSMUSG00000086637.1	Gm14040-201	33	63	75	60	30	9	28	36.9317	63.6488	73.5409	62.7273	31.086	7.04769	24.9455	0.999572	0.357998	-1.48198	0.000428013	ENSMUST00000139058
ENSMUST00000139218.1	2.74891	processed_transcript	ENSMUSG00000086742.8	Gm16201-202	53	0	76	32	139	482	379	59.3146	0	74.5214	33.4546	144.032	377.443	337.656	0.998795	6.72207	2.74891	0.0012051	ENSMUST00000139218
ENSMUST00000139230.1	-1.56842	processed_transcript	ENSMUSG00000020023.18	Tmcc3-206	45	70	65	86	35	11	27	50.3614	70.7209	63.7354	89.9092	36.267	8.61384	24.0546	0.999977	0.337177	-1.56842	2.32626e-05	ENSMUST00000139230
ENSMUST00000139437.1	1.62334	processed_transcript	ENSMUSG00000018861.8	Fdxr-202	12	3	5	14	24	42	30	13.4297	3.0309	4.90273	14.6364	24.8688	32.8892	26.7274	0.999995	3.08088	1.62334	5.28188e-06	ENSMUST00000139437
ENSMUST00000139698.1	1.57442	retained_intron	ENSMUSG00000028944.14	Prkag2-208	10	12	20	9	30	60	45	11.1914	12.1236	19.6109	9.4091	31.086	46.9846	40.091	1	2.97815	1.57442	2.66315e-07	ENSMUST00000139698
ENSMUST00000140099.1	1.46768	retained_intron	ENSMUSG00000025508.13	Rplp2-206	14	25	8	14	35	71	46	15.668	25.2575	7.84436	14.6364	36.267	55.5984	40.982	0.999771	2.76578	1.46768	0.00022918	ENSMUST00000140099
ENSMUST00000140254.7	1.14155	retained_intron	ENSMUSG00000006728.12	Cdk4-207	107	146	110	119	224	452	273	119.748	147.504	107.86	124.409	232.109	353.95	243.219	0.998068	2.20618	1.14155	0.0019321	ENSMUST00000140254
ENSMUST00000140307.2	-1.57818	lincRNA	ENSMUSG00000085184.9	4933439K11Rik-202	41	27	59	53	15	13	23	45.8849	27.2781	57.8522	55.4091	15.543	10.18	20.491	0.999844	0.334904	-1.57818	0.000155508	ENSMUST00000140307
ENSMUST00000140338.1	1.34953	retained_intron	ENSMUSG00000027342.14	Pcna-204	25	10	38	18	61	81	61	27.9786	10.103	37.2607	18.8182	63.2083	63.4292	54.3456	1	2.5483	1.34953	4.90442e-07	ENSMUST00000140338
ENSMUST00000140746.1	4.31938	lincRNA	ENSMUSG00000084772.1	Gm15473-201	1	2	0	0	6	45	24	1.11914	2.0206	0	0	6.21721	35.2384	21.3819	0.986335	19.9647	4.31938	0.0136651	ENSMUST00000140746
ENSMUST00000140923.7	5.1106	retained_intron	ENSMUSG00000037820.15	Tgm2-202	0	1	0	0	11	27	20	0	1.0103	0	0	11.3982	21.1431	17.8182	1	34.5496	5.1106	8.33e-13	ENSMUST00000140923
ENSMUST00000140972.7	-1.53073	retained_intron	ENSMUSG00000004952.13	Rasa4-210	42	100	91	59	42	26	15	47.004	101.03	89.2296	61.6819	43.5204	20.36	13.3637	0.99544	0.346102	-1.53073	0.00455951	ENSMUST00000140972
ENSMUST00000141266.7	2.17486	retained_intron	ENSMUSG00000023051.11	Tarbp2-206	43	22	26	25	75	194	213	48.1232	22.2266	25.4942	26.1364	77.7151	151.917	189.764	0.997763	4.51541	2.17486	0.00223677	ENSMUST00000141266
ENSMUST00000141584.1	-1.37956	retained_intron	ENSMUSG00000036833.16	Pnpla7-208	27	12	31	26	8	14	10	30.2169	12.1236	30.3969	27.1818	8.28961	10.9631	8.90912	0.980511	0.384336	-1.37956	0.0194894	ENSMUST00000141584
ENSMUST00000141596.1	1.47706	processed_transcript	ENSMUSG00000032577.16	Mapkapk3-204	29	34	43	46	70	185	127	32.4552	34.3502	42.1634	48.091	72.5341	144.869	113.146	0.993462	2.7838	1.47706	0.00653846	ENSMUST00000141596
ENSMUST00000141866.2	1.67741	retained_intron	ENSMUSG00000006476.19	Nsmf-214	12	23	9	4	36	61	40	13.4297	23.2369	8.82491	4.18182	37.3032	47.7677	35.6365	0.999996	3.19854	1.67741	4.39737e-06	ENSMUST00000141866
ENSMUST00000141952.7	4.59239	retained_intron	ENSMUSG00000030091.17	Nup210-205	0	0	0	1	7	19	15	0	0	0	1.04546	7.25341	14.8784	13.3637	1	24.1239	4.59239	7.73648e-09	ENSMUST00000141952
ENSMUST00000142220.8	2.51013	retained_intron	ENSMUSG00000020817.16	Rabep1-205	2	3	0	0	10	6	12	2.23829	3.0309	0	0	10.362	4.69846	10.6909	0.983472	5.6967	2.51013	0.0165277	ENSMUST00000142220
ENSMUST00000142678.1	2.78382	antisense	ENSMUSG00000084821.1	Gm15880-201	0	2	3	8	10	45	32	0	2.0206	2.94164	8.36364	10.362	35.2384	28.5092	0.98429	6.88675	2.78382	0.0157097	ENSMUST00000142678
ENSMUST00000142812.7	1.79764	retained_intron	ENSMUSG00000017405.14	Nek8-205	11	5	16	14	27	70	49	12.3106	5.05149	15.6887	14.6364	27.9774	54.8153	43.6547	0.999427	3.4765	1.79764	0.000573104	ENSMUST00000142812
ENSMUST00000142950.1	3.33013	processed_transcript	ENSMUSG00000047115.15	Fam221a-205	0	0	0	2	4	14	8	0	0	0	2.09091	4.1448	10.9631	7.1273	0.997474	10.057	3.33013	0.00252634	ENSMUST00000142950
ENSMUST00000143216.1	3.61534	retained_intron	ENSMUSG00000031595.9	Pdgfrl-202	0	3	0	0	10	12	18	0	3.0309	0	0	10.362	9.39692	16.0364	0.999999	12.2554	3.61534	5.97519e-07	ENSMUST00000143216
ENSMUST00000143487.7	1.30073	retained_intron	ENSMUSG00000032577.16	Mapkapk3-206	23	28	40	22	71	115	59	25.7403	28.2884	39.2218	23	73.5703	90.0538	52.5638	0.997519	2.46354	1.30073	0.00248097	ENSMUST00000143487
ENSMUST00000143523.1	1.85231	retained_intron	ENSMUSG00000022422.13	Dscc1-203	6	0	7	6	10	25	29	6.71486	0	6.86382	6.27273	10.362	19.5769	25.8364	0.962215	3.61078	1.85231	0.0377853	ENSMUST00000143523
ENSMUST00000143839.1	2.56352	retained_intron	ENSMUSG00000099481.6	Xndc1-207	0	0	3	5	5	23	19	0	0	2.94164	5.22728	5.181	18.0108	16.9273	0.952609	5.9115	2.56352	0.0473914	ENSMUST00000143839
ENSMUST00000143866.1	-2.21183	retained_intron	ENSMUSG00000032377.8	Plscr4-202	9	7	15	5	2	4	0	10.0723	7.07209	14.7082	5.22728	2.0724	3.13231	0	0.973668	0.21586	-2.21183	0.0263318	ENSMUST00000143866
ENSMUST00000143878.1	-1.88399	retained_intron	ENSMUSG00000032231.14	Anxa2-205	21	27	14	13	2	11	5	23.502	27.2781	13.7276	13.5909	2.0724	8.61384	4.45456	0.995454	0.270934	-1.88399	0.00454603	ENSMUST00000143878
ENSMUST00000143963.1	2.84988	retained_intron	ENSMUSG00000039985.14	Sinhcaf-207	1	1	0	1	3	11	11	1.11914	1.0103	0	1.04546	3.1086	8.61384	9.80003	0.990574	7.2094	2.84988	0.00942578	ENSMUST00000143963
ENSMUST00000144106.1	1.54949	processed_transcript	ENSMUSG00000026281.15	Dtymk-204	16	23	32	43	79	108	104	17.9063	23.2369	31.3774	44.9546	81.8599	84.5722	92.6548	1	2.92714	1.54949	0	ENSMUST00000144106
ENSMUST00000144116.1	2.00297	retained_intron	ENSMUSG00000022750.18	Klhl22-206	30	62	25	25	159	119	212	33.5743	62.6385	24.5136	26.1364	164.756	93.1861	188.873	0.997359	4.00824	2.00297	0.00264102	ENSMUST00000144116
ENSMUST00000144466.1	3.47685	retained_intron	ENSMUSG00000003824.12	Syce2-203	7	2	0	0	31	30	38	7.834	2.0206	0	0	32.1222	23.4923	33.8547	1	11.1336	3.47685	0	ENSMUST00000144466
ENSMUST00000145025.7	2.76545	retained_intron	ENSMUSG00000003038.15	Hmgn2-212	1	2	4	1	16	27	9	1.11914	2.0206	3.92218	1.04546	16.5792	21.1431	8.01821	0.99677	6.7996	2.76545	0.00323019	ENSMUST00000145025
ENSMUST00000145506.1	1.97582	processed_transcript	ENSMUSG00000022901.13	Cd86-203	14	77	30	72	115	309	258	15.668	77.793	29.4164	75.2728	119.163	241.971	229.855	0.998003	3.93351	1.97582	0.00199732	ENSMUST00000145506
ENSMUST00000145508.1	-2.01722	retained_intron	ENSMUSG00000036833.16	Pnpla7-210	17	5	20	21	2	4	7	19.0254	5.05149	19.6109	21.9546	2.0724	3.13231	6.23638	0.975095	0.247033	-2.01722	0.0249052	ENSMUST00000145508
ENSMUST00000145769.7	1.65715	bidirectional_promoter_lncRNA	ENSMUSG00000052125.16	F730043M19Rik-203	2	14	10	6	35	30	21	2.23829	14.1442	9.80545	6.27273	36.267	23.4923	18.7092	0.962144	3.15393	1.65715	0.0378559	ENSMUST00000145769
ENSMUST00000145802.7	2.10508	retained_intron	ENSMUSG00000030691.15	Fchsd2-206	1	7	13	11	25	62	37	1.11914	7.07209	12.7471	11.5	25.905	48.5507	32.9637	0.999603	4.30221	2.10508	0.000397303	ENSMUST00000145802
ENSMUST00000146071.7	-1.7392	nonsense_mediated_decay	ENSMUSG00000027843.13	Ptpn22-204	80	63	95	128	30	21	42	89.5315	63.6488	93.1518	133.818	31.086	16.4446	37.4183	0.999977	0.299535	-1.7392	2.34265e-05	ENSMUST00000146071
ENSMUST00000146168.2	3.4304	retained_intron	ENSMUSG00000026712.3	Mrc1-202	2	3	73	7	50	648	197	2.23829	3.0309	71.5798	7.31819	51.81	507.433	175.51	0.961584	10.7809	3.4304	0.0384159	ENSMUST00000146168
ENSMUST00000146930.1	-1.00882	retained_intron	ENSMUSG00000018474.17	Chd3-208	73	91	74	88	35	73	36	81.6975	91.9372	72.5603	92.0001	36.267	57.1646	32.0728	0.999981	0.496952	-1.00882	1.89992e-05	ENSMUST00000146930
ENSMUST00000147424.7	-1.14634	processed_transcript	ENSMUSG00000074580.11	4931440P22Rik-202	166	134	174	124	69	95	72	185.778	135.38	170.615	129.636	71.4979	74.3922	64.1457	1	0.451771	-1.14634	3.74061e-10	ENSMUST00000147424
ENSMUST00000147814.1	1.54191	retained_intron	ENSMUSG00000001918.17	Slc1a5-207	10	20	16	22	37	86	55	11.1914	20.206	15.6887	23	38.3394	67.3446	49.0002	0.999454	2.91179	1.54191	0.000546172	ENSMUST00000147814
ENSMUST00000148104.1	-1.20976	retained_intron	ENSMUSG00000059456.13	Ptk2b-206	33	40	53	55	27	33	7	36.9317	40.412	51.9689	57.5001	27.9774	25.8415	6.23638	0.986978	0.432342	-1.20976	0.0130218	ENSMUST00000148104
ENSMUST00000148413.2	-1.62314	lincRNA	ENSMUSG00000072847.4	A530017D24Rik-202	204	113	316	211	50	75	115	228.305	114.164	309.852	220.591	51.81	58.7307	102.455	0.989606	0.324628	-1.62314	0.0103938	ENSMUST00000148413
ENSMUST00000149078.1	3.93071	processed_transcript	ENSMUSG00000085710.1	Gm12676-201	0	0	1	1	5	26	10	0	0	0.980545	1.04546	5.181	20.36	8.90912	0.958336	15.2497	3.93071	0.0416643	ENSMUST00000149078
ENSMUST00000149094.7	1.58316	retained_intron	ENSMUSG00000039356.15	Exosc2-205	10	16	12	2	24	52	32	11.1914	16.1648	11.7665	2.09091	24.8688	40.72	28.5092	0.997858	2.99626	1.58316	0.00214166	ENSMUST00000149094
ENSMUST00000149406.1	1.54708	processed_transcript	ENSMUSG00000020346.16	Mgat1-209	25	24	21	29	66	88	101	27.9786	24.2472	20.5914	30.3182	68.3893	68.9107	89.9821	1	2.92225	1.54708	1.08025e-13	ENSMUST00000149406
ENSMUST00000149479.7	1.66546	retained_intron	ENSMUSG00000027889.17	Ampd2-209	5	7	2	6	17	28	13	5.59572	7.07209	1.96109	6.27273	17.6154	21.9261	11.5819	0.995115	3.17215	1.66546	0.00488529	ENSMUST00000149479
ENSMUST00000149507.1	-1.44718	processed_transcript	ENSMUSG00000044583.13	Tlr7-206	28	25	30	46	11	9	20	31.336	25.2575	29.4164	48.091	11.3982	7.04769	17.8182	0.997116	0.366738	-1.44718	0.00288372	ENSMUST00000149507
ENSMUST00000149590.7	-1.14105	retained_intron	ENSMUSG00000010609.15	Psen2-211	77	64	46	70	44	24	30	86.174	64.6591	45.1051	73.1819	45.5928	18.7938	26.7274	0.984454	0.453429	-1.14105	0.0155457	ENSMUST00000149590
ENSMUST00000149746.1	2.78529	retained_intron	ENSMUSG00000058392.13	Rrp1b-206	2	2	0	0	8	16	6	2.23829	2.0206	0	0	8.28961	12.5292	5.34547	0.996389	6.89376	2.78529	0.00361129	ENSMUST00000149746
ENSMUST00000151001.1	3.62534	retained_intron	ENSMUSG00000007872.3	Id3-203	1	0	1	1	1	36	12	1.11914	0	0.980545	1.04546	1.0362	28.1907	10.6909	0.96817	12.3406	3.62534	0.0318298	ENSMUST00000151001
ENSMUST00000151023.7	3.71569	retained_intron	ENSMUSG00000025321.14	Itgb8-203	0	4	2	0	21	36	20	0	4.0412	1.96109	0	21.7602	28.1907	17.8182	1	13.1381	3.71569	1.07025e-13	ENSMUST00000151023
ENSMUST00000151029.2	-2.48252	lincRNA	ENSMUSG00000047462.9	Gpr141b-201	6	16	10	8	3	2	0	6.71486	16.1648	9.80545	8.36364	3.1086	1.56615	0	0.998657	0.178932	-2.48252	0.00134278	ENSMUST00000151029
ENSMUST00000151277.1	-1.7869	processed_transcript	ENSMUSG00000020387.15	Jade2-204	6	16	9	11	5	1	3	6.71486	16.1648	8.82491	11.5	5.181	0.783076	2.67274	0.95106	0.289793	-1.7869	0.0489399	ENSMUST00000151277
ENSMUST00000151582.1	1.39062	retained_intron	ENSMUSG00000003847.16	Nfat5-212	13	17	18	15	33	76	40	14.5489	17.1751	17.6498	15.6818	34.1946	59.5138	35.6365	0.984234	2.62192	1.39062	0.0157657	ENSMUST00000151582
ENSMUST00000151790.1	1.29643	processed_transcript	ENSMUSG00000018583.5	G3bp1-202	26	19	16	19	62	55	54	29.0977	19.1957	15.6887	19.8637	64.2445	43.0692	48.1092	0.999956	2.4562	1.29643	4.35867e-05	ENSMUST00000151790
ENSMUST00000151894.8	1.62062	retained_intron	ENSMUSG00000021196.14	Pfkp-212	250	470	335	357	893	1925	1060	279.786	474.841	328.483	373.228	925.327	1507.42	944.367	0.998023	3.07507	1.62062	0.00197737	ENSMUST00000151894
ENSMUST00000152010.1	2.40985	retained_intron	ENSMUSG00000003382.18	Etv3-204	4	19	0	3	43	60	22	4.47657	19.1957	0	3.13637	44.5566	46.9846	19.6001	0.985337	5.31418	2.40985	0.0146632	ENSMUST00000152010
ENSMUST00000153171.1	3.78553	retained_intron	ENSMUSG00000023051.11	Tarbp2-211	2	2	1	3	19	50	42	2.23829	2.0206	0.980545	3.13637	19.6878	39.1538	37.4183	1	13.7898	3.78553	9.69703e-10	ENSMUST00000153171
ENSMUST00000153269.2	2.01725	processed_transcript	ENSMUSG00000038732.15	Mboat1-203	7	8	11	4	45	24	35	7.834	8.08239	10.786	4.18182	46.629	18.7938	31.1819	0.960564	4.04812	2.01725	0.0394363	ENSMUST00000153269
ENSMUST00000153626.1	1.91499	retained_intron	ENSMUSG00000027889.17	Ampd2-210	7	2	0	3	15	18	10	7.834	2.0206	0	3.13637	15.543	14.0954	8.90912	0.993879	3.77112	1.91499	0.00612102	ENSMUST00000153626
ENSMUST00000154092.1	1.02915	retained_intron	ENSMUSG00000041268.17	Dmxl2-208	118	187	77	117	194	406	312	132.059	188.926	75.502	122.318	201.023	317.929	277.965	0.964878	2.04082	1.02915	0.0351221	ENSMUST00000154092
ENSMUST00000154382.1	2.38617	retained_intron	ENSMUSG00000004317.14	Clcn5-205	2	8	2	1	22	28	12	2.23829	8.08239	1.96109	1.04546	22.7964	21.9261	10.6909	0.998304	5.22769	2.38617	0.00169589	ENSMUST00000154382
ENSMUST00000154447.1	1.2645	processed_transcript	ENSMUSG00000028676.17	Srsf10-210	10	11	6	10	15	36	30	11.1914	11.1133	5.88327	10.4546	15.543	28.1907	26.7274	0.988904	2.40245	1.2645	0.0110962	ENSMUST00000154447
ENSMUST00000154751.5	1.61844	retained_intron	ENSMUSG00000025747.12	Tyms-206	12	1	21	2	20	44	36	13.4297	1.0103	20.5914	2.09091	20.724	34.4554	32.0728	0.955768	3.07043	1.61844	0.0442319	ENSMUST00000154751
ENSMUST00000154763.1	3.32167	retained_intron	ENSMUSG00000024579.7	Pcyox1l-202	1	3	4	0	5	57	23	1.11914	3.0309	3.92218	0	5.181	44.6353	20.491	0.977464	9.99821	3.32167	0.0225361	ENSMUST00000154763
ENSMUST00000155107.7	-1.50165	nonsense_mediated_decay	ENSMUSG00000020718.12	Polg2-206	115	110	200	154	52	78	48	128.701	111.133	196.109	161	53.8824	61.08	42.7638	0.999999	0.353149	-1.50165	9.75194e-07	ENSMUST00000155107
ENSMUST00000155183.1	1.33959	retained_intron	ENSMUSG00000030759.16	Far1-209	26	47	47	35	73	141	132	29.0977	47.4841	46.0856	36.5909	75.6427	110.414	117.6	0.999996	2.53079	1.33959	3.96038e-06	ENSMUST00000155183
ENSMUST00000155994.1	6.01968	retained_intron	ENSMUSG00000027398.13	Il1b-203	0	1	0	0	12	105	12	0	1.0103	0	0	12.4344	82.223	10.6909	0.999915	64.8789	6.01968	8.52638e-05	ENSMUST00000155994
ENSMUST00000156046.1	2.24243	retained_intron	ENSMUSG00000020526.12	Znhit3-205	0	5	3	4	14	29	10	0	5.05149	2.94164	4.18182	14.5068	22.7092	8.90912	0.960409	4.73194	2.24243	0.0395913	ENSMUST00000156046
ENSMUST00000156739.1	3.37809	retained_intron	ENSMUSG00000028789.16	Azin2-207	8	11	24	11	127	262	117	8.95315	11.1133	23.5331	11.5	131.598	205.166	104.237	1	10.397	3.37809	3.47857e-07	ENSMUST00000156739
ENSMUST00000158630.1	2.4478	snoRNA	ENSMUSG00000089255.1	Snora78-201	2	2	1	1	13	14	5	2.23829	2.0206	0.980545	1.04546	13.4706	10.9631	4.45456	0.973517	5.45585	2.4478	0.0264831	ENSMUST00000158630
ENSMUST00000160221.1	1.31575	retained_intron	ENSMUSG00000038658.15	Ric1-202	28	52	35	37	59	153	128	31.336	52.5355	34.3191	38.6819	61.1359	119.811	114.037	0.977897	2.48932	1.31575	0.0221027	ENSMUST00000160221
ENSMUST00000160579.1	1.07773	retained_intron	ENSMUSG00000022858.16	Tra2b-203	27	68	56	65	103	164	131	30.2169	68.7003	54.9105	67.9546	106.729	128.425	116.709	1	2.11071	1.07773	6.27269e-08	ENSMUST00000160579
ENSMUST00000161503.1	3.38521	processed_transcript	ENSMUSG00000026656.15	Fcgr2b-206	17	41	48	46	169	1156	254	19.0254	41.4223	47.0662	48.091	175.118	905.236	226.292	0.954821	10.4484	3.38521	0.0451793	ENSMUST00000161503
ENSMUST00000161730.1	3.07032	retained_intron	ENSMUSG00000026656.15	Fcgr2b-207	2	3	16	13	41	152	74	2.23829	3.0309	15.6887	13.5909	42.4842	119.028	65.9275	0.990904	8.3996	3.07032	0.00909618	ENSMUST00000161730
ENSMUST00000161760.1	2.13444	retained_intron	ENSMUSG00000026694.19	Mettl13-205	2	8	8	2	20	43	17	2.23829	8.08239	7.84436	2.09091	20.724	33.6723	15.1455	0.980555	4.39067	2.13444	0.0194448	ENSMUST00000161760
ENSMUST00000162209.1	-1.02276	antisense	ENSMUSG00000089810.1	Gm16536-201	599	693	754	787	362	373	466	670.367	700.137	739.331	822.774	375.105	292.087	415.165	1	0.492172	-1.02276	0	ENSMUST00000162209
ENSMUST00000163992.2	3.74606	retained_intron	ENSMUSG00000015316.11	Slamf1-202	0	13	0	0	124	17	15	0	13.1339	0	0	128.489	13.3123	13.3637	0.950249	13.4176	3.74606	0.0497509	ENSMUST00000163992
ENSMUST00000164211.1	-1.20438	retained_intron	ENSMUSG00000034751.16	Mast4-203	142	170	168	135	116	28	73	158.918	171.751	164.732	141.137	120.199	21.9261	65.0366	0.996845	0.433955	-1.20438	0.00315485	ENSMUST00000164211
ENSMUST00000164915.7	1.53995	nonsense_mediated_decay	ENSMUSG00000001424.14	Snd1-203	6	14	2	6	25	20	26	6.71486	14.1442	1.96109	6.27273	25.905	15.6615	23.1637	0.983434	2.90784	1.53995	0.0165657	ENSMUST00000164915
ENSMUST00000165405.1	1.93461	retained_intron	ENSMUSG00000020111.15	Micu1-203	2	14	13	10	38	37	53	2.23829	14.1442	12.7471	10.4546	39.3756	28.9738	47.2183	0.999994	3.82274	1.93461	6.49756e-06	ENSMUST00000165405
ENSMUST00000165664.1	6.44941	processed_transcript	ENSMUSG00000032578.7	Cish-202	1	6	8	8	286	1410	332	1.11914	6.06179	7.84436	8.36364	296.353	1104.14	295.783	1	87.3907	6.44941	7.35366e-08	ENSMUST00000165664
ENSMUST00000166606.1	2.57421	antisense	ENSMUSG00000091623.1	Gm17092-201	6	6	3	4	28	25	50	6.71486	6.06179	2.94164	4.18182	29.0136	19.5769	44.5456	0.998779	5.95545	2.57421	0.00122118	ENSMUST00000166606
ENSMUST00000167000.7	1.23913	retained_intron	ENSMUSG00000001416.13	Cct3-206	13	37	13	33	65	77	55	14.5489	37.3811	12.7471	34.5	67.3531	60.2969	49.0002	0.998543	2.36056	1.23913	0.00145705	ENSMUST00000167000
ENSMUST00000170135.1	1.56476	retained_intron	ENSMUSG00000022370.13	Mrpl13-204	3	31	14	12	45	65	44	3.35743	31.3193	13.7276	12.5455	46.629	50.9	39.2001	0.999785	2.95829	1.56476	0.000214638	ENSMUST00000170135
ENSMUST00000170750.1	1.1535	retained_intron	ENSMUSG00000029701.15	Rbm28-205	10	25	12	11	27	48	39	11.1914	25.2575	11.7665	11.5	27.9774	37.5877	34.7456	0.998117	2.22453	1.1535	0.0018827	ENSMUST00000170750
ENSMUST00000172523.1	1.18586	retained_intron	ENSMUSG00000007050.17	Lsm2-203	14	20	9	9	26	48	32	15.668	20.206	8.82491	9.4091	26.9412	37.5877	28.5092	0.99821	2.275	1.18586	0.00178983	ENSMUST00000172523
ENSMUST00000173410.1	2.59752	retained_intron	ENSMUSG00000020899.16	Pfas-207	2	3	0	1	16	11	8	2.23829	3.0309	0	1.04546	16.5792	8.61384	7.1273	0.985209	6.05244	2.59752	0.0147909	ENSMUST00000173410
ENSMUST00000173426.1	-1.46504	retained_intron	ENSMUSG00000024300.17	Myo1f-203	199	163	249	165	58	89	99	222.71	164.679	244.156	172.5	60.0997	69.6938	88.2003	1	0.362225	-1.46504	5.6127e-11	ENSMUST00000173426
ENSMUST00000173818.7	1.34863	retained_intron	ENSMUSG00000015165.16	Hnrnpl-207	14	27	20	15	41	74	56	15.668	27.2781	19.6109	15.6818	42.4842	57.9476	49.8911	1	2.5467	1.34863	1.75737e-08	ENSMUST00000173818
ENSMUST00000174163.1	2.26112	processed_transcript	ENSMUSG00000050088.9	1600012H06Rik-204	4	1	2	0	6	17	11	4.47657	1.0103	1.96109	0	6.21721	13.3123	9.80003	0.994686	4.79365	2.26112	0.00531431	ENSMUST00000174163
ENSMUST00000174173.1	1.85624	retained_intron	ENSMUSG00000092203.7	1110038B12Rik-206	2	15	6	9	28	53	23	2.23829	15.1545	5.88327	9.4091	29.0136	41.503	20.491	0.985861	3.62063	1.85624	0.014139	ENSMUST00000174173
ENSMUST00000174464.1	1.62316	retained_intron	ENSMUSG00000092203.7	1110038B12Rik-207	14	33	13	12	58	89	49	15.668	33.3399	12.7471	12.5455	60.0997	69.6938	43.6547	0.999875	3.0805	1.62316	0.00012465	ENSMUST00000174464
ENSMUST00000176966.1	1.37651	retained_intron	ENSMUSG00000093674.7	Rpl41-205	18	14	16	13	42	64	35	20.1446	14.1442	15.6887	13.5909	43.5204	50.1169	31.1819	0.99997	2.59639	1.37651	3.03125e-05	ENSMUST00000176966
ENSMUST00000177031.7	1.88099	retained_intron	ENSMUSG00000073434.12	Wdr90-209	4	6	6	2	18	29	13	4.47657	6.06179	5.88327	2.09091	18.6516	22.7092	11.5819	0.998662	3.68327	1.88099	0.00133833	ENSMUST00000177031
ENSMUST00000177165.1	1.65743	processed_transcript	ENSMUSG00000087385.8	Frg2f1-204	17	14	14	5	41	56	43	19.0254	14.1442	13.7276	5.22728	42.4842	43.8523	38.3092	0.951279	3.15455	1.65743	0.0487212	ENSMUST00000177165
ENSMUST00000178628.8	1.30907	lincRNA	ENSMUSG00000075511.9	1700001L05Rik-203	61	59	104	49	176	157	247	68.2677	59.6076	101.977	51.2273	182.371	122.943	220.055	0.968469	2.47782	1.30907	0.0315308	ENSMUST00000178628
ENSMUST00000180551.1	6.0133	lincRNA	ENSMUSG00000097474.1	Gm26584-201	0	0	0	0	30	14	7	0	0	0	0	31.086	10.9631	6.23638	0.999992	64.5927	6.0133	7.56086e-06	ENSMUST00000180551
ENSMUST00000180554.1	1.11572	retained_intron	ENSMUSG00000037926.15	Ssh2-206	12	12	21	15	38	47	28	13.4297	12.1236	20.5914	15.6818	39.3756	36.8046	24.9455	0.99448	2.16704	1.11572	0.00551986	ENSMUST00000180554
ENSMUST00000180693.7	1.29897	antisense	ENSMUSG00000097471.8	5830432E09Rik-201	124	172	266	136	435	432	602	138.774	173.771	260.825	142.182	450.747	338.289	536.329	0.997934	2.46052	1.29897	0.00206583	ENSMUST00000180693
ENSMUST00000180721.1	1.78307	retained_intron	ENSMUSG00000073437.10	D330041H03Rik-204	16	28	9	25	52	125	68	17.9063	28.2884	8.82491	26.1364	53.8824	97.8845	60.582	0.996534	3.44157	1.78307	0.00346595	ENSMUST00000180721
ENSMUST00000180770.2	-1.39603	antisense	ENSMUSG00000097597.2	Gm26674-201	66	50	75	82	13	33	46	73.8635	50.5149	73.5409	85.7274	13.4706	25.8415	40.982	0.999882	0.379973	-1.39603	0.000118152	ENSMUST00000180770
ENSMUST00000180779.1	1.58044	lincRNA	ENSMUSG00000097772.7	5430416N02Rik-201	17	29	28	34	52	143	97	19.0254	29.2987	27.4553	35.5455	53.8824	111.98	86.4185	0.992176	2.99062	1.58044	0.00782381	ENSMUST00000180779
ENSMUST00000180844.1	2.20688	lincRNA	ENSMUSG00000097664.1	Gm26765-201	5	10	6	9	31	49	44	5.59572	10.103	5.88327	9.4091	32.1222	38.3707	39.2001	0.999992	4.61675	2.20688	7.53182e-06	ENSMUST00000180844
ENSMUST00000180999.1	-1.08078	antisense	ENSMUSG00000097876.1	Gm16892-201	22	30	40	40	15	25	14	24.6212	30.309	39.2218	41.8182	15.543	19.5769	12.4728	0.992026	0.472775	-1.08078	0.0079737	ENSMUST00000180999
ENSMUST00000181841.1	-1.42931	antisense	ENSMUSG00000097083.1	D930019O06Rik-201	121	84	69	121	68	30	24	135.416	84.8651	67.6576	126.5	70.4617	23.4923	21.3819	0.969312	0.37131	-1.42931	0.0306884	ENSMUST00000181841
ENSMUST00000181940.1	1.14901	antisense	ENSMUSG00000097471.8	5830432E09Rik-202	132	102	189	97	234	390	391	147.727	103.05	185.323	101.409	242.471	305.4	348.347	0.999968	2.21761	1.14901	3.15412e-05	ENSMUST00000181940
ENSMUST00000183516.1	2.53916	retained_intron	ENSMUSG00000024095.15	Hnrnpll-202	35	59	40	65	172	559	333	39.17	59.6076	39.2218	67.9546	178.227	437.74	296.674	0.997588	5.81251	2.53916	0.00241159	ENSMUST00000183516
ENSMUST00000183966.7	-1.56811	lincRNA	ENSMUSG00000098912.7	1500004A13Rik-203	24	24	40	25	12	14	6	26.8594	24.2472	39.2218	26.1364	12.4344	10.9631	5.34547	0.999988	0.33725	-1.56811	1.16576e-05	ENSMUST00000183966
ENSMUST00000184112.7	-1.38541	nonsense_mediated_decay	ENSMUSG00000039853.18	Trim14-206	17	31	33	36	16	13	8	19.0254	31.3193	32.358	37.6364	16.5792	10.18	7.1273	0.999641	0.382782	-1.38541	0.000358669	ENSMUST00000184112
ENSMUST00000184161.1	2.49201	lincRNA	ENSMUSG00000098434.1	2010110E17Rik-201	1	4	0	2	10	21	8	1.11914	4.0412	0	2.09091	10.362	16.4446	7.1273	0.99116	5.6256	2.49201	0.00884033	ENSMUST00000184161
ENSMUST00000184297.7	2.11602	nonsense_mediated_decay	ENSMUSG00000024095.15	Hnrnpll-203	10	12	10	11	41	82	46	11.1914	12.1236	9.80545	11.5	42.4842	64.2123	40.982	1	4.33497	2.11602	1.14874e-07	ENSMUST00000184297
ENSMUST00000184578.7	2.56549	retained_intron	ENSMUSG00000024095.15	Hnrnpll-204	92	223	192	169	618	1888	1121	102.961	225.297	188.265	176.682	640.372	1478.45	998.712	0.998446	5.91955	2.56549	0.00155405	ENSMUST00000184578
ENSMUST00000184726.1	2.13405	retained_intron	ENSMUSG00000024095.15	Hnrnpll-206	9	19	7	2	34	69	44	10.0723	19.1957	6.86382	2.09091	35.2308	54.0323	39.2001	0.999999	4.38949	2.13405	8.21724e-07	ENSMUST00000184726
ENSMUST00000184889.1	2.02103	retained_intron	ENSMUSG00000024095.15	Hnrnpll-207	227	327	237	215	833	1535	1249	254.046	330.368	232.389	224.773	863.155	1202.02	1112.75	1	4.05874	2.02103	0	ENSMUST00000184889
ENSMUST00000185408.6	6.32453	retained_intron	ENSMUSG00000026193.15	Fn1-202	0	0	0	0	0	70	11	0	0	0	0	0	54.8153	9.80003	1	80.1443	6.32453	9.99201e-16	ENSMUST00000185408
ENSMUST00000185614.1	1.02876	retained_intron	ENSMUSG00000010453.12	Kansl3-202	29	51	22	45	74	82	105	32.4552	51.5252	21.572	47.0455	76.6789	64.2123	93.5458	0.986952	2.04027	1.02876	0.0130477	ENSMUST00000185614
ENSMUST00000185694.1	-1.04752	lincRNA	ENSMUSG00000056418.3	BC043934-202	49	37	67	47	24	35	25	54.838	37.3811	65.6965	49.1364	24.8688	27.4077	22.2728	0.999525	0.483799	-1.04752	0.000475029	ENSMUST00000185694
ENSMUST00000185887.1	4.30173	retained_intron	ENSMUSG00000043154.15	Ppp2r3a-205	0	1	0	0	4	19	11	0	1.0103	0	0	4.1448	14.8784	9.80003	0.998129	19.722	4.30173	0.00187072	ENSMUST00000185887
ENSMUST00000186044.1	2.87351	retained_intron	ENSMUSG00000026020.9	Nop58-204	0	5	0	0	7	17	13	0	5.05149	0	0	7.25341	13.3123	11.5819	0.999903	7.32844	2.87351	9.73073e-05	ENSMUST00000186044
ENSMUST00000187375.1	2.9391	processed_transcript	ENSMUSG00000026305.15	Lrrfip1-207	1	3	1	3	9	34	19	1.11914	3.0309	0.980545	3.13637	9.32581	26.6246	16.9273	0.995531	7.66933	2.9391	0.00446862	ENSMUST00000187375
ENSMUST00000188511.1	3.30697	retained_intron	ENSMUSG00000026014.15	Raph1-207	0	2	2	1	16	26	8	0	2.0206	1.96109	1.04546	16.5792	20.36	7.1273	0.998629	9.89687	3.30697	0.00137092	ENSMUST00000188511
ENSMUST00000188612.1	2.2824	retained_intron	ENSMUSG00000043154.15	Ppp2r3a-206	7	10	0	1	14	34	35	7.834	10.103	0	1.04546	14.5068	26.6246	31.1819	0.998895	4.86485	2.2824	0.0011046	ENSMUST00000188612
ENSMUST00000189288.1	-2.08601	lincRNA	ENSMUSG00000100658.1	F730311O21Rik-201	289	309	212	362	90	38	104	323.432	312.182	207.876	378.455	93.2581	29.7569	92.6548	1	0.235532	-2.08601	1.4256e-11	ENSMUST00000189288
ENSMUST00000190127.1	1.36648	retained_intron	ENSMUSG00000032803.15	Cdv3-206	21	38	29	15	60	103	71	23.502	38.3914	28.4358	15.6818	62.1721	80.6569	63.2548	1	2.57841	1.36648	8.90114e-08	ENSMUST00000190127
ENSMUST00000190235.1	1.56728	antisense	ENSMUSG00000086119.2	Gm2415-204	21	13	35	6	46	96	57	23.502	13.1339	34.3191	6.27273	47.6652	75.1753	50.782	0.995014	2.96345	1.56728	0.0049859	ENSMUST00000190235
ENSMUST00000190826.1	-1.59221	processed_transcript	ENSMUSG00000063522.5	2010109I03Rik-202	10	10	15	19	5	0	9	11.1914	10.103	14.7082	19.8637	5.181	0	8.01821	0.953799	0.331663	-1.59221	0.0462007	ENSMUST00000190826
ENSMUST00000190917.1	-1.93176	lincRNA	ENSMUSG00000100813.1	Gm28874-201	25	23	18	15	4	15	0	27.9786	23.2369	17.6498	15.6818	4.1448	11.7461	0	0.99718	0.262109	-1.93176	0.00282018	ENSMUST00000190917
ENSMUST00000191294.1	6.93199	retained_intron	ENSMUSG00000026442.14	Nfasc-210	0	0	0	0	1	114	11	0	0	0	0	1.0362	89.2707	9.80003	1	122.106	6.93199	0	ENSMUST00000191294
ENSMUST00000191439.1	-1.06156	retained_intron	ENSMUSG00000022587.14	Ly6e-216	139	132	176	205	65	127	85	155.561	133.359	172.576	214.318	67.3531	99.4507	75.7275	0.999915	0.479115	-1.06156	8.48423e-05	ENSMUST00000191439
ENSMUST00000191621.1	3.52692	retained_intron	ENSMUSG00000026630.9	Batf3-202	1	0	3	0	8	19	22	1.11914	0	2.94164	0	8.28961	14.8784	19.6001	0.999986	11.5268	3.52692	1.37709e-05	ENSMUST00000191621
ENSMUST00000192377.5	1.27768	retained_intron	ENSMUSG00000001415.10	Smg5-204	6	15	16	2	20	36	27	6.71486	15.1545	15.6887	2.09091	20.724	28.1907	24.0546	0.978602	2.42448	1.27768	0.0213976	ENSMUST00000192377
ENSMUST00000192748.1	-1.11976	antisense	ENSMUSG00000103649.1	Gm37768-201	102	104	106	132	49	49	78	114.153	105.071	103.938	138	50.7738	38.3707	69.4911	1	0.460169	-1.11976	8.79725e-08	ENSMUST00000192748
ENSMUST00000192874.1	2.15505	retained_intron	ENSMUSG00000037447.16	Arid5a-215	6	25	8	8	46	93	49	6.71486	25.2575	7.84436	8.36364	47.6652	72.8261	43.6547	0.999924	4.45385	2.15505	7.63482e-05	ENSMUST00000192874
ENSMUST00000192965.1	-1.39569	lincRNA	ENSMUSG00000103174.1	Gm37168-201	161	100	211	113	69	52	68	180.182	101.03	206.895	118.136	71.4979	40.72	60.582	0.995232	0.380062	-1.39569	0.00476833	ENSMUST00000192965
ENSMUST00000193482.1	-1.01524	retained_intron	ENSMUSG00000039318.12	Rab3gap2-203	71	54	62	94	36	52	34	79.4592	54.5561	60.7938	98.2728	37.3032	40.72	30.291	0.985693	0.494745	-1.01524	0.0143067	ENSMUST00000193482
ENSMUST00000193539.5	4.10463	processed_transcript	ENSMUSG00000079164.8	Tlr5-203	1	0	0	0	2	28	5	1.11914	0	0	0	2.0724	21.9261	4.45456	0.975686	17.2035	4.10463	0.0243142	ENSMUST00000193539
ENSMUST00000193977.5	3.34935	nonsense_mediated_decay	ENSMUSG00000037474.13	Dtl-203	5	0	0	0	6	30	23	5.59572	0	0	0	6.21721	23.4923	20.491	0.994196	10.1919	3.34935	0.00580389	ENSMUST00000193977
ENSMUST00000194503.1	3.97184	lincRNA	ENSMUSG00000104340.1	Gm10522-201	0	2	0	1	7	27	21	0	2.0206	0	1.04546	7.25341	21.1431	18.7092	0.999921	15.6907	3.97184	7.87153e-05	ENSMUST00000194503
ENSMUST00000196660.1	-1.00813	antisense	ENSMUSG00000106617.1	Gm36266-201	62	39	59	48	23	46	23	69.3869	39.4017	57.8522	50.1819	23.8326	36.0215	20.491	0.976274	0.497192	-1.00813	0.0237264	ENSMUST00000196660
ENSMUST00000196860.1	1.58691	retained_intron	ENSMUSG00000049327.17	Kmt5a-211	16	36	11	41	51	141	93	17.9063	36.3708	10.786	42.8637	52.8462	110.414	82.8548	0.960464	3.00406	1.58691	0.039536	ENSMUST00000196860
ENSMUST00000197805.1	1.49716	retained_intron	ENSMUSG00000027881.14	Prpf38b-207	161	254	251	225	433	1090	732	180.182	256.616	246.117	235.228	448.675	853.553	652.148	0.99514	2.82287	1.49716	0.00485985	ENSMUST00000197805
ENSMUST00000198041.1	1.22449	sense_intronic	ENSMUSG00000106032.1	Gm42463-201	7	12	17	7	20	41	28	7.834	12.1236	16.6693	7.31819	20.724	32.1061	24.9455	0.991979	2.33673	1.22449	0.00802081	ENSMUST00000198041
ENSMUST00000198774.1	1.24344	retained_intron	ENSMUSG00000028066.15	Pmf1-207	8	16	21	10	23	48	44	8.95315	16.1648	20.5914	10.4546	23.8326	37.5877	39.2001	0.994313	2.36763	1.24344	0.00568704	ENSMUST00000198774
ENSMUST00000199353.1	1.55571	retained_intron	ENSMUSG00000032477.14	Cdc25a-206	6	15	8	2	20	35	26	6.71486	15.1545	7.84436	2.09091	20.724	27.4077	23.1637	0.999651	2.93977	1.55571	0.000348961	ENSMUST00000199353
ENSMUST00000199502.1	-1.70835	retained_intron	ENSMUSG00000004952.13	Rasa4-213	14	48	40	30	18	7	7	15.668	48.4944	39.2218	31.3637	18.6516	5.48153	6.23638	0.983882	0.30601	-1.70835	0.0161182	ENSMUST00000199502
ENSMUST00000199588.1	1.77021	retained_intron	ENSMUSG00000028163.17	Nfkb1-210	9	19	5	9	40	64	25	10.0723	19.1957	4.90273	9.4091	41.448	50.1169	22.2728	0.96794	3.41104	1.77021	0.0320596	ENSMUST00000199588
ENSMUST00000200289.1	-2.76401	nonsense_mediated_decay	ENSMUSG00000001025.8	S100a6-204	32	14	9	22	4	3	2	35.8126	14.1442	8.82491	23	4.1448	2.34923	1.78182	0.993242	0.147214	-2.76401	0.00675794	ENSMUST00000200289
ENSMUST00000200479.1	3.59888	retained_intron	ENSMUSG00000029591.14	Ung-206	1	0	2	4	30	32	20	1.11914	0	1.96109	4.18182	31.086	25.0584	17.8182	1	12.1163	3.59888	4.60698e-12	ENSMUST00000200479
ENSMUST00000200690.1	1.24175	retained_intron	ENSMUSG00000029552.19	Tes-205	10	20	5	14	22	43	39	11.1914	20.206	4.90273	14.6364	22.7964	33.6723	34.7456	0.992314	2.36485	1.24175	0.00768629	ENSMUST00000200690
ENSMUST00000200945.3	-1.43696	processed_transcript	ENSMUSG00000040751.12	Lat2-204	35	45	24	48	17	10	20	39.17	45.4635	23.5331	50.1819	17.6154	7.83076	17.8182	0.998611	0.369345	-1.43696	0.00138854	ENSMUST00000200945
ENSMUST00000201110.1	3.26663	retained_intron	ENSMUSG00000029135.10	Fosl2-202	7	2	7	1	38	89	31	7.834	2.0206	6.86382	1.04546	39.3756	69.6938	27.6183	0.998655	9.62395	3.26663	0.00134469	ENSMUST00000201110
ENSMUST00000201431.3	1.88867	retained_intron	ENSMUSG00000029657.15	Hsph1-204	13	25	5	8	52	40	73	14.5489	25.2575	4.90273	8.36364	53.8824	31.3231	65.0366	0.985572	3.70294	1.88867	0.0144277	ENSMUST00000201431
ENSMUST00000201477.1	-2.1759	antisense	ENSMUSG00000106888.1	Gm42848-201	20	5	22	27	2	6	6	22.3829	5.05149	21.572	28.2273	2.0724	4.69846	5.34547	0.970412	0.221305	-2.1759	0.0295876	ENSMUST00000201477
ENSMUST00000201674.1	1.0985	retained_intron	ENSMUSG00000023104.9	Rfc2-205	17	33	22	30	48	85	60	19.0254	33.3399	21.572	31.3637	49.7376	66.5615	53.4547	0.999992	2.14132	1.0985	8.22784e-06	ENSMUST00000201674
ENSMUST00000201832.1	-1.64208	retained_intron	ENSMUSG00000040751.12	Lat2-207	175	164	137	128	73	38	51	195.85	165.689	134.335	133.818	75.6427	29.7569	45.4365	1	0.320393	-1.64208	2.13725e-10	ENSMUST00000201832
ENSMUST00000201919.1	-2.1539	retained_intron	ENSMUSG00000029561.17	Oasl2-209	16	59	22	34	9	5	10	17.9063	59.6076	21.572	35.5455	9.32581	3.91538	8.90912	0.956716	0.224704	-2.1539	0.0432842	ENSMUST00000201919
ENSMUST00000202544.1	-1.6499	retained_intron	ENSMUSG00000106734.3	Gm20559-205	70	114	74	87	39	27	26	78.34	115.174	72.5603	90.9546	40.4118	21.1431	23.1637	1	0.318662	-1.6499	1.48723e-09	ENSMUST00000202544
ENSMUST00000202746.1	-1.44008	retained_intron	ENSMUSG00000040751.12	Lat2-210	107	150	97	110	64	38	41	119.748	151.545	95.1129	115	66.3169	29.7569	36.5274	1	0.368548	-1.44008	2.77968e-07	ENSMUST00000202746
ENSMUST00000203054.2	1.33556	retained_intron	ENSMUSG00000036371.6	Serbp1-202	17	21	11	19	34	78	44	19.0254	21.2163	10.786	19.8637	35.2308	61.08	39.2001	0.985733	2.52373	1.33556	0.0142673	ENSMUST00000203054
ENSMUST00000203182.1	2.91141	retained_intron	ENSMUSG00000047115.15	Fam221a-206	0	1	4	4	12	40	15	0	1.0103	3.92218	4.18182	12.4344	31.3231	13.3637	0.957011	7.52353	2.91141	0.0429895	ENSMUST00000203182
ENSMUST00000203327.1	-3.93876	retained_intron	ENSMUSG00000027961.7	Lrrc39-202	45	0	67	3	0	1	5	50.3614	0	65.6965	3.13637	0	0.783076	4.45456	0.98787	0.0652104	-3.93876	0.0121304	ENSMUST00000203327
ENSMUST00000204104.1	1.67931	retained_intron	ENSMUSG00000030057.15	Cnbp-206	19	16	13	12	42	92	42	21.2637	16.1648	12.7471	12.5455	43.5204	72.043	37.4183	0.986536	3.20274	1.67931	0.0134636	ENSMUST00000204104
ENSMUST00000204136.1	2.75678	processed_transcript	ENSMUSG00000053007.9	Creb5-207	0	4	2	1	20	10	13	0	4.0412	1.96109	1.04546	20.724	7.83076	11.5819	0.976568	6.75888	2.75678	0.0234322	ENSMUST00000204136
ENSMUST00000204270.2	1.62992	processed_transcript	ENSMUSG00000029860.16	Zyx-210	5	7	6	11	13	41	29	5.59572	7.07209	5.88327	11.5	13.4706	32.1061	25.8364	0.963112	3.09495	1.62992	0.0368878	ENSMUST00000204270
ENSMUST00000204330.1	5.45783	antisense	ENSMUSG00000108239.1	Gm19434-201	0	2	0	2	29	115	57	0	2.0206	0	2.09091	30.0498	90.0538	50.782	0.999993	43.9512	5.45783	7.29576e-06	ENSMUST00000204330
ENSMUST00000204365.1	3.4425	retained_intron	ENSMUSG00000002870.8	Mcm2-205	0	0	4	5	22	42	29	0	0	3.92218	5.22728	22.7964	32.8892	25.8364	1	10.8717	3.4425	0	ENSMUST00000204365
ENSMUST00000204550.1	2.73271	retained_intron	ENSMUSG00000030103.11	Bhlhe40-204	17	29	11	30	114	246	164	19.0254	29.2987	10.786	31.3637	118.127	192.637	146.11	1	6.64701	2.73271	2.634e-12	ENSMUST00000204550
ENSMUST00000205351.1	1.09237	retained_intron	ENSMUSG00000030795.18	Fus-216	28	60	38	37	87	117	98	31.336	60.6179	37.2607	38.6819	90.1495	91.6199	87.3094	0.995937	2.13224	1.09237	0.00406272	ENSMUST00000205351
ENSMUST00000205517.1	-1.46058	nonsense_mediated_decay	ENSMUSG00000049553.11	Polr1a-203	39	20	23	28	15	6	12	43.6466	20.206	22.5525	29.2728	15.543	4.69846	10.6909	0.974191	0.363346	-1.46058	0.025809	ENSMUST00000205517
ENSMUST00000205572.1	2.72041	retained_intron	ENSMUSG00000074166.7	AW146154-202	1	1	0	2	3	12	14	1.11914	1.0103	0	2.09091	3.1086	9.39692	12.4728	0.952807	6.59062	2.72041	0.0471928	ENSMUST00000205572
ENSMUST00000205651.1	-1.20021	retained_intron	ENSMUSG00000042423.9	Fbrs-203	38	68	57	48	40	20	15	42.5274	68.7003	55.8911	50.1819	41.448	15.6615	13.3637	0.988074	0.435211	-1.20021	0.0119262	ENSMUST00000205651
ENSMUST00000206201.1	-1.46902	bidirectional_promoter_lncRNA	ENSMUSG00000108461.1	AV356131-201	53	23	41	52	14	25	15	59.3146	23.2369	40.2024	54.3637	14.5068	19.5769	13.3637	0.985898	0.361229	-1.46902	0.0141021	ENSMUST00000206201
ENSMUST00000206813.1	1.36384	retained_intron	ENSMUSG00000035401.9	Emsy-213	9	19	7	11	25	48	33	10.0723	19.1957	6.86382	11.5	25.905	37.5877	29.4001	0.999817	2.57369	1.36384	0.000183214	ENSMUST00000206813
ENSMUST00000206940.1	-1.28046	nonsense_mediated_decay	ENSMUSG00000059479.7	B3gnt8-204	44	29	61	42	25	21	15	49.2423	29.2987	59.8133	43.9091	25.905	16.4446	13.3637	0.997681	0.411663	-1.28046	0.00231854	ENSMUST00000206940
ENSMUST00000207584.1	8.04348	retained_intron	ENSMUSG00000062991.7	Nrg1-204	0	0	0	1	118	271	83	0	0	0	1.04546	122.272	212.214	73.9457	1	263.833	8.04348	1.3006e-09	ENSMUST00000207584
ENSMUST00000207678.1	6.96918	retained_intron	ENSMUSG00000062991.7	Nrg1-205	0	1	0	0	49	135	39	0	1.0103	0	0	50.7738	105.715	34.7456	0.999997	125.294	6.96918	3.34766e-06	ENSMUST00000207678
ENSMUST00000208245.1	1.05581	retained_intron	ENSMUSG00000030619.9	Eed-208	10	16	14	17	22	49	35	11.1914	16.1648	13.7276	17.7727	22.7964	38.3707	31.1819	0.985125	2.07888	1.05581	0.0148745	ENSMUST00000208245
ENSMUST00000208417.1	-1.36688	processed_transcript	ENSMUSG00000063286.7	Gm8995-202	191	370	452	354	151	140	159	213.756	373.811	443.206	370.091	156.466	109.631	141.655	0.999959	0.387729	-1.36688	4.12751e-05	ENSMUST00000208417
ENSMUST00000208646.1	1.7159	retained_intron	ENSMUSG00000086477.2	Gm15506-202	2	10	4	5	12	31	20	2.23829	10.103	3.92218	5.22728	12.4344	24.2754	17.8182	0.98953	3.285	1.7159	0.0104698	ENSMUST00000208646
ENSMUST00000208821.1	1.26703	retained_intron	ENSMUSG00000066232.4	Ipo7-204	22	34	33	32	54	96	107	24.6212	34.3502	32.358	33.4546	55.9548	75.1753	95.3276	0.99965	2.40665	1.26703	0.000349723	ENSMUST00000208821
ENSMUST00000208917.1	1.84054	retained_intron	ENSMUSG00000030691.15	Fchsd2-211	15	19	31	13	67	99	78	16.7871	19.1957	30.3969	13.5909	69.4255	77.5246	69.4911	1	3.58144	1.84054	3.59712e-14	ENSMUST00000208917
ENSMUST00000210743.1	2.06504	retained_intron	ENSMUSG00000031015.8	Swap70-204	6	3	7	2	14	38	19	6.71486	3.0309	6.86382	2.09091	14.5068	29.7569	16.9273	0.989676	4.18445	2.06504	0.0103235	ENSMUST00000210743
ENSMUST00000210953.1	2.03255	antisense	ENSMUSG00000097471.8	5830432E09Rik-203	17	9	17	14	60	95	54	19.0254	9.09269	16.6693	14.6364	62.1721	74.3922	48.1092	1	4.09128	2.03255	1.77485e-10	ENSMUST00000210953
ENSMUST00000210958.1	1.35309	retained_intron	ENSMUSG00000031711.7	Zfp330-205	5	8	14	19	34	46	23	5.59572	8.08239	13.7276	19.8637	35.2308	36.0215	20.491	0.951542	2.55458	1.35309	0.0484578	ENSMUST00000210958
ENSMUST00000211436.1	-1.24923	retained_intron	ENSMUSG00000032737.13	Inppl1-208	63	44	67	65	33	25	27	70.506	44.4532	65.6965	67.9546	34.1946	19.5769	24.0546	0.999999	0.420673	-1.24923	8.873e-07	ENSMUST00000211436
ENSMUST00000211912.1	3.01161	retained_intron	ENSMUSG00000005410.6	Mcm5-202	1	2	0	2	5	25	14	1.11914	2.0206	0	2.09091	5.181	19.5769	12.4728	0.969901	8.06466	3.01161	0.0300993	ENSMUST00000211912
ENSMUST00000212162.1	2.08753	retained_intron	ENSMUSG00000013155.10	Enkd1-203	9	2	2	5	15	33	25	10.0723	2.0206	1.96109	5.22728	15.543	25.8415	22.2728	0.999996	4.2502	2.08753	4.23964e-06	ENSMUST00000212162
ENSMUST00000212406.1	-1.55421	lincRNA	ENSMUSG00000110697.1	Gm31718-201	28	63	83	57	26	26	14	31.336	63.6488	81.3853	59.591	26.9412	20.36	12.4728	0.997977	0.340515	-1.55421	0.00202304	ENSMUST00000212406
ENSMUST00000213262.1	1.72182	processed_transcript	ENSMUSG00000019961.17	Tmpo-206	16	14	31	21	45	123	77	17.9063	14.1442	30.3969	21.9546	46.629	96.3184	68.6002	0.993729	3.29852	1.72182	0.00627135	ENSMUST00000213262
ENSMUST00000213729.1	1.5562	retained_intron	ENSMUSG00000032279.11	Idh3a-202	15	20	16	19	31	92	65	16.7871	20.206	15.6887	19.8637	32.1222	72.043	57.9093	0.983054	2.94077	1.5562	0.0169456	ENSMUST00000213729
ENSMUST00000214391.1	1.74757	retained_intron	ENSMUSG00000019961.17	Tmpo-208	52	80	150	157	297	547	451	58.1955	80.8239	147.082	164.137	307.752	428.343	401.801	1	3.35792	1.74757	9.5729e-11	ENSMUST00000214391
ENSMUST00000214552.1	-1.09817	retained_intron	ENSMUSG00000025787.6	Tgm4-205	54	42	74	53	18	31	42	60.4337	42.4326	72.5603	55.4091	18.6516	24.2754	37.4183	0.996619	0.467109	-1.09817	0.00338083	ENSMUST00000214552
ENSMUST00000216936.1	-2.19674	lincRNA	ENSMUSG00000111504.1	Gm48284-201	18	6	10	9	3	0	4	20.1446	6.06179	9.80545	9.4091	3.1086	0	3.56365	0.956655	0.218131	-2.19674	0.0433453	ENSMUST00000216936
ENSMUST00000218260.1	5.65212	retained_intron	ENSMUSG00000019987.9	Arg1-202	0	0	0	0	1	40	8	0	0	0	0	1.0362	31.3231	7.1273	0.999971	50.2873	5.65212	2.86944e-05	ENSMUST00000218260
ENSMUST00000218496.1	-1.24557	retained_intron	ENSMUSG00000005682.9	Pan2-204	20	41	32	27	10	21	13	22.3829	41.4223	31.3774	28.2273	10.362	16.4446	11.5819	0.998072	0.421741	-1.24557	0.00192762	ENSMUST00000218496
ENSMUST00000218530.1	2.27529	antisense	ENSMUSG00000111905.1	Gm48045-201	15	4	16	15	55	122	47	16.7871	4.0412	15.6887	15.6818	56.9911	95.5353	41.8729	0.989106	4.84096	2.27529	0.0108938	ENSMUST00000218530
ENSMUST00000218760.1	6.06335	retained_intron	ENSMUSG00000050953.10	Gja1-204	0	0	0	0	5	42	14	0	0	0	0	5.181	32.8892	12.4728	1	66.8731	6.06335	3.79391e-09	ENSMUST00000218760
ENSMUST00000218814.1	-1.54835	processed_transcript	ENSMUSG00000020196.10	Cabin1-208	22	12	22	17	9	3	8	24.6212	12.1236	21.572	17.7727	9.32581	2.34923	7.1273	0.997182	0.341901	-1.54835	0.00281816	ENSMUST00000218814
ENSMUST00000219234.1	2.39875	retained_intron	ENSMUSG00000003746.16	Man1a-207	1	2	3	4	13	26	11	1.11914	2.0206	2.94164	4.18182	13.4706	20.36	9.80003	0.999082	5.27347	2.39875	0.000918259	ENSMUST00000219234
ENSMUST00000220052.1	1.19193	retained_intron	ENSMUSG00000020024.7	Cep83-203	35	33	28	37	80	75	109	39.17	33.3399	27.4553	38.6819	82.8961	58.7307	97.1094	0.997975	2.28458	1.19193	0.00202466	ENSMUST00000220052
ENSMUST00000220162.1	1.47172	retained_intron	ENSMUSG00000019878.8	Hsf2-205	32	48	53	27	92	198	106	35.8126	48.4944	51.9689	28.2273	95.3305	155.049	94.4367	0.994122	2.77352	1.47172	0.00587809	ENSMUST00000220162
ENSMUST00000220186.1	6.28174	retained_intron	ENSMUSG00000019987.9	Arg1-203	0	0	0	0	2	61	13	0	0	0	0	2.0724	47.7677	11.5819	1	77.802	6.28174	4.79616e-14	ENSMUST00000220186
ENSMUST00000220352.1	1.32742	retained_intron	ENSMUSG00000020024.7	Cep83-204	56	57	77	48	112	192	223	62.672	57.587	75.502	50.1819	116.055	150.351	198.673	0.999492	2.50954	1.32742	0.000508182	ENSMUST00000220352
ENSMUST00000220353.1	1.32049	nonsense_mediated_decay	ENSMUSG00000019878.8	Hsf2-206	34	33	19	18	54	111	70	38.0509	33.3399	18.6304	18.8182	55.9548	86.9215	62.3638	0.999142	2.49752	1.32049	0.000857747	ENSMUST00000220353
ENSMUST00000220477.1	3.08737	bidirectional_promoter_lncRNA	ENSMUSG00000112980.1	D430020J02Rik-201	205	170	252	228	1508	2058	2828	229.424	171.751	247.097	238.364	1562.59	1611.57	2519.5	1	8.49943	3.08737	2.5232e-11	ENSMUST00000220477
ENSMUST00000220871.1	2.67512	processed_transcript	ENSMUSG00000113836.1	Gm3325-201	48	32	106	47	207	537	592	53.7189	32.3296	103.938	49.1364	214.494	420.512	527.42	0.999664	6.38692	2.67512	0.000335851	ENSMUST00000220871
ENSMUST00000221613.1	1.72308	nonsense_mediated_decay	ENSMUSG00000011179.8	Odc1-205	34	33	48	46	115	253	112	38.0509	33.3399	47.0662	48.091	119.163	198.118	99.7821	0.975762	3.3014	1.72308	0.0242384	ENSMUST00000221613
ENSMUST00000221806.1	2.19731	retained_intron	ENSMUSG00000020974.6	Pole2-203	8	16	8	16	39	103	60	8.95315	16.1648	7.84436	16.7273	40.4118	80.6569	53.4547	0.999727	4.58624	2.19731	0.000272874	ENSMUST00000221806
ENSMUST00000221865.1	-1.60986	antisense	ENSMUSG00000096953.2	Gm26571-203	42	37	23	58	14	5	25	47.004	37.3811	22.5525	60.6364	14.5068	3.91538	22.2728	0.961485	0.327629	-1.60986	0.0385146	ENSMUST00000221865
ENSMUST00000222616.1	5.2825	lincRNA	ENSMUSG00000113136.1	Gm19951-201	2	0	2	3	44	46	198	2.23829	0	1.96109	3.13637	45.5928	36.0215	176.401	0.999958	38.9217	5.2825	4.21254e-05	ENSMUST00000222616
ENSMUST00000222729.1	1.45401	retained_intron	ENSMUSG00000064326.13	Siva1-205	47	36	56	44	125	176	139	52.5997	36.3708	54.9105	46	129.525	137.821	123.837	1	2.73968	1.45401	0	ENSMUST00000222729
ENSMUST00000223391.1	1.48421	bidirectional_promoter_lncRNA	ENSMUSG00000113165.1	Gm47863-201	35	117	59	53	143	329	187	39.17	118.205	57.8522	55.4091	148.177	257.632	166.601	0.960386	2.79764	1.48421	0.0396139	ENSMUST00000223391
ENSMUST00000223950.1	2.76578	retained_intron	ENSMUSG00000021811.7	Dnajc9-204	3	1	0	0	4	16	11	3.35743	1.0103	0	0	4.1448	12.5292	9.80003	0.988468	6.80115	2.76578	0.0115323	ENSMUST00000223950
ENSMUST00000224036.1	5.89472	antisense	ENSMUSG00000097440.2	Gm6277-202	0	0	0	0	1	37	17	0	0	0	0	1.0362	28.9738	15.1455	1	59.4958	5.89472	3.33389e-07	ENSMUST00000224036
ENSMUST00000225051.1	1.31049	processed_transcript	ENSMUSG00000024983.10	Vti1a-204	19	12	10	16	40	36	48	21.2637	12.1236	9.80545	16.7273	41.448	28.1907	42.7638	0.999516	2.48025	1.31049	0.000484274	ENSMUST00000225051
ENSMUST00000227093.1	1.51542	retained_intron	ENSMUSG00000052253.6	Zfp622-203	10	4	12	7	20	43	23	11.1914	4.0412	11.7665	7.31819	20.724	33.6723	20.491	0.992413	2.85883	1.51542	0.00758678	ENSMUST00000227093
ENSMUST00000227306.1	1.59752	retained_intron	ENSMUSG00000021936.14	Mapk8-211	44	44	25	33	76	185	141	49.2423	44.4532	24.5136	34.5	78.7513	144.869	125.619	0.999767	3.02622	1.59752	0.000232881	ENSMUST00000227306
ENSMUST00000227597.1	6.99402	lincRNA	ENSMUSG00000115724.1	Gm49087-201	0	0	0	0	2	108	18	0	0	0	0	2.0724	84.5722	16.0364	1	127.471	6.99402	0	ENSMUST00000227597
ENSMUST00000228143.1	-1.17122	retained_intron	ENSMUSG00000056234.15	Ncoa4-212	43	24	41	56	21	25	17	48.1232	24.2472	40.2024	58.5455	21.7602	19.5769	15.1455	0.950953	0.444046	-1.17122	0.0490474	ENSMUST00000228143
ENSMUST00000228562.1	-1.59239	retained_intron	ENSMUSG00000006281.8	Tep1-208	165	53	157	149	45	68	41	184.659	53.5458	153.946	155.773	46.629	53.2492	36.5274	0.959775	0.331623	-1.59239	0.0402246	ENSMUST00000228562
ENSMUST00000228836.1	2.36889	retained_intron	ENSMUSG00000021831.9	Ero1l-206	0	8	2	6	17	37	22	0	8.08239	1.96109	6.27273	17.6154	28.9738	19.6001	0.999989	5.16545	2.36889	1.13868e-05	ENSMUST00000228836
ENSMUST00000229456.1	1.23923	retained_intron	ENSMUSG00000068114.7	Ccdc134-204	57	137	93	149	196	365	347	63.7912	138.411	91.1907	155.773	203.095	285.823	309.146	0.999539	2.36072	1.23923	0.000461221	ENSMUST00000229456
ENSMUST00000230582.1	1.54315	retained_intron	ENSMUSG00000068114.7	Ccdc134-207	20	15	9	16	36	53	68	22.3829	15.1545	8.82491	16.7273	37.3032	41.503	60.582	0.999809	2.9143	1.54315	0.000190936	ENSMUST00000230582
ENSMUST00000231508.1	5.73231	retained_intron	ENSMUSG00000022763.18	Aifm3-203	0	0	0	0	0	42	10	0	0	0	0	0	32.8892	8.90912	0.999997	53.1615	5.73231	3.06269e-06	ENSMUST00000231508
ENSMUST00000232172.1	1.93114	retained_intron	ENSMUSG00000041215.16	Yeats2-211	6	5	5	13	34	25	38	6.71486	5.05149	4.90273	13.5909	35.2308	19.5769	33.8547	0.999538	3.81356	1.93114	0.000462265	ENSMUST00000232172
ENSMUST00000232176.1	1.49984	retained_intron	ENSMUSG00000022742.6	Cpox-205	9	6	6	11	32	25	22	10.0723	6.06179	5.88327	11.5	33.1584	19.5769	19.6001	0.986683	2.82811	1.49984	0.0133172	ENSMUST00000232176
ENSMUST00000232177.1	3.40412	retained_intron	ENSMUSG00000022960.13	Donson-213	1	2	2	0	8	43	9	1.11914	2.0206	1.96109	0	8.28961	33.6723	8.01821	0.968499	10.5863	3.40412	0.031501	ENSMUST00000232177
ENSMUST00000232411.1	1.30517	retained_intron	ENSMUSG00000022858.16	Tra2b-208	18	50	20	30	55	124	82	20.1446	50.5149	19.6109	31.3637	56.9911	97.1015	73.0548	0.979912	2.47112	1.30517	0.020088	ENSMUST00000232411
ENSMUST00000232417.1	1.73881	retained_intron	ENSMUSG00000005899.14	Smpd4-221	7	17	14	7	31	69	35	7.834	17.1751	13.7276	7.31819	32.1222	54.0323	31.1819	0.995461	3.33759	1.73881	0.00453889	ENSMUST00000232417
ENSMUST00000234585.1	-1.82015	retained_intron	ENSMUSG00000024242.15	Map4k3-208	16	23	34	18	7	14	1	17.9063	23.2369	33.3385	18.8182	7.25341	10.9631	0.890912	0.998499	0.283191	-1.82015	0.00150149	ENSMUST00000234585
ENSMUST00000234698.1	1.14933	sense_intronic	ENSMUSG00000117628.1	AC154492.2-201	76	72	98	60	123	215	262	85.0549	72.7415	96.0934	62.7273	127.453	168.361	233.419	0.959517	2.21811	1.14933	0.0404834	ENSMUST00000234698
ENSMUST00000234798.1	1.01403	retained_intron	ENSMUSG00000038299.16	Wdr36-205	15	13	19	16	23	51	40	16.7871	13.1339	18.6304	16.7273	23.8326	39.9369	35.6365	0.987826	2.01954	1.01403	0.0121743	ENSMUST00000234798
ENSMUST00000235158.1	-1.39819	lincRNA	ENSMUSG00000117818.1	AC166172.1-201	63	37	94	69	19	21	46	70.506	37.3811	92.1712	72.1364	19.6878	16.4446	40.982	0.965284	0.379405	-1.39819	0.0347161	ENSMUST00000235158
ENSMUST00000235277.1	1.76169	retained_intron	ENSMUSG00000117869.1	AC121821.1-205	16	24	4	13	54	71	47	17.9063	24.2472	3.92218	13.5909	55.9548	55.5984	41.8729	1	3.39095	1.76169	1.01654e-08	ENSMUST00000235277
ENSMUST00000235641.1	1.11301	retained_intron	ENSMUSG00000047466.10	8030462N17Rik-202	18	21	25	10	46	38	53	20.1446	21.2163	24.5136	10.4546	47.6652	29.7569	47.2183	0.957243	2.16297	1.11301	0.0427573	ENSMUST00000235641
ENSMUST00000235802.1	-1.27916	lincRNA	ENSMUSG00000118084.1	CR974462.6-201	69	42	83	42	23	27	34	77.2209	42.4326	81.3853	43.9091	23.8326	21.1431	30.291	0.980709	0.412036	-1.27916	0.0192909	ENSMUST00000235802
ENSMUST00000235976.1	2.03453	retained_intron	ENSMUSG00000117869.1	AC121821.1-206	3	14	5	5	32	30	34	3.35743	14.1442	4.90273	5.22728	33.1584	23.4923	30.291	1	4.09691	2.03453	3.14475e-08	ENSMUST00000235976
ENSMUST00000236339.1	1.22049	retained_intron	ENSMUSG00000025050.8	Pcgf6-204	19	20	15	16	44	67	34	21.2637	20.206	14.7082	16.7273	45.5928	52.4661	30.291	0.996625	2.33026	1.22049	0.00337498	ENSMUST00000236339
ENSMUST00000236439.1	4.49632	antisense	ENSMUSG00000097855.8	A930007I19Rik-204	2	4	5	4	37	158	134	2.23829	4.0412	4.90273	4.18182	38.3394	123.726	119.382	0.999989	22.5698	4.49632	1.10329e-05	ENSMUST00000236439
ENSMUST00000236520.1	4.5675	retained_intron	ENSMUSG00000024486.6	Hbegf-202	0	2	1	1	28	53	21	0	2.0206	0.980545	1.04546	29.0136	41.503	18.7092	1	23.7112	4.5675	8.5743e-08	ENSMUST00000236520
ENSMUST00000237270.1	2.08026	retained_intron	ENSMUSG00000038059.7	Smim3-202	13	9	14	9	66	75	28	14.5489	9.09269	13.7276	9.4091	68.3893	58.7307	24.9455	0.973072	4.22882	2.08026	0.0269281	ENSMUST00000237270
ENSMUST00000237513.1	-1.53387	retained_intron	ENSMUSG00000024781.16	Lipa-205	84	56	105	77	31	21	42	94.008	56.5767	102.957	80.5001	32.1222	16.4446	37.4183	0.999997	0.345349	-1.53387	3.33201e-06	ENSMUST00000237513
ENSMUST00000237677.1	-3.69615	retained_intron	ENSMUSG00000024451.9	Arap3-209	39	11	62	29	2	6	1	43.6466	11.1133	60.7938	30.3182	2.0724	4.69846	0.890912	0.999739	0.0771522	-3.69615	0.000260947	ENSMUST00000237677
ENSMUST00000238046.1	1.5035	nonsense_mediated_decay	ENSMUSG00000061613.13	U2af1-209	7	7	8	7	21	36	17	7.834	7.07209	7.84436	7.31819	21.7602	28.1907	15.1455	0.997222	2.83529	1.5035	0.00277848	ENSMUST00000238046

## Sheet: k88PTG_k88M
Id	log2FC_k88PTG_vs_k88M_EBSeq	transcript_type	gene_id	transcript_name	raw.k88M_R1	raw.k88M_R2	raw.k88M_R4	raw.k88M_R5	raw.k88PTG_R2	raw.k88PTG_R4	raw.k88PTG_R5	norm.k88M_R1	norm.k88M_R2	norm.k88M_R4	norm.k88M_R5	norm.k88PTG_R2	norm.k88PTG_R4	norm.k88PTG_R5	PPDE	PostFC	log2FC	Pval (=1-PPDE)	transID
ENSMUST00000070085.5	1.77786	lincRNA	ENSMUSG00000056145.5	AI504432-201	165	801	876	217	1263	2527	2239	183.989	803.91	854.882	226.041	1344.6	1857.35	2145.92	0.999297	3.42918	1.77786	0.000702693	ENSMUST00000070085
ENSMUST00000115633.2	2.06494	retained_intron	ENSMUSG00000022718.12	Dgcr8-202	2	1	11	0	13	27	13	2.23017	1.00363	10.7348	0	13.8399	19.845	12.4596	0.96397	4.18417	2.06494	0.0360304	ENSMUST00000115633
ENSMUST00000123093.1	1.05112	retained_intron	ENSMUSG00000007458.14	M6pr-203	338	798	505	614	990	1743	1315	376.898	800.899	492.826	639.581	1053.96	1281.11	1260.34	0.999996	2.07213	1.05112	3.56369e-06	ENSMUST00000123093
ENSMUST00000124313.7	2.62213	retained_intron	ENSMUSG00000022945.12	Chaf1b-204	8	8	10	14	46	79	92	8.92066	8.02906	9.75892	14.5833	48.9721	58.065	88.1756	1	6.15658	2.62213	3.17102e-07	ENSMUST00000124313
ENSMUST00000125411.7	1.01603	retained_intron	ENSMUSG00000024843.15	Chka-205	15	42	17	35	51	72	66	16.7262	42.1526	16.5902	36.4582	54.2951	52.92	63.2564	0.971937	2.02234	1.01603	0.028063	ENSMUST00000125411
ENSMUST00000128851.7	1.18042	retained_intron	ENSMUSG00000030795.18	Fus-206	77	103	110	89	137	351	272	85.8614	103.374	107.348	92.708	145.852	257.985	260.693	0.97299	2.26642	1.18042	0.0270101	ENSMUST00000128851
ENSMUST00000129290.1	-1.87117	processed_transcript	ENSMUSG00000038893.12	Fam117a-202	18	9	24	26	4	5	8	20.0715	9.03269	23.4214	27.0832	4.25844	3.675	7.66744	0.989872	0.273351	-1.87117	0.0101282	ENSMUST00000129290
ENSMUST00000129570.1	1.6152	processed_transcript	ENSMUSG00000085156.7	Snhg15-202	11	20	12	22	33	83	62	12.2659	20.0726	11.7107	22.9166	35.1321	61.005	59.4227	0.999753	3.06355	1.6152	0.000247344	ENSMUST00000129570
ENSMUST00000130730.1	3.50371	processed_transcript	ENSMUSG00000055612.15	Cdca7-203	0	2	1	2	6	26	27	0	2.00726	0.975892	2.08333	6.38766	19.11	25.8776	0.985874	11.3429	3.50371	0.0141263	ENSMUST00000130730
ENSMUST00000133536.1	2.10994	processed_transcript	ENSMUSG00000027006.13	Dnajc10-203	1	12	2	3	14	36	21	1.11508	12.0436	1.95178	3.12499	14.9045	26.46	20.127	0.996233	4.31674	2.10994	0.00376663	ENSMUST00000133536
ENSMUST00000134140.2	2.41553	lincRNA	ENSMUSG00000089726.2	Mir17hg-201	61	197	198	86	485	1307	768	68.0201	197.716	193.227	89.583	516.336	960.645	736.074	0.999993	5.33517	2.41553	7.35741e-06	ENSMUST00000134140
ENSMUST00000135044.2	1.50899	processed_transcript	ENSMUSG00000039068.16	Zzz3-205	8	4	14	1	16	34	19	8.92066	4.01453	13.6625	1.04166	17.0338	24.99	18.2102	0.950026	2.84612	1.50899	0.0499739	ENSMUST00000135044
ENSMUST00000135110.1	-1.12338	processed_transcript	ENSMUSG00000085566.1	A730017L22Rik-203	313	170	280	270	143	136	123	349.021	170.618	273.25	281.249	152.239	99.96	117.887	0.986841	0.459017	-1.12338	0.0131593	ENSMUST00000135110
ENSMUST00000136142.1	2.30937	retained_intron	ENSMUSG00000046179.17	E2f8-203	5	2	2	0	17	17	8	5.57541	2.00726	1.95178	0	18.0984	12.495	7.66744	0.979707	4.95668	2.30937	0.0202935	ENSMUST00000136142
ENSMUST00000136258.1	2.47211	retained_intron	ENSMUSG00000058624.13	Gda-203	1	4	8	5	11	48	34	1.11508	4.01453	7.80714	5.20831	11.7107	35.28	32.5866	0.96317	5.54853	2.47211	0.0368298	ENSMUST00000136258
ENSMUST00000138401.1	1.86796	processed_transcript	ENSMUSG00000021377.15	Dek-204	5	5	6	6	14	38	22	5.57541	5.01816	5.85535	6.24998	14.9045	27.93	21.0855	0.999768	3.65015	1.86796	0.000232079	ENSMUST00000138401
ENSMUST00000140051.1	2.11399	retained_intron	ENSMUSG00000029247.17	Paics-204	2	10	4	3	15	38	22	2.23017	10.0363	3.90357	3.12499	15.9691	27.93	21.0855	0.999857	4.32886	2.11399	0.000142948	ENSMUST00000140051
ENSMUST00000140099.1	1.21499	retained_intron	ENSMUSG00000025508.13	Rplp2-206	14	25	8	14	29	59	38	15.6112	25.0908	7.80714	14.5833	30.8737	43.365	36.4203	0.997804	2.3214	1.21499	0.00219591	ENSMUST00000140099
ENSMUST00000140338.1	1.02108	retained_intron	ENSMUSG00000027342.14	Pcna-204	25	10	38	18	40	68	53	27.8771	10.0363	37.0839	18.7499	42.5844	49.98	50.7968	0.966297	2.02944	1.02108	0.0337026	ENSMUST00000140338
ENSMUST00000142812.7	1.39198	retained_intron	ENSMUSG00000017405.14	Nek8-205	11	5	16	14	22	42	42	12.2659	5.01816	15.6143	14.5833	23.4214	30.87	40.2541	0.993694	2.62438	1.39198	0.00630585	ENSMUST00000142812
ENSMUST00000143423.1	1.60483	processed_transcript	ENSMUSG00000026981.15	Il1rn-206	25	176	51	49	256	299	218	27.8771	176.639	49.7705	51.0415	272.54	219.765	208.938	0.988637	3.04159	1.60483	0.0113629	ENSMUST00000143423
ENSMUST00000144106.1	1.32202	processed_transcript	ENSMUSG00000026281.15	Dtymk-204	16	23	32	43	47	123	84	17.8413	23.0835	31.2286	44.7915	50.0367	90.405	80.5081	0.968511	2.50017	1.32202	0.031489	ENSMUST00000144106
ENSMUST00000144349.1	1.323	retained_intron	ENSMUSG00000028484.16	Psip1-206	25	68	65	34	91	179	145	27.8771	68.247	63.433	35.4165	96.8795	131.565	138.972	0.99993	2.50186	1.323	7.00559e-05	ENSMUST00000144349
ENSMUST00000144992.1	1.17444	processed_transcript	ENSMUSG00000028639.14	Ybx1-205	20	42	45	49	80	127	96	22.3017	42.1526	43.9152	51.0415	85.1688	93.345	92.0093	0.999827	2.25705	1.17444	0.000173036	ENSMUST00000144992
ENSMUST00000145362.3	-1.72784	nonsense_mediated_decay	ENSMUSG00000035045.17	Zc3h12b-203	24	15	32	16	3	8	11	26.762	15.0545	31.2286	16.6666	3.19383	5.88	10.5427	0.987217	0.301904	-1.72784	0.0127828	ENSMUST00000145362
ENSMUST00000149507.1	-1.58549	processed_transcript	ENSMUSG00000044583.13	Tlr7-206	28	25	30	46	16	7	11	31.2223	25.0908	29.2768	47.9165	17.0338	5.145	10.5427	0.998234	0.333212	-1.58549	0.00176568	ENSMUST00000149507
ENSMUST00000150257.1	2.58755	processed_transcript	ENSMUSG00000019189.13	Rnf145-206	1	2	2	0	7	18	6	1.11508	2.00726	1.95178	0	7.45227	13.23	5.75058	0.962502	6.01077	2.58755	0.0374977	ENSMUST00000150257
ENSMUST00000150266.1	-3.69543	processed_transcript	ENSMUSG00000027194.16	Ttc17-206	16	2	22	15	0	2	1	17.8413	2.00726	21.4696	15.6249	0	1.47	0.95843	0.994617	0.0771904	-3.69543	0.00538285	ENSMUST00000150266
ENSMUST00000153176.7	2.20549	retained_intron	ENSMUSG00000099481.6	Xndc1-209	16	23	16	22	52	175	100	17.8413	23.0835	15.6143	22.9166	55.3597	128.625	95.843	0.995805	4.61231	2.20549	0.00419491	ENSMUST00000153176
ENSMUST00000155994.1	5.92342	retained_intron	ENSMUSG00000027398.13	Il1b-203	0	1	0	0	6	128	2	0	1.00363	0	0	6.38766	94.08	1.91686	0.999404	60.6914	5.92342	0.000596209	ENSMUST00000155994
ENSMUST00000156562.1	2.69178	processed_transcript	ENSMUSG00000018476.7	Kdm6b-202	0	0	3	2	8	19	6	0	0	2.92768	2.08333	8.51688	13.965	5.75058	0.962542	6.4611	2.69178	0.0374579	ENSMUST00000156562
ENSMUST00000164211.1	-1.14065	retained_intron	ENSMUSG00000034751.16	Mast4-203	142	170	168	135	98	35	89	158.342	170.618	163.95	140.624	104.332	25.725	85.3003	0.998813	0.453556	-1.14065	0.00118707	ENSMUST00000164211
ENSMUST00000166287.1	1.11329	retained_intron	ENSMUSG00000037321.17	Tap1-202	18	52	42	34	88	116	66	20.0715	52.1889	40.9875	35.4165	93.6857	85.26	63.2564	0.994924	2.16338	1.11329	0.00507581	ENSMUST00000166287
ENSMUST00000166606.1	2.24962	antisense	ENSMUSG00000091623.1	Gm17092-201	6	6	3	4	15	35	33	6.6905	6.02179	2.92768	4.16665	15.9691	25.725	31.6282	0.999984	4.75558	2.24962	1.56026e-05	ENSMUST00000166606
ENSMUST00000167000.7	1.15949	retained_intron	ENSMUSG00000001416.13	Cct3-206	13	37	13	33	56	63	63	14.4961	37.1344	12.6866	34.3749	59.6182	46.305	60.3811	0.97018	2.23379	1.15949	0.0298202	ENSMUST00000167000
ENSMUST00000180779.1	1.59459	lincRNA	ENSMUSG00000097772.7	5430416N02Rik-201	17	29	28	34	76	117	89	18.9564	29.1053	27.325	35.4165	80.9104	85.995	85.3003	1	3.02008	1.59459	2.36999e-12	ENSMUST00000180779
ENSMUST00000184889.1	1.36243	retained_intron	ENSMUSG00000024095.15	Hnrnpll-207	227	327	237	215	495	965	800	253.124	328.188	231.287	223.957	526.982	709.275	766.744	1	2.57118	1.36243	7.24869e-09	ENSMUST00000184889
ENSMUST00000186806.1	1.28125	lincRNA	ENSMUSG00000022639.14	Dubr-203	19	36	22	23	59	110	47	21.1866	36.1308	21.4696	23.9582	62.812	80.85	45.0462	0.965409	2.4305	1.28125	0.0345908	ENSMUST00000186806
ENSMUST00000188511.1	2.89031	retained_intron	ENSMUSG00000026014.15	Raph1-207	0	2	2	1	4	19	15	0	2.00726	1.95178	1.04166	4.25844	13.965	14.3765	0.967341	7.41432	2.89031	0.0326587	ENSMUST00000188511
ENSMUST00000188612.1	2.22496	retained_intron	ENSMUSG00000043154.15	Ppp2r3a-206	7	10	0	1	13	40	27	7.80558	10.0363	0	1.04166	13.8399	29.4	25.8776	0.994524	4.67498	2.22496	0.00547603	ENSMUST00000188612
ENSMUST00000189288.1	-1.71803	lincRNA	ENSMUSG00000100658.1	F730311O21Rik-201	289	309	212	362	141	91	63	322.259	310.122	206.889	377.082	150.11	66.885	60.3811	0.999999	0.303964	-1.71803	5.99612e-07	ENSMUST00000189288
ENSMUST00000190911.1	-1.36389	lincRNA	ENSMUSG00000100396.1	Gm29367-201	62	51	57	32	17	42	12	69.1351	51.1853	55.6259	33.3332	18.0984	30.87	11.5012	0.951237	0.388533	-1.36389	0.0487629	ENSMUST00000190911
ENSMUST00000192965.1	-1.46856	lincRNA	ENSMUSG00000103174.1	Gm37168-201	161	100	211	113	48	89	49	179.528	100.363	205.913	117.708	51.1013	65.415	46.9631	0.988918	0.361343	-1.46856	0.0110819	ENSMUST00000192965
ENSMUST00000194493.1	1.45071	retained_intron	ENSMUSG00000037395.15	Rcor3-213	5	12	10	12	21	34	37	5.57541	12.0436	9.75892	12.5	22.3568	24.99	35.4619	0.998874	2.73343	1.45071	0.00112567	ENSMUST00000194493
ENSMUST00000200767.1	1.09391	retained_intron	ENSMUSG00000023104.9	Rfc2-202	38	29	31	24	51	112	70	42.3731	29.1053	30.2527	24.9999	54.2951	82.32	67.0901	0.999362	2.13452	1.09391	0.000638089	ENSMUST00000200767
ENSMUST00000203054.2	1.03159	retained_intron	ENSMUSG00000036371.6	Serbp1-202	17	21	11	19	25	57	42	18.9564	21.0763	10.7348	19.7916	26.6152	41.895	40.2541	0.978989	2.04427	1.03159	0.0210111	ENSMUST00000203054
ENSMUST00000203182.1	3.70579	retained_intron	ENSMUSG00000047115.15	Fam221a-206	0	1	4	4	9	54	53	0	1.00363	3.90357	4.16665	9.58149	39.69	50.7968	0.97072	13.0483	3.70579	0.0292805	ENSMUST00000203182
ENSMUST00000203327.1	-4.35253	retained_intron	ENSMUSG00000027961.7	Lrrc39-202	45	0	67	3	0	5	0	50.1787	0	65.3848	3.12499	0	3.675	0	0.976075	0.0489505	-4.35253	0.0239255	ENSMUST00000203327
ENSMUST00000204365.1	3.08818	retained_intron	ENSMUSG00000002870.8	Mcm2-205	0	0	4	5	14	42	19	0	0	3.90357	5.20831	14.9045	30.87	18.2102	0.999466	8.50423	3.08818	0.00053416	ENSMUST00000204365
ENSMUST00000204550.1	1.66896	retained_intron	ENSMUSG00000030103.11	Bhlhe40-204	17	29	11	30	42	124	85	18.9564	29.1053	10.7348	31.2499	44.7136	91.14	81.4666	0.988036	3.17986	1.66896	0.0119644	ENSMUST00000204550
ENSMUST00000207584.1	5.5138	retained_intron	ENSMUSG00000062991.7	Nrg1-204	0	0	0	1	6	74	14	0	0	0	1.04166	6.38766	54.39	13.418	0.999267	45.6899	5.5138	0.000732733	ENSMUST00000207584
ENSMUST00000207678.1	4.7328	retained_intron	ENSMUSG00000062991.7	Nrg1-205	0	1	0	0	4	49	3	0	1.00363	0	0	4.25844	36.015	2.87529	0.983591	26.5899	4.7328	0.0164092	ENSMUST00000207678
ENSMUST00000210198.1	1.44451	retained_intron	ENSMUSG00000063229.15	Ldha-211	12	10	4	8	19	43	23	13.381	10.0363	3.90357	8.3333	20.2276	31.605	22.0439	0.996271	2.7217	1.44451	0.00372907	ENSMUST00000210198
ENSMUST00000213262.1	1.42995	processed_transcript	ENSMUSG00000019961.17	Tmpo-206	16	14	31	21	36	87	72	17.8413	14.0509	30.2527	21.8749	38.326	63.945	69.007	0.996129	2.69437	1.42995	0.00387076	ENSMUST00000213262
ENSMUST00000213729.1	1.46486	retained_intron	ENSMUSG00000032279.11	Idh3a-202	15	20	16	19	40	90	44	16.7262	20.0726	15.6143	19.7916	42.5844	66.15	42.1709	0.999059	2.76036	1.46486	0.000941408	ENSMUST00000213729
ENSMUST00000217620.1	1.6264	retained_intron	ENSMUSG00000009927.9	Rps25-207	10	8	14	11	19	57	44	11.1508	8.02906	13.6625	11.4583	20.2276	41.895	42.1709	0.98573	3.08742	1.6264	0.0142702	ENSMUST00000217620
ENSMUST00000217683.1	1.05405	retained_intron	ENSMUSG00000035673.10	Sbno2-202	34	41	23	25	72	102	50	37.9128	41.1489	22.4455	26.0416	76.6519	74.97	47.9215	0.962436	2.07634	1.05405	0.0375637	ENSMUST00000217683
ENSMUST00000219773.1	1.43504	retained_intron	ENSMUSG00000025362.6	Rps26-203	10	10	21	18	25	62	54	11.1508	10.0363	20.4937	18.7499	26.6152	45.57	51.7552	0.98194	2.70389	1.43504	0.0180598	ENSMUST00000219773
ENSMUST00000220352.1	1.37592	retained_intron	ENSMUSG00000020024.7	Cep83-204	56	57	77	48	94	236	215	62.4446	57.207	75.1437	49.9998	100.073	173.46	206.062	0.95636	2.59534	1.37592	0.0436401	ENSMUST00000220352
ENSMUST00000220378.1	1.10286	processed_transcript	ENSMUSG00000112237.1	D630033A02Rik-202	14	20	14	13	24	57	36	15.6112	20.0726	13.6625	13.5416	25.5506	41.895	34.5035	0.990973	2.14781	1.10286	0.00902718	ENSMUST00000220378
ENSMUST00000221008.1	4.3288	lincRNA	ENSMUSG00000097709.8	2810429I04Rik-213	0	0	1	0	0	32	8	0	0	0.975892	0	0	23.52	7.66744	0.955612	20.0956	4.3288	0.0443879	ENSMUST00000221008
ENSMUST00000221613.1	1.06931	nonsense_mediated_decay	ENSMUSG00000011179.8	Odc1-205	34	33	48	46	69	132	95	37.9128	33.1199	46.8428	47.9165	73.4581	97.02	91.0509	1	2.09843	1.06931	3.88033e-09	ENSMUST00000221613
ENSMUST00000221806.1	2.00446	retained_intron	ENSMUSG00000020974.6	Pole2-203	8	16	8	16	27	80	67	8.92066	16.0581	7.80714	16.6666	28.7445	58.8	64.2148	0.996723	4.0124	2.00446	0.00327655	ENSMUST00000221806
ENSMUST00000222705.1	-2.27842	retained_intron	ENSMUSG00000001270.9	Ckb-204	27	12	16	11	5	5	1	30.1072	12.0436	15.6143	11.4583	5.32305	3.675	0.95843	0.964752	0.206124	-2.27842	0.0352482	ENSMUST00000222705
ENSMUST00000223833.1	1.4263	retained_intron	ENSMUSG00000021725.9	Parp8-202	5	10	17	7	18	46	29	5.57541	10.0363	16.5902	7.29164	19.163	33.81	27.7945	0.976804	2.68757	1.4263	0.0231957	ENSMUST00000223833
ENSMUST00000223950.1	3.30986	retained_intron	ENSMUSG00000021811.7	Dnajc9-204	3	1	0	0	7	26	13	3.34525	1.00363	0	0	7.45227	19.11	12.4596	0.998155	9.91667	3.30986	0.00184466	ENSMUST00000223950
ENSMUST00000225193.1	1.16076	retained_intron	ENSMUSG00000035161.7	Ints6-204	20	24	32	18	49	90	46	22.3017	24.0872	31.2286	18.7499	52.1659	66.15	44.0878	0.99953	2.23576	1.16076	0.000470394	ENSMUST00000225193
ENSMUST00000232172.1	1.72968	retained_intron	ENSMUSG00000041215.16	Yeats2-211	6	5	5	13	17	39	31	6.6905	5.01816	4.87946	13.5416	18.0984	28.665	29.7113	0.999884	3.31655	1.72968	0.000116358	ENSMUST00000232172
ENSMUST00000235277.1	1.57078	retained_intron	ENSMUSG00000117869.1	AC121821.1-205	16	24	4	13	38	68	45	17.8413	24.0872	3.90357	13.5416	40.4552	49.98	43.1294	1	2.97066	1.57078	1.26727e-07	ENSMUST00000235277
ENSMUST00000237270.1	1.28373	retained_intron	ENSMUSG00000038059.7	Smim3-202	13	9	14	9	28	49	21	14.4961	9.03269	13.6625	9.37497	29.8091	36.015	20.127	0.98046	2.43468	1.28373	0.0195401	ENSMUST00000237270

## Sheet: k88RH_k88PTG
Id	log2FC_k88RH_vs_k88PTG_EBSeq	transcript_type	gene_id	transcript_name	raw.k88PTG_R2	raw.k88PTG_R4	raw.k88PTG_R5	raw.k88RH_R2	raw.k88RH_R4	raw.k88RH_R5	norm.k88PTG_R2	norm.k88PTG_R4	norm.k88PTG_R5	norm.k88RH_R2	norm.k88RH_R4	norm.k88RH_R5	PPDE	PostFC	log2FC	Pval (=1-PPDE)	transID
ENSMUST00000124479.1	1.92552	retained_intron	ENSMUSG00000035385.5	Ccl2-202	7	21	30	58	113	57	8.1428	16.8022	30.8036	65.1028	95.1826	54.1099	0.997545	3.79873	1.92552	0.00245503	ENSMUST00000124479
ENSMUST00000125048.7	-1.31084	retained_intron	ENSMUSG00000004952.13	Rasa4-204	107	128	84	53	47	28	124.468	102.413	86.2501	59.4905	39.5892	26.5803	0.999955	0.403086	-1.31084	4.46806e-05	ENSMUST00000125048
ENSMUST00000128820.7	3.33839	retained_intron	ENSMUSG00000028789.16	Azin2-204	0	4	2	16	35	15	0	3.20042	2.05357	17.9594	29.4813	14.2394	0.999795	10.1148	3.33839	0.000205485	ENSMUST00000128820
ENSMUST00000131950.7	-1.00184	retained_intron	ENSMUSG00000070034.13	Sp110-204	38	66	37	19	35	17	44.2038	52.8069	37.9911	21.3268	29.4813	16.138	0.959485	0.499364	-1.00184	0.0405151	ENSMUST00000131950
ENSMUST00000132339.1	-2.57805	retained_intron	ENSMUSG00000052593.16	Adam17-204	17	19	7	4	1	1	19.7754	15.202	7.18751	4.48985	0.842324	0.949296	0.97948	0.167468	-2.57805	0.0205205	ENSMUST00000132339
ENSMUST00000135272.1	2.41831	processed_transcript	ENSMUSG00000004043.14	Stat5a-205	3	9	5	39	33	18	3.48977	7.20095	5.13393	43.776	27.7967	17.0873	0.954474	5.34545	2.41831	0.0455262	ENSMUST00000135272
ENSMUST00000136450.1	1.66478	retained_intron	ENSMUSG00000035093.16	Secisbp2l-202	7	10	2	12	29	23	8.1428	8.00105	2.05357	13.4695	24.4274	21.8338	0.975772	3.17065	1.66478	0.0242285	ENSMUST00000136450
ENSMUST00000137897.1	1.76002	retained_intron	ENSMUSG00000029674.13	Limk1-205	9	13	11	31	58	29	10.4693	10.4014	11.2947	34.7963	48.8548	27.5296	0.999359	3.38703	1.76002	0.00064109	ENSMUST00000137897
ENSMUST00000139218.1	2.60371	processed_transcript	ENSMUSG00000086742.8	Gm16201-202	20	112	37	139	482	379	23.2651	89.6118	37.9911	156.022	406	359.783	0.985072	6.07849	2.60371	0.0149277	ENSMUST00000139218
ENSMUST00000140923.7	1.717	retained_intron	ENSMUSG00000037820.15	Tgm2-202	7	7	2	11	27	20	8.1428	5.60074	2.05357	12.3471	22.7427	18.9859	0.97349	3.28751	1.717	0.0265103	ENSMUST00000140923
ENSMUST00000141266.7	2.08886	retained_intron	ENSMUSG00000023051.11	Tarbp2-206	35	47	26	75	194	213	40.714	37.6049	26.6965	84.1847	163.411	202.2	0.991429	4.25412	2.08886	0.00857057	ENSMUST00000141266
ENSMUST00000143487.7	1.34079	retained_intron	ENSMUSG00000032577.16	Mapkapk3-206	22	41	32	71	115	59	25.5916	32.8043	32.8572	79.6948	96.8673	56.0085	0.992989	2.5329	1.34079	0.00701109	ENSMUST00000143487
ENSMUST00000145506.1	1.4576	processed_transcript	ENSMUSG00000022901.13	Cd86-203	76	85	72	115	309	258	88.4075	68.0089	73.9286	129.083	260.278	244.918	0.963332	2.7465	1.4576	0.0366677	ENSMUST00000145506
ENSMUST00000151023.7	1.70699	retained_intron	ENSMUSG00000025321.14	Itgb8-203	10	1	9	21	36	20	11.6326	0.800105	9.24108	23.5717	30.3237	18.9859	0.994652	3.26478	1.70699	0.00534839	ENSMUST00000151023
ENSMUST00000153171.1	3.02194	retained_intron	ENSMUSG00000023051.11	Tarbp2-211	1	7	5	19	50	42	1.16326	5.60074	5.13393	21.3268	42.1162	39.8704	1	8.1226	3.02194	4.47228e-07	ENSMUST00000153171
ENSMUST00000154382.1	3.33007	retained_intron	ENSMUSG00000004317.14	Clcn5-205	3	2	0	22	28	12	3.48977	1.60021	0	24.6942	23.5851	11.3916	0.99998	10.0566	3.33007	2.03042e-05	ENSMUST00000154382
ENSMUST00000155115.1	-1.24801	retained_intron	ENSMUSG00000052593.16	Adam17-208	125	226	126	54	83	64	145.407	180.824	129.375	60.613	69.9129	60.755	1	0.421029	-1.24801	3.07485e-08	ENSMUST00000155115
ENSMUST00000156089.1	1.26871	retained_intron	ENSMUSG00000023088.17	Abcc1-211	18	18	19	38	65	38	20.9386	14.4019	19.5089	42.6536	54.7511	36.0733	0.999734	2.40946	1.26871	0.000265824	ENSMUST00000156089
ENSMUST00000156739.1	2.14511	retained_intron	ENSMUSG00000028789.16	Azin2-207	34	67	13	127	262	117	39.5507	53.607	13.3482	142.553	220.689	111.068	0.984715	4.42325	2.14511	0.0152849	ENSMUST00000156739
ENSMUST00000160393.7	2.03354	nonsense_mediated_decay	ENSMUSG00000006289.14	Osgep-204	1	7	4	9	24	18	1.16326	5.60074	4.10715	10.1022	20.2158	17.0873	0.983087	4.09407	2.03354	0.0169127	ENSMUST00000160393
ENSMUST00000169733.7	-1.99881	antisense	ENSMUSG00000090307.7	1700071M16Rik-203	63	99	47	14	30	9	73.2852	79.2104	48.259	15.7145	25.2697	8.54367	0.999996	0.250207	-1.99881	3.73448e-06	ENSMUST00000169733
ENSMUST00000177165.1	1.43708	processed_transcript	ENSMUSG00000087385.8	Frg2f1-204	22	24	4	41	56	43	25.5916	19.2025	4.10715	46.0209	47.1701	40.8197	0.999837	2.70772	1.43708	0.000162668	ENSMUST00000177165
ENSMUST00000180445.2	-1.34891	lincRNA	ENSMUSG00000097194.2	9330175E14Rik-201	274	365	206	124	99	105	318.732	292.038	211.518	139.185	83.3901	99.6761	0.999997	0.392588	-1.34891	2.86327e-06	ENSMUST00000180445
ENSMUST00000180693.7	1.49542	antisense	ENSMUSG00000097471.8	5830432E09Rik-201	217	148	130	435	432	602	252.427	118.416	133.482	488.271	363.884	571.476	0.999613	2.81947	1.49542	0.000386608	ENSMUST00000180693
ENSMUST00000181940.1	1.63034	antisense	ENSMUSG00000097471.8	5830432E09Rik-202	99	127	91	234	390	391	115.162	101.613	93.4376	262.656	328.506	371.175	1	3.09585	1.63034	0	ENSMUST00000181940
ENSMUST00000184726.1	1.39209	retained_intron	ENSMUSG00000024095.15	Hnrnpll-206	13	32	11	34	69	44	15.1223	25.6034	11.2947	38.1637	58.1204	41.769	0.983384	2.62458	1.39209	0.0166159	ENSMUST00000184726
ENSMUST00000187992.1	-2.36568	retained_intron	ENSMUSG00000045658.16	Pid1-208	26	28	17	3	9	2	30.2447	22.4029	17.4554	3.36739	7.58092	1.89859	0.999988	0.194026	-2.36568	1.15996e-05	ENSMUST00000187992
ENSMUST00000191621.1	2.19471	retained_intron	ENSMUSG00000026630.9	Batf3-202	2	1	6	8	19	22	2.32651	0.800105	6.16072	8.9797	16.0042	20.8845	0.976102	4.57796	2.19471	0.0238975	ENSMUST00000191621
ENSMUST00000200690.1	1.54478	retained_intron	ENSMUSG00000029552.19	Tes-205	9	5	18	22	43	39	10.4693	4.00053	18.4822	24.6942	36.2199	37.0226	0.997637	2.91759	1.54478	0.00236255	ENSMUST00000200690
ENSMUST00000204330.1	3.17564	antisense	ENSMUSG00000108239.1	Gm19434-201	3	11	7	29	115	57	3.48977	8.80116	7.18751	32.5514	96.8673	54.1099	0.970209	9.03573	3.17564	0.0297915	ENSMUST00000204330
ENSMUST00000208917.1	1.35609	retained_intron	ENSMUSG00000030691.15	Fchsd2-211	31	37	24	67	99	78	36.061	29.6039	24.6429	75.205	83.3901	74.0451	0.999	2.5599	1.35609	0.00100022	ENSMUST00000208917
ENSMUST00000210953.1	1.85909	antisense	ENSMUSG00000097471.8	5830432E09Rik-203	13	32	13	60	95	54	15.1223	25.6034	13.3482	67.3477	80.0208	51.262	0.999999	3.6278	1.85909	7.41995e-07	ENSMUST00000210953
ENSMUST00000218260.1	5.53227	retained_intron	ENSMUSG00000019987.9	Arg1-202	0	0	0	1	40	8	0	0	0	1.12246	33.693	7.59437	0.99443	46.2786	5.53227	0.00556989	ENSMUST00000218260
ENSMUST00000222616.1	6.57786	lincRNA	ENSMUSG00000113136.1	Gm19951-201	1	1	0	44	46	198	1.16326	0.800105	0	49.3883	38.7469	187.961	0.999979	95.5283	6.57786	2.09104e-05	ENSMUST00000222616
ENSMUST00000230582.1	1.41643	retained_intron	ENSMUSG00000068114.7	Ccdc134-207	9	28	22	36	53	68	10.4693	22.4029	22.5893	40.4086	44.6432	64.5521	0.988176	2.66924	1.41643	0.0118243	ENSMUST00000230582
ENSMUST00000231508.1	5.61193	retained_intron	ENSMUSG00000022763.18	Aifm3-203	0	0	0	0	42	10	0	0	0	0	35.3776	9.49296	0.999245	48.9058	5.61193	0.000754819	ENSMUST00000231508
ENSMUST00000234698.1	1.21939	sense_intronic	ENSMUSG00000117628.1	AC154492.2-201	81	85	79	123	215	262	94.2238	68.0089	81.1161	138.063	181.1	248.716	0.952976	2.32848	1.21939	0.0470236	ENSMUST00000234698
ENSMUST00000236439.1	3.78571	antisense	ENSMUSG00000097855.8	A930007I19Rik-204	0	16	8	37	158	134	0	12.8017	8.21429	41.5311	133.087	127.206	0.999421	13.7916	3.78571	0.000578889	ENSMUST00000236439
ENSMUST00000236520.1	4.89281	retained_intron	ENSMUSG00000024486.6	Hbegf-202	2	0	0	28	53	21	2.32651	0	0	31.4289	44.6432	19.9352	1	29.7087	4.89281	2.37747e-08	ENSMUST00000236520

## Sheet: k88M_wtM
Id	log2FC_k88M_vs_wtM_EBSeq	transcript_type	gene_id	transcript_name	raw.wtM_R1	raw.wtM_R2	raw.wtM_R4	raw.wtM_R5	raw.k88M_R1	raw.k88M_R2	raw.k88M_R4	raw.k88M_R5	norm.wtM_R1	norm.wtM_R2	norm.wtM_R4	norm.wtM_R5	norm.k88M_R1	norm.k88M_R2	norm.k88M_R4	norm.k88M_R5	PPDE	PostFC	log2FC	Pval (=1-PPDE)	transID
ENSMUST00000159837.1	-1.27897	retained_intron	ENSMUSG00000024646.14	Cyb5a-202	31	36	21	37	14	15	15	7	36.8333	33.7363	20.9627	30.6255	14.6964	14.2977	13.8329	6.93928	0.99209	0.412089	-1.27897	0.00790962	ENSMUST00000159837
ENSMUST00000205904.1	6.1112	retained_intron	ENSMUSG00000074420.5	Gm10693-202	0	0	0	0	28	11	17	11	0	0	0	0	29.3928	10.485	15.6773	10.9046	1	69.1282	6.1112	2.11533e-07	ENSMUST00000205904
ENSMUST00000212158.1	1.15926	lincRNA	ENSMUSG00000110631.1	Gm42047-201	72	69	56	73	113	144	178	178	85.5484	64.6612	55.9004	60.4232	118.621	137.258	164.151	176.456	1	2.23343	1.15926	8.71551e-08	ENSMUST00000212158
ENSMUST00000212899.1	1.19973	lincRNA	ENSMUSG00000110631.1	Gm42047-202	1099	1295	1117	1189	1713	2604	3270	3343	1305.8	1213.57	1115.01	984.153	1798.21	2482.08	3015.58	3314	0.99451	2.29696	1.19973	0.00548961	ENSMUST00000212899
ENSMUST00000225436.1	-5.4036	sense_intronic	ENSMUSG00000114496.1	Gm47601-201	136	143	158	139	0	9	1	3	161.591	134.008	157.719	115.052	0	8.57862	0.922195	2.97398	1	0.0236241	-5.4036	0	ENSMUST00000225436

## Sheet: k88RH_wtRH
Id	log2FC_k88RH_vs_wtRH_EBSeq	transcript_type	gene_id	transcript_name	raw.wtRH_R2	raw.wtRH_R4	raw.wtRH_R5	raw.k88RH_R2	raw.k88RH_R4	raw.k88RH_R5	norm.wtRH_R2	norm.wtRH_R4	norm.wtRH_R5	norm.k88RH_R2	norm.k88RH_R4	norm.k88RH_R5	PPDE	PostFC	log2FC	Pval (=1-PPDE)	transID
ENSMUST00000147307.1	-1.02275	retained_intron	ENSMUSG00000004267.16	Eno2-212	82	66	77	30	48	34	84.5868	56.938	78.9325	34.206	41.0822	32.7357	0.973643	0.492177	-1.02275	0.0263571	ENSMUST00000147307
ENSMUST00000154810.1	3.10126	processed_transcript	ENSMUSG00000072844.6	G530011O06Rik-201	62	81	77	583	365	889	63.9558	69.8785	78.9325	664.736	312.396	855.941	0.974813	8.5817	3.10126	0.0251866	ENSMUST00000154810
ENSMUST00000190059.6	-1.30347	processed_transcript	ENSMUSG00000096780.7	Tmem181b-ps-204	98	128	91	32	47	48	101.091	110.425	93.2839	36.4863	40.2263	46.215	0.999992	0.405151	-1.30347	8.13399e-06	ENSMUST00000190059
ENSMUST00000209823.1	-5.08471	lincRNA	ENSMUSG00000110386.1	Gm42031-201	919	5904	3842	116	116	64	947.991	5093.37	3938.43	132.263	99.2819	61.6201	0.980523	0.0294679	-5.08471	0.0194767	ENSMUST00000209823
ENSMUST00000212158.1	1.34878	lincRNA	ENSMUSG00000110631.1	Gm42047-201	70	90	60	127	232	204	72.2082	77.6428	61.5059	144.805	198.564	196.414	1	2.54697	1.34878	8.9265e-11	ENSMUST00000212158
ENSMUST00000212899.1	1.21315	lincRNA	ENSMUSG00000110631.1	Gm42047-202	1651	1609	1049	2464	3798	3740	1703.08	1388.08	1075.33	2809.45	3250.63	3600.92	1	2.31844	1.21315	1.25669e-11	ENSMUST00000212899
ENSMUST00000225436.1	-6.12558	sense_intronic	ENSMUSG00000114496.1	Gm47601-201	143	123	88	2	2	0	147.511	106.112	90.2086	2.2804	1.71176	0	1	0.0143225	-6.12558	0	ENSMUST00000225436

## Sheet: k88PTG_wtPTG
Id	log2FC_k88PTG_vs_wtPTG_EBSeq	transcript_type	gene_id	transcript_name	raw.wtPTG_R2	raw.wtPTG_R4	raw.wtPTG_R5	raw.k88PTG_R2	raw.k88PTG_R4	raw.k88PTG_R5	norm.wtPTG_R2	norm.wtPTG_R4	norm.wtPTG_R5	norm.k88PTG_R2	norm.k88PTG_R4	norm.k88PTG_R5	PPDE	PostFC	log2FC	Pval (=1-PPDE)	transID
ENSMUST00000123318.1	-3.20722	antisense	ENSMUSG00000085279.1	Gm15965-201	13	22	30	1	3	2	13.6027	19.366	28.0976	1.18878	2.46376	2.10416	0.999973	0.108276	-3.20722	2.69079e-05	ENSMUST00000123318
ENSMUST00000135522.1	-3.98642	retained_intron	ENSMUSG00000038290.15	Smg6-203	12	5	11	0	1	0	12.5564	4.40137	10.3025	0	0.821254	0	0.985562	0.0630911	-3.98642	0.0144379	ENSMUST00000135522
ENSMUST00000144738.1	2.26447	antisense	ENSMUSG00000087263.1	Gm15726-201	21	20	35	106	95	140	21.9737	17.6055	32.7805	126.011	78.0191	147.291	0.999928	4.80478	2.26447	7.18058e-05	ENSMUST00000144738
ENSMUST00000173117.6	-1.18064	retained_intron	ENSMUSG00000030126.17	Tmcc1-207	54	63	79	21	24	35	56.5037	55.4572	73.9903	24.9645	19.7101	36.8228	0.999528	0.441155	-1.18064	0.000471524	ENSMUST00000173117
ENSMUST00000181328.1	-1.05395	lincRNA	ENSMUSG00000097234.1	Gm26518-201	63	100	89	23	63	33	65.921	88.0274	83.3562	27.342	51.739	34.7187	0.989407	0.481646	-1.05395	0.0105931	ENSMUST00000181328
ENSMUST00000194756.1	-2.46	retained_intron	ENSMUSG00000026819.15	Slc25a25-212	18	14	24	4	0	4	18.8346	12.3238	22.4781	4.75514	0	4.20833	0.999796	0.181747	-2.46	0.000203641	ENSMUST00000194756
ENSMUST00000195819.1	-5.85007	lincRNA	ENSMUSG00000103349.1	Gm36888-201	26	0	29	0	0	0	27.2055	0	27.161	0	0	0	0.998865	0.0173362	-5.85007	0.00113476	ENSMUST00000195819
ENSMUST00000198222.1	1.66099	antisense	ENSMUSG00000104554.1	Gm4610-201	28	2	29	53	68	64	29.2982	1.76055	27.161	63.0056	55.8453	67.3332	0.999905	3.16233	1.66099	9.50157e-05	ENSMUST00000198222
ENSMUST00000209823.1	-5.19512	lincRNA	ENSMUSG00000110386.1	Gm42031-201	912	7898	5964	134	156	76	954.285	6952.4	5585.8	159.297	128.116	79.9582	0.953935	0.027297	-5.19512	0.0460654	ENSMUST00000209823
ENSMUST00000212158.1	1.4346	lincRNA	ENSMUSG00000110631.1	Gm42047-201	48	82	99	148	214	220	50.2255	72.1824	92.7221	175.94	175.748	231.458	1	2.70308	1.4346	2.11356e-08	ENSMUST00000212158
ENSMUST00000216881.1	-1.0127	retained_intron	ENSMUSG00000032212.10	Sltm-207	92	74	90	32	45	44	96.2656	65.1402	84.2928	38.0411	36.9564	46.2916	0.997675	0.495619	-1.0127	0.00232462	ENSMUST00000216881
ENSMUST00000225436.1	-5.01	sense_intronic	ENSMUSG00000114496.1	Gm47601-201	139	103	113	4	6	0	145.445	90.6682	105.834	4.75514	4.92752	0	1	0.0310341	-5.01	0	ENSMUST00000225436
