# Supplementary material for: Transcriptomics analysis of Toxoplasma gondii-infected mouse macrophages reveals coding and noncoding signatures in the presence and absence of MyD88
Source: BMC Genomics. 2021 Feb 23;22:130. doi: 10.1186/s12864-021-07437-0 (PMC7903719; doi:10.1186/s12864-021-07437-0)
Supplement: Supplementary file 12 — Additional file 12 Complete list of differentially expressed Toxoplasma gondii genes. The first tab corresponds to wild type RH versus wild type PTG. The second tab corresponds to Myd88KO RH versus Myd88KO PTG. The third tab lists the differentially regulated T. gondii genes common to both comparisons. Transcript ID, raw values, normalized values, PPDE values, fold changes, and other information are included. [file 12864_2021_7437_MOESM12_ESM.xlsx]

## Sheet: wtRH_wtPTG
Id	log2FC_wtRH_vs_wtPTG_EBSeq	toxoDBid	transcript_id	gbkey	gene	product	raw.wtPTG_R2	raw.wtPTG_R4	raw.wtPTG_R5	raw.wtRH_R2	raw.wtRH_R4	raw.wtRH_R5	norm.wtPTG_R2	norm.wtPTG_R4	norm.wtPTG_R5	norm.wtRH_R2	norm.wtRH_R4	norm.wtRH_R5	PPDE	PostFC	log2FC	pval (=1-PPDE)
rna1002	-3.53338	TGME49_254320	XM_002369445.2	mRNA	NA	hypothetical protein	8	60	69	5	6	2	20.9786	40.4963	75.8174	5.81705	2.54497	1.92051	0.999999	0.086367	-3.53338	9.3946e-07
rna1031	3.06479	TGME49_254590	XM_002369472.1	mRNA	NA	hypothetical protein	0	2	3	19	31	17	0	1.34988	3.29641	22.1048	13.149	16.3244	0.999985	8.36745	3.06479	1.46383e-05
rna1035	1.03502	TGME49_254610	XM_002369474.2	mRNA	NA	Tim10/DDP family zinc finger superfamily protein	43	175	74	198	503	206	112.76	118.114	81.3114	230.355	213.353	197.813	1	2.04914	1.03502	0
rna1055	-2.79076	TGME49_254790	XM_018781078.1	mRNA	NA	hypothetical protein	25	21	23	5	5	6	65.5582	14.1737	25.2725	5.81705	2.12081	5.76154	0.951652	0.14451	-2.79076	0.0483477
rna1061	-2.08213	TGME49_254840	XM_018781081.1	mRNA	NA	tetratricopeptide repeat-containing protein	99	393	205	40	169	60	259.61	265.251	225.254	46.5364	71.6832	57.6154	1	0.236166	-2.08213	0
rna1067	1.32985	TGME49_254890	XM_002369502.2	mRNA	NA	hypothetical protein	14	17	29	52	184	68	36.7126	11.4739	31.8653	60.4973	78.0456	65.2974	1	2.51376	1.32985	2.62027e-07
rna1075	-1.79663	TGME49_254960	XM_002369509.2	mRNA	NA	hypothetical protein	30	75	114	44	22	12	78.6698	50.6204	125.263	51.19	9.33154	11.5231	0.978957	0.287846	-1.79663	0.0210433
rna1100	-7.18436	TGME49_299020	XM_018782359.1	mRNA	AP2III4	AP2 domain transcription factor AP2III-4	31	115	82	0	0	0	81.2921	77.6179	90.1018	0	0	0	1	0.00687529	-7.18436	0
rna1107	-5.79794	TGME49_298960	XM_002371723.2	mRNA	NA	Toxoplasma gondii family C protein	5	55	40	0	0	0	13.1116	37.1216	43.9521	0	0	0	1	0.0179741	-5.79794	0
rna1110	-3.274	TGME49_298820	XM_018782352.1	mRNA	NA	hypothetical protein	2	85	27	0	3	7	5.24465	57.3697	29.6677	0	1.27248	6.7218	0.992129	0.103378	-3.274	0.00787068
rna1159	-2.6675	TGME49_320270	XM_018782989.1	mRNA	NA	hypothetical protein	6	44	34	5	0	6	15.734	29.6973	37.3593	5.81705	0	5.76154	1	0.157399	-2.6675	4.8648e-11
rna1166	1.21531	TGME49_320200	XM_002369846.2	mRNA	SRS16A	SAG-related sequence SRS16A	27	53	65	74	324	200	70.8028	35.7717	71.4221	86.0923	137.428	192.051	0.967557	2.32191	1.21531	0.032443
rna1167	-4.68372	TGME49_320190	XM_002369845.2	mRNA	SRS16B	SAG-related sequence SRS16B	192	2193	1696	20	147	65	503.487	1480.14	1863.57	23.2682	62.3517	62.4167	1	0.0389097	-4.68372	3.4972e-14
rna1191	-3.24291	TGME49_319992	XM_018782978.1	mRNA	NA	hypothetical protein	11	19	35	0	5	5	28.8456	12.8238	38.4581	0	2.12081	4.80128	0.999422	0.10563	-3.24291	0.000577769
rna120	-2.77245	TGME49_294400	XM_002370178.2	mRNA	NA	hypothetical protein	393	1559	1035	135	400	149	1030.57	1052.23	1137.26	157.06	169.664	143.078	1	0.146356	-2.77245	0
rna1249	-1.42819	TGME49_318750	XM_002369772.2	mRNA	NA	deoxyribose-phosphate aldolase	141	612	560	132	369	217	369.748	413.062	615.329	153.57	156.515	208.376	0.999999	0.371597	-1.42819	5.18118e-07
rna128	-3.90427	TGME49_294585	XM_018782233.1	mRNA	NA	hypothetical protein	2	49	19	0	1	2	5.24465	33.072	20.8772	0	0.424161	1.92051	0.999934	0.0667877	-3.90427	6.62217e-05
rna1299	-2.01986	TGME49_318240	XM_002369722.2	mRNA	NA	Tubulin-tyrosine ligase family protein	11	19	37	9	2	8	28.8456	12.8238	40.6557	10.4707	0.848322	7.68205	0.975185	0.246582	-2.01986	0.0248152
rna1338	-3.43583	TGME49_211370	XM_018779536.1	mRNA	NA	tetratricopeptide repeat-containing protein	2	37	11	0	1	2	5.24465	24.9727	12.0868	0	0.424161	1.92051	0.998679	0.0924082	-3.43583	0.0013209
rna1348	-5.01519	TGME49_211270	XM_018779531.1	mRNA	NA	sushi domain (scr repeat) domain-containing protein	323	764	780	41	16	13	847.012	515.653	857.066	47.6998	6.78658	12.4833	1	0.0309228	-5.01519	0
rna135	-2.76754	TGME49_294651	XM_018782237.1	mRNA	NA	hypothetical protein	7	78	44	1	17	8	18.3563	52.6452	48.3473	1.16341	7.21074	7.68205	1	0.146855	-2.76754	3.10409e-07
rna136	-2.52697	TGME49_294650	XM_002370193.2	mRNA	NA	hypothetical protein	5	61	21	3	11	4	13.1116	41.1712	23.0748	3.49023	4.66577	3.84103	0.998937	0.173503	-2.52697	0.00106313
rna1365	-2.15397	TGME49_211000	XM_002371204.2	mRNA	NA	hypothetical protein	12	68	49	5	30	10	31.4679	45.8958	53.8413	5.81705	12.7248	9.60257	1	0.224694	-2.15397	9.50351e-14
rna1391	-2.67719	TGME49_210682	XM_018779511.1	mRNA	NA	hypothetical protein	92	225	240	47	26	37	241.254	151.861	263.713	54.6802	11.0282	35.5295	1	0.156346	-2.67719	2.15405e-12
rna1393	-5.6716	TGME49_300980	XM_018782394.1	mRNA	NA	hypothetical protein	7	230	281	1	2	6	18.3563	155.236	308.763	1.16341	0.848322	5.76154	0.999999	0.019619	-5.6716	6.80629e-07
rna1394	-6.95195	TGME49_300990	XM_018782395.1	mRNA	NA	Toxoplasma gondii family C protein	2	216	259	0	2	1	5.24465	145.787	284.59	0	0.848322	0.960257	1	0.00807706	-6.95195	1.66773e-07
rna1400	2.88979	TGME49_301150	XM_002371596.1	mRNA	SRS19B	SAG-related sequence SRS19B	1	4	0	6	46	25	2.62233	2.69975	0	6.98045	19.5114	24.0064	0.997412	7.41164	2.88979	0.00258828
rna1406	-2.5507	TGME49_301210	XM_002371602.2	mRNA	NA	NAD(P) transhydrogenase subunit beta%2C putative	198	1348	813	104	347	132	519.221	909.817	893.326	120.995	147.184	126.754	1	0.170672	-2.5507	0
rna1410	-3.57941	TGME49_301240	XM_018782401.1	mRNA	NA	hypothetical protein	72	112	154	17	8	12	188.808	75.5931	169.216	19.778	3.39329	11.5231	1	0.0836546	-3.57941	1.21809e-08
rna1436	1.57017	TGME49_301690	XM_002371630.2	mRNA	NA	hypothetical protein	29	64	121	269	429	268	76.0475	43.196	132.955	312.957	181.965	257.349	0.982461	2.96939	1.57017	0.0175389
rna1439	-6.41019	TGME49_237800	XM_002371972.2	mRNA	NA	dense granule protein GRA11	123	629	570	0	25	4	322.546	424.536	626.317	0	10.604	3.84103	1	0.0117582	-6.41019	0
rna1440	-4.67539	TGME49_237810	XM_002371973.2	mRNA	NA	hypothetical protein	10	73	69	0	1	4	26.2233	49.2705	75.8174	0	0.424161	3.84103	1	0.0391353	-4.67539	3.79696e-14
rna1445	-1.28392	TGME49_237860	XM_018780507.1	mRNA	NA	protein kinase domain-containing protein	30	274	160	63	128	54	78.6698	184.933	175.808	73.2948	54.2926	51.8539	0.999855	0.410679	-1.28392	0.000145069
rna1456	4.19253	TGME49_220060	XM_018779866.1	mRNA	NA	hypothetical protein	1	1	0	34	58	27	2.62233	0.674938	0	39.5559	24.6013	25.9269	1	18.2843	4.19253	1.75104e-12
rna1457	-2.68	TGME49_220070	XM_018779867.1	mRNA	NA	hypothetical protein	3	26	17	0	6	3	7.86698	17.5484	18.6796	0	2.54497	2.88077	0.999139	0.156041	-2.68	0.000861147
rna1458	-3.54228	TGME49_220080	XM_018779868.1	mRNA	NA	Toxoplasma gondii family C protein	0	34	15	0	2	1	0	22.9479	16.482	0	0.848322	0.960257	0.995067	0.0858356	-3.54228	0.00493312
rna1483	-1.59698	TGME49_220290	XM_018779881.1	mRNA	NA	hypothetical protein	55	231	311	66	115	89	144.228	155.911	341.728	76.785	48.7785	85.4628	0.959502	0.330568	-1.59698	0.0404981
rna1488	-4.93487	TGME49_220340	XM_002371518.2	mRNA	NA	hypothetical protein	12	121	73	4	0	0	31.4679	81.6675	80.2126	4.65364	0	0	1	0.0326932	-4.93487	0
rna1500	-2.6004	TGME49_220460	XM_018779887.1	mRNA	NA	SNF7 family protein	10	156	67	13	9	14	26.2233	105.29	73.6198	15.1243	3.81745	13.4436	0.999968	0.164893	-2.6004	3.21062e-05
rna1514	-2.31471	TGME49_220585	XM_002371541.2	mRNA	NA	hypothetical protein	66	208	221	49	49	34	173.074	140.387	242.835	57.007	20.7839	32.6487	1	0.201003	-2.31471	2.16484e-10
rna1520	-3.52056	TGME49_220650	XM_018779897.1	mRNA	NA	hypothetical protein	2	108	88	8	8	1	5.24465	72.8933	96.6946	9.30727	3.39329	0.960257	0.999945	0.0871376	-3.52056	5.51663e-05
rna1521	-3.84972	TGME49_296340	XM_018782298.1	mRNA	NA	hypothetical protein	5	108	84	0	5	9	13.1116	72.8933	92.2994	0	2.12081	8.64231	1	0.0693613	-3.84972	3.72808e-07
rna1524	-2.90995	TGME49_287450	XM_018782009.1	mRNA	NA	hypothetical protein	13	119	83	2	17	17	34.0902	80.3176	91.2006	2.32682	7.21074	16.3244	1	0.133051	-2.90995	1.23e-10
rna1525	-2.8188	TGME49_287460	XM_018782010.1	mRNA	NA	hypothetical protein	5	97	59	0	15	13	13.1116	65.469	64.8293	0	6.36242	12.4833	0.99994	0.141729	-2.8188	5.95041e-05
rna1526	-2.7541	TGME49_287470	XM_018782011.1	mRNA	NA	hypothetical protein	81	508	496	13	119	100	212.408	342.869	545.006	15.1243	50.4752	96.0257	1	0.148229	-2.7541	7.54413e-08
rna1537	-2.31126	TGME49_212810	XM_018779576.1	mRNA	NA	hypothetical protein	44	283	177	31	84	29	115.382	191.007	194.488	36.0657	35.6295	27.8474	1	0.201485	-2.31126	0
rna1553	-3.35961	TGME49_212970	XM_018779584.1	mRNA	NA	protein kinase (incomplete catalytic triad)	162	526	220	26	94	29	424.817	355.017	241.737	30.2486	39.8711	27.8474	1	0.0974217	-3.35961	0
rna1564	-1.38658	TGME49_213067	XM_002371015.2	mRNA	NA	hypothetical protein	328	2005	1223	342	1083	523	860.123	1353.25	1343.84	397.886	459.366	502.214	1	0.382471	-1.38658	2.48024e-13
rna157	-5.58306	TGME49_294820	XM_002370210.1	mRNA	NA	type I fatty acid synthase%2C putative	35	1782	835	9	19	27	91.7814	1202.74	917.5	10.4707	8.05906	25.9269	1	0.0208608	-5.58306	6.71567e-08
rna1589	-4.99507	TGME49_213460	XM_018779606.1	mRNA	NA	hypothetical protein	40	1678	1089	15	76	26	104.893	1132.55	1196.6	17.4511	32.2362	24.9667	1	0.0313569	-4.99507	7.60992e-08
rna1590	-3.61955	TGME49_213480	XM_018779607.1	mRNA	NA	hypothetical protein	13	587	359	11	36	39	34.0902	396.189	394.47	12.7975	15.2698	37.45	0.999979	0.0813592	-3.61955	2.07456e-05
rna1595	-2.5108	TGME49_213530	XM_018779608.1	mRNA	NA	hypothetical protein	2	24	5	0	1	3	5.24465	16.1985	5.49401	0	0.424161	2.88077	0.968217	0.175458	-2.5108	0.0317828
rna1610	-2.66782	TGME49_213700	XM_002371066.2	mRNA	NA	hypothetical protein	23	517	187	23	71	40	60.3135	348.943	205.476	26.7584	30.1154	38.4103	0.989907	0.157364	-2.66782	0.0100933
rna1627	-2.22249	TGME49_213850	XM_018779624.1	mRNA	NA	MORN repeat-containing protein	5	25	35	1	6	10	13.1116	16.8735	38.4581	1.16341	2.54497	9.60257	0.989404	0.214272	-2.22249	0.0105958
rna1630	-1.54638	TGME49_213880	XM_002371084.1	mRNA	NA	hypothetical protein	92	255	308	82	137	107	241.254	172.109	338.431	95.3995	58.1101	102.747	0.998235	0.342369	-1.54638	0.00176547
rna1644	-1.76945	TGME49_287240	XM_002369279.2	mRNA	NA	hypothetical protein	12	19	23	12	1	5	31.4679	12.8238	25.2725	13.9609	0.424161	4.80128	0.976716	0.29332	-1.76945	0.0232841
rna1645	-3.87448	TGME49_287235	XM_018782004.1	mRNA	NA	hypothetical protein	45	45	89	7	3	6	118.005	30.3722	97.7934	8.14386	1.27248	5.76154	0.999973	0.0681814	-3.87448	2.73243e-05
rna1654	-1.73142	TGME49_286932	XM_018782000.1	mRNA	NA	ATPase family associated with various cellular activities (AAA) domain-containing protein	79	352	345	148	72	46	207.164	237.578	379.087	172.185	30.5396	44.1718	0.999886	0.301156	-1.73142	0.000114295
rna1655	-2.12681	TGME49_286928	XM_018781999.1	mRNA	NA	hypothetical protein	299	608	532	191	182	111	784.076	410.362	584.563	222.211	77.1973	106.588	1	0.228963	-2.12681	1.59068e-07
rna1673	-1.75867	TGME49_286670	XM_002369252.2	mRNA	NA	hypothetical protein	32	67	57	26	30	13	83.9145	45.2209	62.6317	30.2486	12.7248	12.4833	0.999957	0.295521	-1.75867	4.26068e-05
rna1707	-3.03279	TGME49_286250	XM_002369221.1	mRNA	NA	hypothetical protein	10	23	24	0	7	4	26.2233	15.5236	26.3713	0	2.96913	3.84103	1	0.122191	-3.03279	3.29106e-08
rna1717	-2.51902	TGME49_286150	XM_018781976.1	mRNA	NA	PAN/Apple domain-containing protein	31	405	202	4	87	60	81.2921	273.35	221.958	4.65364	36.902	57.6154	0.999945	0.174461	-2.51902	5.50315e-05
rna172	1.1909	TGME49_294980	XM_002370226.2	mRNA	NA	hypothetical protein	112	546	338	674	1895	806	293.701	368.516	371.395	784.138	803.785	773.967	1	2.28294	1.1909	0
rna1745	4.91873	TGME49_285860	XM_018781963.1	mRNA	SRS20C	SAG-related sequence SRS20C	0	13	5	34	785	114	0	8.7742	5.49401	39.5559	332.966	109.469	0.998498	30.2472	4.91873	0.00150244
rna176	-4.18715	TGME49_295015	XM_002370230.2	mRNA	NA	patched family protein	55	531	344	11	46	15	144.228	358.392	377.988	12.7975	19.5114	14.4038	1	0.0548962	-4.18715	0
rna177	-3.98085	TGME49_295020	XM_018782256.1	mRNA	NA	Sterol-sensing domain of SREBP cleavage-activation domain-containing protein	35	295	237	4	20	21	91.7814	199.107	260.416	4.65364	8.48322	20.1654	1	0.0633352	-3.98085	9.99201e-16
rna1776	4.79658	TGME49_285470	XM_002369154.1	mRNA	NA	patched family protein	9	27	56	1091	2125	779	23.6009	18.2233	61.5329	1269.28	901.342	748.04	1	27.7917	4.79658	0
rna1777	-5.26637	TGME49_285445	XM_018781948.1	mRNA	NA	hypothetical protein	20	136	95	1	4	2	52.4465	91.7916	104.386	1.16341	1.69664	1.92051	1	0.0259816	-5.26637	0
rna1779	-4.68109	TGME49_285410	XM_002369148.1	mRNA	NA	calmodulin-binding carboxy-terminal kinesin-like family protein%2C putative	8	51	43	0	1	2	20.9786	34.4218	47.2485	0	0.424161	1.92051	1	0.038981	-4.68109	0
rna1806	-3.67765	TGME49_284615	XM_018781931.1	mRNA	NA	hypothetical protein	5	87	37	5	1	1	13.1116	58.7196	40.6557	5.81705	0.424161	0.960257	0.999999	0.078148	-3.67765	5.7684e-07
rna1808	-5.5547	TGME49_284602	XM_018781930.1	mRNA	NA	E1-E2 ATPase subfamily protein	8	72	27	0	1	0	20.9786	48.5955	29.6677	0	0.424161	0	1	0.021275	-5.5547	8.0902e-13
rna1809	-5.59264	TGME49_284598	XM_018781929.1	mRNA	NA	haloacid dehalogenase family hydrolase domain-containing protein	101	707	499	9	14	9	264.855	477.181	548.302	10.4707	5.93825	8.64231	1	0.0207228	-5.59264	0
rna1818	-2.00522	TGME49_284310	XM_002369108.2	mRNA	NA	hypothetical protein	38	224	154	9	65	68	99.6484	151.186	169.216	10.4707	27.5705	65.2974	1	0.249097	-2.00522	1.15117e-10
rna1834	-1.09975	TGME49_283840	XM_002369092.1	mRNA	NA	GATA zinc finger domain-containing protein	4	34	23	6	12	15	10.4893	22.9479	25.2725	6.98045	5.08993	14.4038	0.971702	0.466597	-1.09975	0.0282983
rna1859	-3.95898	TGME49_283500	XM_018781900.1	mRNA	NA	tetratricopeptide repeat-containing protein	6	22	1	0	1	0	15.734	14.8486	1.0988	0	0.424161	0	0.995426	0.0643025	-3.95898	0.00457435
rna1869	-3.23454	TGME49_307480	XM_018782523.1	mRNA	NA	Toxoplasma gondii family B protein	0	18	14	0	1	1	0	12.1489	15.3832	0	0.424161	0.960257	0.997741	0.106245	-3.23454	0.00225861
rna1876	-7.11791	TGME49_238060	XM_018780516.1	mRNA	NA	EF hand domain-containing protein	33	85	139	0	1	0	86.5368	57.3697	152.734	0	0.424161	0	1	0.00719941	-7.11791	1.86962e-13
rna1884	1.44863	TGME49_238140	XM_018780520.1	mRNA	NA	hypothetical protein	87	478	299	678	1938	825	228.142	322.62	328.542	788.791	822.024	792.212	1	2.72948	1.44863	0
rna189	-1.97631	TGME49_295125	XM_018782265.1	mRNA	ROP4	rhoptry protein ROP4	43	191	66	8	118	20	112.76	128.913	72.521	9.30727	50.051	19.2051	0.993457	0.25414	-1.97631	0.0065429
rna1891	-6.253	TGME49_238200	XM_018780523.1	mRNA	NA	alpha/beta hydrolase fold domain-containing protein	179	884	669	4	9	14	469.397	596.645	735.099	4.65364	3.81745	13.4436	1	0.0131117	-6.253	0
rna192	-4.79989	TGME49_296020	XM_002371490.1	mRNA	NA	hypothetical protein	24	34	88	1	2	3	62.9358	22.9479	96.6946	1.16341	0.848322	2.88077	0.999982	0.0358996	-4.79989	1.8279e-05
rna1925	-7.99493	TGME49_238970	XM_002366508.1	mRNA	NA	hypothetical protein	55	375	234	0	2	0	144.228	253.102	257.12	0	0.848322	0	1	0.00392001	-7.99493	0
rna1937	3.62103	TGME49_239090	XM_002366518.2	mRNA	SRS23	SAG-related sequence SRS23	2	27	7	170	196	127	5.24465	18.2233	7.69162	197.78	83.1356	121.953	0.998414	12.3038	3.62103	0.00158621
rna1943	-2.03436	TGME49_239260	XM_018780545.1	mRNA	NA	histone H4	193	644	893	164	325	145	506.109	434.66	981.23	190.799	137.852	139.237	0.995323	0.244116	-2.03436	0.00467721
rna1960	-2.30983	TGME49_239475	XM_018780555.1	mRNA	NA	hypothetical protein	14	92	95	16	11	17	36.7126	62.0943	104.386	18.6145	4.66577	16.3244	0.999996	0.201684	-2.30983	3.75015e-06
rna1973	-2.41772	TGME49_239600	XM_002366558.2	mRNA	ROP23	rhoptry kinase family protein ROP23 (incomplete catalytic triad)	179	850	564	89	158	145	469.397	573.697	619.725	103.543	67.0174	139.237	1	0.187152	-2.41772	0
rna1998	-1.0194	TGME49_239820	XM_002366580.2	mRNA	NA	D-3-phosphoglycerate dehydrogenase	1797	8670	4829	1799	7719	2563	4712.32	5851.71	5306.12	2092.97	3274.1	2461.14	0.999999	0.493321	-1.0194	1.26374e-06
rna2024	-1.55779	TGME49_240290	XM_018780587.1	mRNA	NA	hypothetical protein	2	31	15	8	5	2	5.24465	20.9231	16.482	9.30727	2.12081	1.92051	0.984359	0.339672	-1.55779	0.0156405
rna2025	-3.14056	TGME49_240295	XM_018780588.1	mRNA	NA	hypothetical protein	0	19	4	0	1	0	0	12.8238	4.39521	0	0.424161	0	0.976467	0.113396	-3.14056	0.023533
rna2056	-3.68551	TGME49_240580	XM_018780608.1	mRNA	NA	hypothetical protein	55	548	285	15	75	14	144.228	369.866	313.159	17.4511	31.8121	13.4436	1	0.0777232	-3.68551	9.74998e-13
rna2072	3.21499	TGME49_240755	XM_018780614.1	mRNA	NA	hypothetical protein	2	7	12	52	244	68	5.24465	4.72457	13.1856	60.4973	103.495	65.2974	0.999999	9.2856	3.21499	1.04021e-06
rna2073	3.04932	TGME49_240770	XM_002366655.2	mRNA	NA	cytochrome b5 family heme/steroid binding domain-containing protein	6	22	18	116	443	111	15.734	14.8486	19.7784	134.955	187.903	106.588	1	8.27823	3.04932	1.3266e-07
rna2098	-2.78517	TGME49_241130	XM_018780620.1	mRNA	NA	hypothetical protein	120	280	423	50	91	44	314.679	188.983	464.793	58.1705	38.5987	42.2513	0.999961	0.14507	-2.78517	3.86493e-05
rna210	-2.0219	TGME49_295740	XM_002371472.2	mRNA	NA	hypothetical protein	3	41	34	7	11	4	7.86698	27.6725	37.3593	8.14386	4.66577	3.84103	0.999306	0.246233	-2.0219	0.000694196
rna2130	-6.0359	TGME49_242100	XM_018780637.1	mRNA	NA	hypothetical protein	80	292	162	2	7	2	209.786	197.082	178.006	2.32682	2.96913	1.92051	1	0.015241	-6.0359	0
rna2167	-3.10618	TGME49_242750	XM_002366754.1	mRNA	NA	hypothetical protein	3	23	19	0	4	2	7.86698	15.5236	20.8772	0	1.69664	1.92051	1	0.116131	-3.10618	4.48372e-08
rna2193	-4.10301	TGME49_243190	XM_002366778.2	mRNA	NA	Toxoplasma gondii family A protein	25	35	64	0	9	4	65.5582	23.6228	70.3233	0	3.81745	3.84103	0.99998	0.058193	-4.10301	1.99928e-05
rna2206	-2.35422	TGME49_243330	XM_018780669.1	mRNA	NA	hypothetical protein	2	20	18	3	4	1	5.24465	13.4988	19.7784	3.49023	1.69664	0.960257	0.999861	0.195574	-2.35422	0.000138722
rna2208	-1.94637	TGME49_243350	XM_018780670.1	mRNA	NA	gamma-glutamyl hydrolase	343	1051	726	123	439	306	899.458	709.36	797.73	143.099	186.207	293.839	1	0.259467	-1.94637	0
rna2213	-3.2334	TGME49_243382	XM_002366796.2	mRNA	NA	hypothetical protein	52	112	207	13	12	26	136.361	75.5931	227.452	15.1243	5.08993	24.9667	0.999935	0.106329	-3.2334	6.47868e-05
rna2223	-5.43614	TGME49_243470	XM_002366805.1	mRNA	NA	hypothetical protein	88	242	380	11	1	4	230.765	163.335	417.545	12.7975	0.424161	3.84103	1	0.0230972	-5.43614	2.48024e-13
rna2226	-3.19279	TGME49_243500	XM_018780677.1	mRNA	NA	CAM kinase%2C SNF1/AMK1 family ToxPK1	2	13	16	0	0	2	5.24465	8.7742	17.5808	0	0	1.92051	0.999901	0.109364	-3.19279	9.91235e-05
rna2241	-1.50752	TGME49_243635	XM_018780683.1	mRNA	NA	hypothetical protein	45	210	120	51	69	50	118.005	141.737	131.856	59.3339	29.2671	48.0128	1	0.351716	-1.50752	0
rna2244	-1.9782	TGME49_243680	XM_002366826.2	mRNA	NA	dihydrodipicolinate reductase	228	590	637	117	297	174	597.891	398.213	699.937	136.119	125.976	167.085	1	0.253806	-1.9782	2.72366e-07
rna2248	-4.05414	TGME49_243720	XM_002366830.2	mRNA	PEX11	peroxisomal biogenesis factor PEX11	65	446	250	20	11	16	170.451	301.022	274.701	23.2682	4.66577	15.3641	1	0.060198	-4.05414	0
rna226	-1.01584	TGME49_295472	XM_018782277.1	mRNA	NA	C2 domain-containing protein	131	501	435	92	500	264	343.525	338.144	477.979	107.034	212.081	253.508	0.980272	0.494541	-1.01584	0.0197277
rna2296	-2.5822	TGME49_244260	XM_002366874.1	mRNA	NA	hypothetical protein	28	94	85	17	18	10	73.4252	63.4442	93.3982	19.778	7.6349	9.60257	1	0.166986	-2.5822	0
rna2303	-1.92017	TGME49_244335	XM_018780711.1	mRNA	NA	hypothetical protein	33	281	195	11	132	62	86.5368	189.658	214.266	12.7975	55.9893	59.5359	0.999962	0.264223	-1.92017	3.83691e-05
rna231	-2.76495	TGME49_295430	XM_002371451.2	mRNA	NA	hypothetical protein	68	77	156	27	12	22	178.318	51.9702	171.413	31.412	5.08993	21.1256	0.99774	0.147119	-2.76495	0.00225987
rna2310	-2.47005	TGME49_244406	XM_018780715.1	mRNA	NA	cysteine dioxygenase type i protein	5	56	31	5	1	8	13.1116	37.7965	34.0629	5.81705	0.424161	7.68205	1	0.180485	-2.47005	1.34657e-07
rna2311	-2.57695	TGME49_244408	XM_018780716.1	mRNA	NA	hypothetical protein	17	83	60	6	12	15	44.5796	56.0199	65.9281	6.98045	5.08993	14.4038	1	0.167595	-2.57695	0
rna2312	-2.53152	TGME49_244412	XM_002366889.2	mRNA	NA	hypothetical protein	90	549	458	44	127	89	236.009	370.541	503.251	51.19	53.8685	85.4628	1	0.172956	-2.53152	1.15019e-13
rna2334	-2.66236	TGME49_244620	XM_002366910.2	mRNA	NA	NEK kinase	0	19	12	0	4	1	0	12.8238	13.1856	0	1.69664	0.960257	0.973551	0.157961	-2.66236	0.0264486
rna2343	3.53808	TGME49_244700	XM_018780726.1	mRNA	NA	NAD(+)/NADH kinase domain-containing protein	105	447	370	3572	6536	4703	275.344	301.697	406.557	4155.7	2772.32	4516.09	1	11.6163	3.53808	8.8507e-11
rna2344	4.93668	TGME49_244710	XM_018780727.1	mRNA	NA	hypothetical protein	0	5	0	35	53	95	0	3.37469	0	40.7193	22.4805	91.2244	0.962285	30.6258	4.93668	0.0377154
rna2351	-6.68195	TGME49_244850	XM_018780734.1	mRNA	NA	GMC oxidoreductase	99	353	231	4	0	1	259.61	238.253	253.823	4.65364	0	0.960257	1	0.00973941	-6.68195	0
rna2363	2.78353	TGME49_292600	XM_002372048.2	mRNA	NA	hypothetical protein	4	21	15	70	244	113	10.4893	14.1737	16.482	81.4386	103.495	108.509	1	6.88533	2.78353	0
rna2364	-2.26881	TGME49_292610	XM_018782173.1	mRNA	NA	Toxoplasma gondii family C protein	69	363	220	36	116	48	180.941	245.003	241.737	41.8827	49.2027	46.0923	1	0.207501	-2.26881	0
rna2370	1.12053	TGME49_280810	XM_018781868.1	mRNA	NA	hypothetical protein	23	129	80	149	449	156	60.3135	87.067	87.9042	173.348	190.448	149.8	1	2.17427	1.12053	1.60482e-09
rna2391	-5.59591	TGME49_280580	XM_018781859.1	mRNA	SRS35B	SAG-related sequence SRS35B	619	2191	1836	18	83	50	1623.22	1478.79	2017.4	20.9414	35.2054	48.0128	1	0.0206758	-5.59591	0
rna2392	-8.68685	TGME49_280570	XM_002371410.2	mRNA	SRS35A	SAG-related sequence SRS35A	622	1122	1823	2	2	6	1631.09	757.281	2003.12	2.32682	0.848322	5.76154	1	0.0024266	-8.68685	0
rna2400	-1.98222	TGME49_280500	XM_002371403.1	mRNA	NA	inorganic anion transporter%2C sulfate permease (SulP) family protein	204	404	295	109	156	96	534.955	272.675	324.147	126.812	66.1691	92.1846	0.999997	0.2531	-1.98222	3.25062e-06
rna2401	1.46472	TGME49_280490	XM_002371402.2	mRNA	NA	U-box domain-containing protein	231	1234	889	1880	5597	2196	605.757	832.874	976.835	2187.21	2374.03	2108.72	1	2.7601	1.46472	0
rna2412	3.38923	TGME49_280400	XM_002371393.2	mRNA	NA	hypothetical protein	72	482	184	2529	4851	2626	188.808	325.32	202.18	2942.26	2057.61	2521.63	1	10.4776	3.38923	0
rna2420	-2.51234	TGME49_304480	XM_002371842.1	mRNA	NA	3-oxo-5-alpha-steroid 4-dehydrogenase	0	16	8	1	2	0	0	10.799	8.79042	1.16341	0.848322	0	0.967649	0.175271	-2.51234	0.0323505
rna245	-7.93499	TGME49_207350	XM_018779385.1	mRNA	NA	hypothetical protein	35	143	211	0	0	0	91.7814	96.5162	231.847	0	0	0	1	0.0040863	-7.93499	0
rna2452	1.46963	TGME49_206605	XM_018779367.1	mRNA	NA	hypothetical protein	6	53	17	41	190	72	15.734	35.7717	18.6796	47.6998	80.5906	69.1385	0.987591	2.7695	1.46963	0.0124086
rna2458	-2.13803	TGME49_206550	XM_018779363.1	mRNA	NA	hypothetical protein	7	149	90	14	14	27	18.3563	100.566	98.8922	16.2877	5.93825	25.9269	0.999596	0.22719	-2.13803	0.000403868
rna2497	-1.34736	TGME49_205630	XM_018779343.1	mRNA	NA	hypothetical protein	21	68	52	18	29	29	55.0689	45.8958	57.1377	20.9414	12.3007	27.8474	1	0.39301	-1.34736	5.56581e-08
rna2501	-4.62609	TGME49_205590	XM_002367749.2	mRNA	NA	hypothetical protein	12	14	19	0	2	0	31.4679	9.44913	20.8772	0	0.848322	0	0.999984	0.0404956	-4.62609	1.56388e-05
rna2509	-3.51905	TGME49_205520	XM_002367742.2	mRNA	NA	hypothetical protein	26	41	90	3	10	8	68.1805	27.6725	98.8922	3.49023	4.24161	7.68205	0.999447	0.0872289	-3.51905	0.000553397
rna2518	-7.4579	TGME49_205430	XM_018779335.1	mRNA	NA	isovaleryl-CoA dehydrogenase	36	1095	603	3	1	3	94.4038	739.057	662.578	3.49023	0.424161	2.88077	1	0.00568784	-7.4579	1.9984e-15
rna2536	-4.23807	TGME49_205265	XM_018779325.1	mRNA	NA	transporter%2C cation channel family protein	169	697	437	9	89	25	443.173	470.432	480.177	10.4707	37.7503	24.0064	1	0.0529925	-4.23807	0
rna254	-3.72867	TGME49_207410	XM_018779391.1	mRNA	NA	tetratricopeptide repeat-containing protein	11	52	33	1	0	5	28.8456	35.0968	36.2605	1.16341	0	4.80128	1	0.0754324	-3.72867	7.01605e-12
rna2557	-2.35823	TGME49_205050	XM_002367696.2	mRNA	NA	hypothetical protein	229	727	1151	230	62	171	600.513	490.68	1264.72	267.584	26.298	164.204	0.998271	0.19503	-2.35823	0.00172907
rna2572	2.93788	TGME49_204500	XM_002367681.2	mRNA	NA	hypothetical protein	6	45	21	125	479	201	15.734	30.3722	23.0748	145.426	203.173	193.012	1	7.66287	2.93788	0
rna2579	-1.90802	TGME49_204420	XM_002367673.2	mRNA	OWP1	oocyst wall protein OWP1	113	414	561	113	110	144	296.323	279.424	616.428	131.465	46.6577	138.277	0.996642	0.266458	-1.90802	0.00335793
rna2586	-2.29121	TGME49_204360	XM_002367667.2	mRNA	SUB4	subtilisin SUB4	170	459	468	70	147	119	445.796	309.797	514.239	81.4386	62.3517	114.271	1	0.204305	-2.29121	1.357e-11
rna2594	-3.40527	TGME49_204300	XM_002367661.1	mRNA	NA	hypothetical protein	5	7	7	0	2	0	13.1116	4.72457	7.69162	0	0.848322	0	0.990313	0.0943869	-3.40527	0.00968731
rna260	-1.38123	TGME49_207470	XM_002369520.1	mRNA	NA	hypothetical protein	47	231	138	58	97	58	123.249	155.911	151.635	67.4777	41.1436	55.6949	1	0.383891	-1.38123	0
rna261	-1.24777	TGME49_207480	XM_018779393.1	mRNA	NA	GCC2 and GCC3 domain-containing protein	152	1031	554	258	510	208	398.594	695.861	608.736	300.16	216.322	199.733	1	0.421099	-1.24777	1.52075e-07
rna2614	-2.56952	TGME49_204010	XM_002367642.2	mRNA	NA	hypothetical protein	46	128	180	17	27	37	120.627	86.3921	197.784	19.778	11.4523	35.5295	0.999981	0.16846	-2.56952	1.90586e-05
rna2632	1.3045	TGME49_203830	XM_018779274.1	mRNA	NA	FHA domain-containing protein	40	431	181	375	1408	456	104.893	290.898	198.883	436.278	597.219	437.877	0.96787	2.46999	1.3045	0.0321299
rna2634	-1.67817	TGME49_203815	XM_018779272.1	mRNA	NA	hypothetical protein	30	51	40	16	26	19	78.6698	34.4218	43.9521	18.6145	11.0282	18.2449	0.990283	0.312479	-1.67817	0.00971735
rna2637	-1.4795	TGME49_203790	XM_002367620.2	mRNA	NA	hypothetical protein	742	1962	1666	228	1948	767	1945.77	1324.23	1830.6	265.257	826.266	736.517	0.994346	0.358614	-1.4795	0.0056536
rna2639	-2.20252	TGME49_203770	XM_018779270.1	mRNA	NA	hypothetical protein	8	74	62	4	5	23	20.9786	49.9454	68.1257	4.65364	2.12081	22.0859	0.999965	0.217258	-2.20252	3.48596e-05
rna2645	-3.6528	TGME49_203720	XM_002367613.2	mRNA	NA	vitamin k epoxide reductase family protein	1180	4081	2924	174	681	237	3094.35	2754.42	3212.9	202.433	288.854	227.581	1	0.0795057	-3.6528	0
rna2650	3.59639	TGME49_203688	XM_018779263.1	mRNA	NA	hypothetical protein	0	0	3	12	36	31	0	0	3.29641	13.9609	15.2698	29.768	0.99975	12.0954	3.59639	0.000250058
rna2660	-2.19841	TGME49_203570	XM_002367598.2	mRNA	NA	acyltransferase domain-containing protein	4	43	15	0	12	6	10.4893	29.0223	16.482	0	5.08993	5.76154	0.992181	0.217877	-2.19841	0.00781929
rna268	-3.99808	TGME49_207650	XM_002369528.2	mRNA	NA	OTU family cysteine protease	9	20	30	0	2	2	23.6009	13.4988	32.9641	0	0.848322	1.92051	1	0.0625834	-3.99808	4.57957e-07
rna2688	-2.8508	TGME49_203290	XM_002367570.2	mRNA	NA	hypothetical protein	2426	7554	6218	660	1613	1127	6361.76	5098.48	6832.35	767.85	684.172	1082.21	1	0.13862	-2.8508	0
rna269	-4.98956	TGME49_207665	XM_018779394.1	mRNA	NA	kinesin motor domain-containing protein	41	389	139	2	9	9	107.515	262.551	152.734	2.32682	3.81745	8.64231	1	0.031477	-4.98956	5.38014e-13
rna2702	-5.17709	TGME49_203135	XM_018779240.1	mRNA	NA	dynein heavy chain family protein	12	69	54	0	5	0	31.4679	46.5707	59.3353	0	2.12081	0	1	0.0276402	-5.17709	0
rna2704	-8.15763	TGME49_203110	XM_018779238.1	mRNA	NA	citrate synthase%2C putative	49	446	276	0	2	0	128.494	301.022	303.269	0	0.848322	0	1	0.00350193	-8.15763	0
rna2719	-1.94462	TGME49_202970	XM_002367538.2	mRNA	NA	hypothetical protein	28	113	139	24	53	28	73.4252	76.268	152.734	27.9218	22.4805	26.8872	0.999481	0.259784	-1.94462	0.000519331
rna2738	1.08167	TGME49_202790	XM_002367521.2	mRNA	NA	dihydrouridine synthase (dus) protein	32	119	51	139	333	172	83.9145	80.3176	56.0389	161.714	141.246	165.164	1	2.11648	1.08167	5.16398e-12
rna277	1.92722	TGME49_207750	XM_002369538.2	mRNA	NA	hypothetical protein	82	406	327	1004	2073	1233	215.031	274.025	359.308	1168.06	879.286	1184	1	3.80322	1.92722	3.14908e-10
rna2775	-2.36981	TGME49_202430	XM_002367487.2	mRNA	NA	hypothetical protein	245	832	717	105	289	145	642.47	561.549	787.841	122.158	122.583	139.237	1	0.193471	-2.36981	0
rna2792	-2.49527	TGME49_202280	XM_018779199.1	mRNA	NA	WD domain%2C G-beta repeat-containing protein	34	253	177	28	51	26	89.1591	170.759	194.488	32.5755	21.6322	24.9667	1	0.177358	-2.49527	1.09912e-14
rna2794	1.95804	TGME49_202255	XM_018779198.1	mRNA	NA	hypothetical protein	2	37	18	61	119	81	5.24465	24.9727	19.7784	70.968	50.4752	77.7808	0.998354	3.88532	1.95804	0.00164571
rna2803	-1.68794	TGME49_202180	XM_002367463.2	mRNA	NA	hypothetical protein	190	872	602	139	456	194	498.242	588.546	661.479	161.714	193.417	186.29	1	0.31037	-1.68794	0
rna2806	-5.03047	TGME49_202140	XM_002367459.1	mRNA	NA	enoyl-CoA hydratase/isomerase family protein	24	46	46	2	1	0	62.9358	31.0472	50.5449	2.32682	0.424161	0	1	0.030597	-5.03047	0
rna2818	-5.99252	TGME49_202025	XM_018779181.1	mRNA	NA	hypothetical protein	54	706	651	0	25	9	141.606	476.506	715.32	0	10.604	8.64231	1	0.0157062	-5.99252	3.06977e-13
rna2819	-5.00225	TGME49_202020	XM_002367447.2	mRNA	NA	DnAK-TPR	186	1188	1747	7	102	49	487.753	801.826	1919.61	8.14386	43.2644	47.0526	0.999998	0.0312013	-5.00225	1.54405e-06
rna2827	-4.53071	TGME49_201850	XM_002367440.2	mRNA	NA	WD domain%2C G-beta repeat-containing protein	48	145	148	7	5	5	125.872	97.866	162.623	8.14386	2.12081	4.80128	1	0.0432634	-4.53071	0
rna2845	-3.92702	TGME49_201690	XM_002367424.2	mRNA	NA	BT1 family protein	165	453	382	38	33	17	432.684	305.747	419.742	44.2095	13.9973	16.3244	1	0.065743	-3.92702	0
rna287	-3.50209	TGME49_207865	XM_018779398.1	mRNA	NA	GCC2 and GCC3 domain-containing protein	27	217	184	15	13	13	70.8028	146.462	202.18	17.4511	5.51409	12.4833	1	0.0882604	-3.50209	6.59472e-14
rna288	-4.86036	TGME49_207875	XM_018779399.1	mRNA	NA	GCC2 and GCC3 domain-containing protein	20	252	265	5	15	4	52.4465	170.084	291.183	5.81705	6.36242	3.84103	1	0.0344258	-4.86036	1.39757e-08
rna2883	3.40843	TGME49_281460	XM_002371334.2	mRNA	NA	hypothetical protein	0	0	3	20	26	18	0	0	3.29641	23.2682	11.0282	17.2846	0.999456	10.6179	3.40843	0.000543705
rna289	-3.02238	TGME49_207880	XM_018779400.1	mRNA	NA	hypothetical protein	411	680	673	144	108	68	1077.78	458.958	739.494	167.531	45.8094	65.2974	1	0.123076	-3.02238	1.45109e-08
rna2909	-1.1851	TGME49_281930	XM_002371361.2	mRNA	SRS39	SAG-related sequence SRS39	56	228	126	39	122	99	146.85	153.886	138.449	45.373	51.7476	95.0654	1	0.439796	-1.1851	2.32218e-09
rna2916	-6.19894	TGME49_282000	XM_018781885.1	mRNA	NA	hypothetical protein	271	1687	1001	8	37	14	710.651	1138.62	1099.9	9.30727	15.694	13.4436	1	0.0136124	-6.19894	0
rna2936	-5.46815	TGME49_282230	XM_002371388.2	mRNA	NA	sulfate adenylyltransferase/adenylylsulfate kinase	13	66	35	0	0	1	34.0902	44.5459	38.4581	0	0	0.960257	1	0.0225903	-5.46815	0
rna2981	2.17763	TGME49_263740	XM_002365433.1	mRNA	NA	ABC transporter transmembrane region domain-containing protein	35	92	68	339	556	427	91.7814	62.0943	74.7186	394.396	235.834	410.03	0.999702	4.5241	2.17763	0.000297958
rna3020	-3.38732	TGME49_263380	XM_002365397.2	mRNA	NA	Dullard family phosphatase domain-containing protein	1	57	49	5	4	0	2.62233	38.4715	53.8413	5.81705	1.69664	0	0.999844	0.0955687	-3.38732	0.00015641
rna3067	-1.63274	TGME49_262970	XM_018781307.1	mRNA	NA	hypothetical protein	405	2568	2221	650	617	697	1062.04	1733.24	2440.44	756.216	261.707	669.299	0.999978	0.322475	-1.63274	2.24012e-05
rna3106	2.23593	TGME49_262590	XM_018781290.1	mRNA	NA	hypothetical protein	8	15	23	69	221	102	20.9786	10.1241	25.2725	80.2752	93.7396	97.9462	1	4.71066	2.23593	0
rna3136	-1.12875	TGME49_262110	XM_018781280.1	mRNA	NA	hypothetical protein	19	98	75	20	64	41	49.8242	66.1439	82.4102	23.2682	27.1463	39.3705	0.999997	0.457311	-1.12875	2.88384e-06
rna3144	1.1921	TGME49_262030	XM_018781278.1	mRNA	NA	ALG6%2C ALG8 glycosyltransferase family protein	23	154	76	156	509	178	60.3135	103.94	83.509	181.492	215.898	170.926	0.999999	2.28485	1.1921	9.63474e-07
rna3170	-2.93762	TGME49_261650	XM_018781268.1	mRNA	NA	hypothetical protein	122	1277	1148	117	201	100	319.924	861.896	1261.43	136.119	85.2564	96.0257	0.999999	0.130523	-2.93762	5.96322e-07
rna3176	-2.50446	TGME49_261580	XM_002365249.1	mRNA	NA	histone H2AX	61	75	157	29	31	20	159.962	50.6204	172.512	33.7389	13.149	19.2051	0.984661	0.176231	-2.50446	0.0153389
rna3193	-1.2597	TGME49_261410	XM_002365233.2	mRNA	NA	protein-tyrosine-phosphatase	70	209	134	57	161	64	183.563	141.062	147.24	66.3143	68.2899	61.4564	1	0.41763	-1.2597	0
rna3212	1.04027	TGME49_261030	XM_018781253.1	mRNA	NA	pyridine nucleotide-disulfide oxidoreductase domain-containing protein	31	87	41	136	232	131	81.2921	58.7196	45.0509	158.224	98.4054	125.794	0.953367	2.05661	1.04027	0.0466331
rna3213	4.12185	TGME49_261022	XM_002365214.2	mRNA	NA	dynein heavy chain family protein	15	164	121	1735	3337	1584	39.3349	110.69	132.955	2018.51	1415.43	1521.05	1	17.4101	4.12185	0
rna3214	-3.87086	TGME49_261018	XM_018781252.1	mRNA	NA	kelch repeat-containing protein	4	33	24	1	3	0	10.4893	22.273	26.3713	1.16341	1.27248	0	1	0.0683528	-3.87086	6.29052e-13
rna3222	2.39696	TGME49_260830	XM_018781250.1	mRNA	NA	hypothetical protein	18	79	60	253	616	342	47.2019	53.3201	65.9281	294.342	261.283	328.408	1	5.26691	2.39696	0
rna3241	-4.23857	TGME49_260530	XM_018781239.1	mRNA	NA	Sel1 repeat-containing protein	4	20	30	0	1	1	10.4893	13.4988	32.9641	0	0.424161	0.960257	0.999981	0.0529739	-4.23857	1.8633e-05
rna3246	-5.72404	TGME49_260480	XM_018781236.1	mRNA	NA	leucine rich repeat-containing protein	121	621	402	5	19	7	317.302	419.137	441.719	5.81705	8.05906	6.7218	1	0.0189187	-5.72404	0
rna3292	1.394	TGME49_259950	XM_002365137.2	mRNA	NA	carbonate dehydratase%2C eukaryotic-type domain-containing protein	182	600	390	915	2605	1331	477.263	404.963	428.533	1064.52	1104.94	1278.1	1	2.62806	1.394	0
rna3311	2.35765	TGME49_259670	XM_018781215.1	mRNA	NA	von Willebrand factor type A domain-containing protein	1	17	1	33	51	26	2.62233	11.4739	1.0988	38.3925	21.6322	24.9667	0.978608	5.12533	2.35765	0.0213923
rna3349	3.87444	TGME49_259115	XM_018781203.1	mRNA	NA	ABC1 family protein	49	151	116	1900	3132	1805	128.494	101.916	127.461	2210.48	1328.47	1733.26	1	14.6663	3.87444	2.09832e-14
rna3358	-3.27971	TGME49_259020	XM_002365075.2	mRNA	BAG1	bradyzoite antigen BAG1	8	28	41	4	6	0	20.9786	18.8983	45.0509	4.65364	2.54497	0	0.999968	0.10297	-3.27971	3.17058e-05
rna3371	-1.2776	TGME49_258880	XM_002365061.2	mRNA	NA	axonemal dynein light chain p33%2C putative	5	60	34	11	31	11	13.1116	40.4963	37.3593	12.7975	13.149	10.5628	0.991101	0.41248	-1.2776	0.008899
rna3394	-1.59093	TGME49_258670	XM_002365040.1	mRNA	NA	hypothetical protein	60	227	149	54	123	43	157.34	153.211	163.722	62.8241	52.1718	41.291	1	0.331958	-1.59093	0
rna34	-1.33747	TGME49_293360	XM_018782187.1	mRNA	NA	hypothetical protein	2726	8802	5138	1804	7167	2368	7148.46	5940.81	5645.65	2098.79	3039.96	2273.89	1	0.395715	-1.33747	3.9968e-15
rna3413	-4.81034	TGME49_258508	XM_018781180.1	mRNA	NA	35-cyclic nucleotide phosphodiesterase domain-containing protein	19	41	53	2	2	0	49.8242	27.6725	58.2365	2.32682	0.848322	0	1	0.0356404	-4.81034	6.08957e-13
rna3426	-5.45796	TGME49_258370	XM_002365010.1	mRNA	ROP28	rhoptry kinase family protein ROP28	7	6	47	0	0	0	18.3563	4.04963	51.6437	0	0	0	0.999915	0.0227505	-5.45796	8.45991e-05
rna3432	-6.3665	TGME49_258220	XM_018781170.1	mRNA	NA	hypothetical protein	6	113	76	0	1	0	15.734	76.268	83.509	0	0.424161	0	1	0.0121198	-6.3665	4.95048e-13
rna3447	-1.03876	TGME49_258080	XM_002364991.1	mRNA	NA	hypothetical protein	177	549	497	181	477	269	464.152	370.541	546.105	210.577	202.325	258.309	0.999958	0.486745	-1.03876	4.18981e-05
rna3458	-5.42334	TGME49_257970	XM_002364980.1	mRNA	NA	hypothetical protein	282	244	916	25	3	13	739.496	164.685	1006.5	29.0852	1.27248	12.4833	0.99999	0.023303	-5.42334	9.82198e-06
rna3460	-2.18118	TGME49_257945	XM_018781159.1	mRNA	NA	35-cyclic nucleotide phosphodiesterase domain-containing protein	35	151	121	6	80	31	91.7814	101.916	132.955	6.98045	33.9329	29.768	1	0.220495	-2.18118	2.49023e-13
rna3462	-7.49349	TGME49_257910	XM_018781157.1	mRNA	NA	hypothetical protein	265	830	677	0	4	8	694.917	560.199	743.889	0	1.69664	7.68205	1	0.00554927	-7.49349	0
rna3463	-6.78844	TGME49_257810	XM_018781156.1	mRNA	NA	hypothetical protein	21	94	64	0	0	0	55.0689	63.4442	70.3233	0	0	0	1	0.00904639	-6.78844	0
rna3473	-5.71346	TGME49_257720	XM_018781150.1	mRNA	NA	proton ATPase%2C putative	59	438	431	8	2	6	154.717	295.623	473.584	9.30727	0.848322	5.76154	1	0.019058	-5.71346	0
rna3476	-6.29895	TGME49_257690	XM_002364962.2	mRNA	NA	hypothetical protein	31	55	83	0	0	1	81.2921	37.1216	91.2006	0	0	0.960257	1	0.0127007	-6.29895	5.79536e-14
rna3479	-4.11253	TGME49_257670	XM_018781147.1	mRNA	NA	hypothetical protein	52	487	292	1	53	21	136.361	328.695	320.85	1.16341	22.4805	20.1654	1	0.0578104	-4.11253	0
rna3486	2.67989	TGME49_257572	XM_002364950.1	mRNA	NA	hypothetical protein	8	47	69	296	468	302	20.9786	31.7221	75.8174	344.369	198.507	289.997	0.999993	6.40806	2.67989	7.34304e-06
rna3487	2.26003	TGME49_257568	XM_018781141.1	mRNA	NA	hypothetical protein	41	48	130	420	868	525	107.515	32.397	142.844	488.632	368.172	504.135	1	4.79	2.26003	4.98501e-12
rna3507	-3.02296	TGME49_257360	XM_018781137.1	mRNA	NA	hypothetical protein	118	492	647	59	125	45	309.435	332.07	710.925	68.6411	53.0201	43.2115	0.999994	0.123026	-3.02296	6.29137e-06
rna351	-2.36387	TGME49_208810	XM_018779433.1	mRNA	NA	hypothetical protein	6	13	15	4	0	2	15.734	8.7742	16.482	4.65364	0	1.92051	0.999916	0.194269	-2.36387	8.43923e-05
rna3510	1.08909	TGME49_257330	XM_002364928.1	mRNA	NA	hypothetical protein	48	271	98	193	749	360	125.872	182.908	107.683	224.538	317.697	345.692	0.996272	2.1274	1.08909	0.00372784
rna3513	2.8453	TGME49_257290	XM_018781135.1	mRNA	NA	RNA 2-phosphotransferase%2C Tpt1/KptA family protein	34	251	161	1029	1647	1296	89.1591	169.409	176.907	1197.15	698.593	1244.49	0.999852	7.18655	2.8453	0.000147853
rna3519	-3.06168	TGME49_257130	XM_002364919.1	mRNA	NA	zinc finger (CCCH type) motif-containing protein	5	99	59	5	10	6	13.1116	66.8189	64.8293	5.81705	4.24161	5.76154	0.999996	0.119768	-3.06168	3.54877e-06
rna3531	2.6938	TGME49_257010	XM_018781129.1	mRNA	NA	sporozoite developmental protein	7	4	6	58	97	83	18.3563	2.69975	6.59281	67.4777	41.1436	79.7013	0.999984	6.47017	2.6938	1.64359e-05
rna3532	4.29491	TGME49_257000	XM_018781128.1	mRNA	NA	hypothetical protein	0	27	11	171	423	259	0	18.2233	12.0868	198.943	179.42	248.706	1	19.6289	4.29491	0
rna355	2.58757	TGME49_208850	XM_018779436.1	mRNA	SRS11	SAG-related sequence SRS11	19	66	45	223	754	306	49.8242	44.5459	49.4461	259.44	319.817	293.839	1	6.01085	2.58757	0
rna3550	-5.96344	TGME49_256800	XM_002364886.1	mRNA	NA	hypothetical protein	120	144	230	0	3	8	314.679	97.1911	252.725	0	1.27248	7.68205	1	0.016026	-5.96344	9.32199e-12
rna3556	-3.17325	TGME49_256700	XM_018781117.1	mRNA	NA	hypothetical protein	11	80	75	7	0	9	28.8456	53.995	82.4102	8.14386	0	8.64231	1	0.110855	-3.17325	1.05499e-10
rna3557	-3.19045	TGME49_256650	XM_018781116.1	mRNA	NA	hypothetical protein	47	336	302	13	44	41	123.249	226.779	331.838	15.1243	18.6631	39.3705	1	0.109542	-3.19045	1.3388e-11
rna3558	-2.53053	TGME49_256220	XM_002364878.1	mRNA	NA	hypothetical protein	17	100	90	4	31	18	44.5796	67.4938	98.8922	4.65364	13.149	17.2846	1	0.173075	-2.53053	3.39182e-09
rna3590	-2.47954	TGME49_255710	XM_018781105.1	mRNA	NA	ULK kinase	3	26	25	3	4	3	7.86698	17.5484	27.4701	3.49023	1.69664	2.88077	0.999978	0.179301	-2.47954	2.22842e-05
rna3597	-1.6818	TGME49_255635	XM_018781103.1	mRNA	NA	hypothetical protein	98	258	207	58	107	95	256.988	174.134	227.452	67.4777	45.3852	91.2244	1	0.311694	-1.6818	7.5242e-11
rna3646	2.2277	TGME49_229140	XM_002367817.1	mRNA	NA	MaoC family domain-containing protein	32	232	137	367	1710	714	83.9145	156.586	150.536	426.971	725.315	685.623	1	4.68386	2.2277	1.34147e-07
rna3664	-3.04831	TGME49_229320	XM_002367835.1	mRNA	NA	Cof family hydrolase subfamily protein	8	33	36	4	0	4	20.9786	22.273	39.5569	4.65364	0	3.84103	1	0.120883	-3.04831	3.98692e-10
rna3747	-2.36921	TGME49_230470	XM_018780256.1	mRNA	NA	rhoptry kinase family protein ROP46%2C putative	32	52	32	11	12	11	83.9145	35.0968	35.1617	12.7975	5.08993	10.5628	0.99942	0.193552	-2.36921	0.000580214
rna3774	-1.85464	TGME49_230830	XM_018780274.1	mRNA	NA	ATPase family associated with various cellular activities (AAA) domain-containing protein	16	117	95	11	30	37	41.9572	78.9678	104.386	12.7975	12.7248	35.5295	0.999993	0.276502	-1.85464	6.69046e-06
rna3782	-2.58675	TGME49_230905	XM_018780276.1	mRNA	NA	hydrolase%2C alpha/beta fold family protein	11	104	39	5	25	6	28.8456	70.1936	42.8533	5.81705	10.604	5.76154	0.999958	0.166461	-2.58675	4.16831e-05
rna3789	-1.38246	TGME49_230980	XM_002367958.1	mRNA	NA	myosin I	387	1221	1073	236	1056	452	1014.84	824.099	1179.01	274.565	447.914	434.036	0.999999	0.383563	-1.38246	5.89589e-07
rna3811	1.33523	TGME49_231175	XM_018780290.1	mRNA	NA	hypothetical protein	11	12	29	41	131	76	28.8456	8.09926	31.8653	47.6998	55.5651	72.9795	0.999786	2.52316	1.33523	0.000214001
rna3812	1.48141	TGME49_231180	XM_002367978.2	mRNA	NA	hypothetical protein	137	119	140	487	1052	674	359.259	80.3176	153.832	566.58	446.217	647.213	0.999983	2.79221	1.48141	1.67345e-05
rna3839	1.42387	TGME49_231625	XM_018780302.1	mRNA	NA	hypothetical protein	32	81	72	166	426	222	83.9145	54.67	79.1138	193.126	180.693	213.177	1	2.68305	1.42387	0
rna3860	-1.4664	TGME49_231950	XM_002368025.1	mRNA	NA	hypothetical protein	655	2044	1264	410	1437	558	1717.62	1379.57	1388.89	476.998	609.519	535.823	1	0.361884	-1.4664	0
rna3861	4.22242	TGME49_231960	XM_002368026.1	mRNA	NA	omega secalin%2C putative	65	184	81	2926	3250	2509	170.451	124.189	89.003	3404.13	1378.52	2409.28	0.999918	18.6671	4.22242	8.19993e-05
rna3867	-2.90996	TGME49_231994	XM_018780312.1	mRNA	NA	hypothetical protein	0	16	12	0	4	0	0	10.799	13.1856	0	1.69664	0	0.972394	0.13305	-2.90996	0.027606
rna3877	1.52374	TGME49_232060	XM_002368036.1	mRNA	NA	hypothetical protein	30	102	28	113	544	160	78.6698	68.8437	30.7665	131.465	230.744	153.641	0.987745	2.87535	1.52374	0.0122553
rna3959	1.67888	TGME49_233000	XM_018780346.1	mRNA	NA	KOW motif domain-containing protein	127	472	264	993	1917	1094	333.036	318.571	290.084	1155.27	813.117	1050.52	1	3.2018	1.67888	2.7889e-08
rna3981	-1.66336	TGME49_233210	XM_018780353.1	mRNA	NA	hypothetical protein	14	39	43	14	16	11	36.7126	26.3226	47.2485	16.2877	6.78658	10.5628	0.999895	0.315702	-1.66336	0.000104609
rna40	-4.73476	TGME49_293420	XM_002370103.1	mRNA	NA	transporter%2C major facilitator family protein	55	134	108	0	7	9	144.228	90.4417	118.671	0	2.96913	8.64231	1	0.0375575	-4.73476	0
rna4005	1.31443	TGME49_233460	XM_002368164.2	mRNA	SRS29B	SAG-related sequence SRS29B	7997	21942	11269	27951	105687	44195	20970.7	14809.5	12382.4	32518.4	44828.3	42438.5	1	2.48705	1.31443	3.15359e-10
rna4024	-7.30729	TGME49_233770	XM_018780372.1	mRNA	NA	calcium-translocating P-type ATPase%2C PMCA-type protein	263	850	747	6	6	2	689.672	573.697	820.805	6.98045	2.54497	1.92051	1	0.00631374	-7.30729	0
rna4034	1.03111	TGME49_233860	XM_018780380.1	mRNA	NA	DALR anticodon binding domain-containing protein	27	120	73	153	313	172	70.8028	80.9926	80.2126	178.002	132.762	165.164	0.999889	2.04359	1.03111	0.000111021
rna4043	-2.48981	TGME49_233950	XM_002368201.1	mRNA	NA	hypothetical protein	2	17	16	0	2	4	5.24465	11.4739	17.5808	0	0.848322	3.84103	0.999824	0.17803	-2.48981	0.000176023
rna4050	-4.03327	TGME49_274140	XM_018781717.1	mRNA	NA	hypothetical protein	0	30	20	0	0	1	0	20.2481	21.976	0	0	0.960257	0.999904	0.0610752	-4.03327	9.58802e-05
rna4090	-3.85165	TGME49_273740	XM_002365934.1	mRNA	NA	acetyl-CoA acyltransferase B%2C putative	44	25	79	7	6	3	115.382	16.8735	86.8054	8.14386	2.54497	2.88077	0.996202	0.0692686	-3.85165	0.00379846
rna4131	2.63042	TGME49_273300	XM_002365891.1	mRNA	NA	hypothetical protein	2	2	9	31	102	33	5.24465	1.34988	9.88922	36.0657	43.2644	31.6885	1	6.19204	2.63042	1.09912e-14
rna4138	2.28701	TGME49_273120	XM_002365883.2	mRNA	SRS30C	SAG-related sequence SRS30C	30	145	27	150	845	500	78.6698	97.866	29.6677	174.511	358.416	480.128	0.995513	4.88045	2.28701	0.00448746
rna4139	4.71174	TGME49_273110	XM_002365882.1	mRNA	SRS30D	SAG-related sequence SRS30D	0	4	3	31	209	79	0	2.69975	3.29641	36.0657	88.6497	75.8603	1	26.2045	4.71174	2.23776e-07
rna4154	-1.83663	TGME49_272890	XM_018781676.1	mRNA	NA	RNA recognition motif-containing protein	6	28	44	8	5	11	15.734	18.8983	48.3473	9.30727	2.12081	10.5628	0.957151	0.279974	-1.83663	0.0428487
rna4158	-1.29552	TGME49_272730	XM_002365864.1	mRNA	NA	hypothetical protein	51	146	139	75	53	48	133.739	98.541	152.734	87.2557	22.4805	46.0923	0.9975	0.407389	-1.29552	0.00249969
rna4188	-2.16397	TGME49_272430	XM_002365835.1	mRNA	NA	MAC/Perforin domain-containing protein	15	85	53	3	9	27	39.3349	57.3697	58.2365	3.49023	3.81745	25.9269	1	0.223142	-2.16397	3.65231e-10
rna4203	-3.10961	TGME49_272285	XM_018781654.1	mRNA	NA	tetratricopeptide repeat-containing protein	7	6	10	0	1	2	18.3563	4.04963	10.988	0	0.424161	1.92051	0.972974	0.115854	-3.10961	0.0270265
rna4212	-2.25807	TGME49_272200	XM_018781648.1	mRNA	NA	AGC kinase	2	22	19	5	1	1	5.24465	14.8486	20.8772	5.81705	0.424161	0.960257	0.999862	0.209052	-2.25807	0.000137979
rna4218	-3.19529	TGME49_272020	XM_018781642.1	mRNA	NA	hypothetical protein	5	38	12	2	2	1	13.1116	25.6476	13.1856	2.32682	0.848322	0.960257	0.999999	0.109175	-3.19529	5.19844e-07
rna4269	2.54419	TGME49_271335	XM_018781616.1	mRNA	NA	hypothetical protein	9	22	52	200	292	218	23.6009	14.8486	57.1377	232.682	123.855	209.336	0.999594	5.8328	2.54419	0.000405766
rna4272	-2.76111	TGME49_271310	XM_002365756.1	mRNA	NA	hypothetical protein	10	20	22	3	6	2	26.2233	13.4988	24.1737	3.49023	2.54497	1.92051	0.999998	0.147511	-2.76111	1.54674e-06
rna4295	1.14021	TGME49_271080	XM_018781604.1	mRNA	NA	hypothetical protein	7	94	38	84	206	93	18.3563	63.4442	41.7545	97.7264	87.3772	89.3039	0.965514	2.20413	1.14021	0.034486
rna4311	-1.89688	TGME49_270950	XM_002365720.1	mRNA	NA	hypothetical protein	12	28	26	8	16	4	31.4679	18.8983	28.5689	9.30727	6.78658	3.84103	0.99996	0.268523	-1.89688	4.0212e-05
rna432	-3.65911	TGME49_209755	XM_002369684.2	mRNA	NA	hypothetical protein	34	190	142	17	8	5	89.1591	128.238	156.03	19.778	3.39329	4.80128	1	0.0791585	-3.65911	0
rna4361	-2.06335	TGME49_270340	XM_018781576.1	mRNA	NA	BTB/POZ domain-containing protein	7	89	57	17	14	7	18.3563	60.0695	62.6317	19.778	5.93825	6.7218	0.999982	0.23926	-2.06335	1.84052e-05
rna4376	-2.47676	TGME49_270210	XM_002365656.1	mRNA	NA	kinesin motor domain-containing protein	10	156	139	6	44	25	26.2233	105.29	152.734	6.98045	18.6631	24.0064	0.998879	0.179647	-2.47676	0.00112054
rna4436	-4.14313	TGME49_269600	XM_018781552.1	mRNA	NA	biotin-requiring enzyme domain-containing protein	180	962	495	39	48	28	472.019	649.29	543.907	45.373	20.3597	26.8872	1	0.056597	-4.14313	0
rna4458	2.87295	TGME49_269320	XM_018781542.1	mRNA	NA	hypothetical protein	7	23	20	105	313	172	18.3563	15.5236	21.976	122.158	132.762	165.164	1	7.32563	2.87295	0
rna4464	-1.92412	TGME49_269270	XM_018781537.1	mRNA	NA	leucine rich repeat-containing protein	12	44	58	10	20	12	31.4679	29.6973	63.7305	11.6341	8.48322	11.5231	0.998077	0.2635	-1.92412	0.00192295
rna4486	4.11708	TGME49_269060	XM_018781529.1	mRNA	NA	hypothetical protein	72	181	235	3876	4915	3448	188.808	122.164	258.219	4509.37	2084.75	3310.96	0.999998	17.3526	4.11708	1.87584e-06
rna4488	-2.5428	TGME49_269035	XM_018781528.1	mRNA	NA	nucleoside diphosphate kinase	8	31	32	3	6	6	20.9786	20.9231	35.1617	3.49023	2.54497	5.76154	1	0.171609	-2.5428	3.21167e-09
rna4514	-1.55258	TGME49_268800	XM_002365532.2	mRNA	NA	hypothetical protein	22	84	99	31	26	29	57.6912	56.6948	108.781	36.0657	11.0282	27.8474	0.997677	0.340899	-1.55258	0.00232331
rna4550	-5.63186	TGME49_268360	XM_018781502.1	mRNA	NA	hypothetical protein	15	30	22	0	0	0	39.3349	20.2481	24.1737	0	0	0	1	0.0201669	-5.63186	1.55222e-07
rna4563	5.67409	TGME49_268230	XM_018781498.1	mRNA	NA	hypothetical protein	6	8	12	704	948	643	15.734	5.3995	13.1856	819.04	402.105	617.445	1	51.0589	5.67409	1.09801e-12
rna4564	5.16974	TGME49_268225	XM_018781497.1	mRNA	NA	hypothetical protein	5	17	24	742	867	691	13.1116	11.4739	26.3713	863.25	367.748	663.537	1	35.9953	5.16974	2.28192e-07
rna4565	-9.27376	TGME49_268220	XM_002365488.2	mRNA	NA	hypothetical protein	803	3415	1905	5	7	0	2105.73	2304.91	2093.22	5.81705	2.96913	0	1	0.00161554	-9.27376	0
rna4571	1.46547	TGME49_268176	XM_002365482.2	mRNA	NA	hypothetical protein	79	256	195	575	920	609	207.164	172.784	214.266	668.96	390.228	584.796	0.978132	2.76154	1.46547	0.0218676
rna4574	-3.42537	TGME49_268020	XM_018781494.1	mRNA	NA	transporter%2C major facilitator family protein	14	88	41	4	5	5	36.7126	59.3946	45.0509	4.65364	2.12081	4.80128	1	0.0930811	-3.42537	0
rna4582	-2.08816	TGME49_200240	XM_002371905.1	mRNA	MIC17B	microneme protein MIC17B	9	135	78	9	29	24	23.6009	91.1166	85.7066	10.4707	12.3007	23.0462	0.999848	0.235181	-2.08816	0.000152276
rna4588	-1.16283	TGME49_200295	XM_018779149.1	mRNA	NA	hypothetical protein	18	90	64	30	33	31	47.2019	60.7444	70.3233	34.9023	13.9973	29.768	0.999993	0.446635	-1.16283	6.60011e-06
rna4589	-4.24323	TGME49_200300	XM_018779150.1	mRNA	NA	hypothetical protein	3	32	36	1	2	0	7.86698	21.598	39.5569	1.16341	0.848322	0	0.999997	0.0528033	-4.24323	2.91831e-06
rna4591	1.28603	TGME49_200320	XM_002371913.1	mRNA	HXGPRT	hypoxanthine-xanthine-guanine phosphoribosyl transferase HXGPRT	224	752	525	1282	3158	1300	587.401	507.553	576.871	1491.49	1339.5	1248.33	1	2.43856	1.28603	0
rna4608	1.33793	TGME49_274290	XM_002371970.1	mRNA	NA	Toxoplasma gondii family B protein	22	126	108	175	577	224	57.6912	85.0422	118.671	203.597	244.741	215.097	1	2.52789	1.33793	1.49802e-12
rna4610	-3.97667	TGME49_279460	XM_018781841.1	mRNA	NA	Toxoplasma gondii family B protein	0	20	23	0	2	0	0	13.4988	25.2725	0	0.848322	0	0.995965	0.0635189	-3.97667	0.00403549
rna4630	-2.1096	TGME49_267875	XM_018781490.1	mRNA	NA	NBP2b protein%2C putative	4	55	23	10	7	1	10.4893	37.1216	25.2725	11.6341	2.96913	0.960257	0.998948	0.231712	-2.1096	0.0010518
rna4649	-1.29796	TGME49_267670	XM_002368794.2	mRNA	NA	hypothetical protein	165	518	591	252	206	209	432.684	349.618	649.392	293.179	87.3772	200.694	0.977107	0.406702	-1.29796	0.0228931
rna4670	-1.45372	TGME49_267470	XM_018781468.1	mRNA	NA	cold-shock DNA-binding domain-containing protein	19	113	87	36	51	17	49.8242	76.268	95.5958	41.8827	21.6322	16.3244	0.999998	0.36508	-1.45372	2.03879e-06
rna4671	-2.26594	TGME49_267460	XM_018781467.1	mRNA	AP2IX1	AP2 domain transcription factor AP2IX-1	112	381	246	62	150	35	293.701	257.151	270.305	72.1314	63.6242	33.609	1	0.207914	-2.26594	0
rna4706	-1.78843	TGME49_267030	XM_018781451.1	mRNA	NA	ribonuclease type III Dicer	17	96	66	13	29	25	44.5796	64.7941	72.521	15.1243	12.3007	24.0064	1	0.289488	-1.78843	4.996e-15
rna4714	2.32001	TGME49_266950	XM_002368733.2	mRNA	NA	protein kinase%2C putative	58	254	254	992	2128	999	152.095	171.434	279.096	1154.1	902.615	959.296	1	4.99337	2.32001	0
rna4721	1.2512	TGME49_266880	XM_002368726.1	mRNA	NA	dihydrouridine synthase%2C putative	27	137	104	185	483	253	70.8028	92.4665	114.275	215.231	204.87	242.945	1	2.38039	1.2512	0
rna4723	-2.25265	TGME49_266860	XM_018781444.1	mRNA	NA	BTB/POZ domain-containing protein	45	436	188	2	182	51	118.005	294.273	206.575	2.32682	77.1973	48.9731	0.996642	0.209839	-2.25265	0.00335802
rna4727	1.91678	TGME49_266820	XM_002368720.2	mRNA	NA	hypothetical protein	2	54	52	82	279	171	5.24465	36.4467	57.1377	95.3995	118.341	164.204	0.999661	3.77581	1.91678	0.00033911
rna4731	-5.32427	TGME49_266770	XM_002368715.2	mRNA	NA	cpw-wpc domain-containing protein	8	23	59	0	2	0	20.9786	15.5236	64.8293	0	0.848322	0	0.999672	0.0249594	-5.32427	0.000327594
rna4750	-7.36346	TGME49_266500	XM_018781431.1	mRNA	NA	hypothetical protein	37	118	96	0	0	0	97.0261	79.6427	105.485	0	0	0	1	0.00607262	-7.36346	0
rna4772	-2.45336	TGME49_266270	XM_018781419.1	mRNA	NA	short-chain-acyl-CoA dehydrogenase	2	44	47	9	7	1	5.24465	29.6973	51.6437	10.4707	2.96913	0.960257	0.994487	0.182584	-2.45336	0.00551342
rna4788	-1.33891	TGME49_266035	XM_018781414.1	mRNA	NA	hypothetical protein	6	43	42	17	13	10	15.734	29.0223	46.1497	19.778	5.51409	9.60257	0.984307	0.395321	-1.33891	0.0156931
rna4836	-4.25734	TGME49_265205	XM_018781394.1	mRNA	NA	WD domain%2C G-beta repeat-containing protein	8	25	29	1	2	0	20.9786	16.8735	31.8653	1.16341	0.848322	0	1	0.0522893	-4.25734	7.85905e-12
rna4855	-1.26353	TGME49_265030	XM_002368591.2	mRNA	NA	hypothetical protein	34	80	69	46	48	17	89.1591	53.995	75.8174	53.5168	20.3597	16.3244	0.982649	0.416523	-1.26353	0.0173506
rna4861	1.13275	TGME49_264980	XM_002368586.2	mRNA	NA	hypothetical protein	33	35	32	92	257	109	86.5368	23.6228	35.1617	107.034	109.009	104.668	1	2.19276	1.13275	3.34272e-07
rna49	-2.74337	TGME49_293500	XM_018782194.1	mRNA	NA	hypothetical protein	47	413	296	21	75	53	123.249	278.749	325.245	24.4316	31.8121	50.8936	1	0.149336	-2.74337	2.6004e-11
rna4917	-5.07747	TGME49_288050	XM_018782021.1	mRNA	NA	intraflagellar transport protein 172%2C putative	12	110	63	1	1	2	31.4679	74.2432	69.2245	1.16341	0.424161	1.92051	1	0.0296161	-5.07747	0
rna4921	-2.45752	TGME49_288220	XM_018782024.1	mRNA	NA	hypothetical protein	5	21	22	4	1	3	13.1116	14.1737	24.1737	4.65364	0.424161	2.88077	1	0.18206	-2.45752	2.67535e-07
rna4944	-1.57959	TGME49_288450	XM_018782032.1	mRNA	NA	aldehyde dehydrogenase (NAD) family protein	33	103	122	34	31	45	86.5368	69.5186	134.054	39.5559	13.149	43.2115	0.998644	0.334576	-1.57959	0.00135603
rna4945	-1.94457	TGME49_288455	XM_018782033.1	mRNA	NA	hypothetical protein	19	35	36	16	11	5	49.8242	23.6228	39.5569	18.6145	4.66577	4.80128	0.999301	0.259793	-1.94457	0.000699002
rna4948	-5.69068	TGME49_288475	XM_018782036.1	mRNA	NA	hypothetical protein	56	467	722	8	11	9	146.85	315.196	793.335	9.30727	4.66577	8.64231	1	0.0193613	-5.69068	3.10256e-07
rna4993	-1.97127	TGME49_288945	XM_018782055.1	mRNA	NA	hypothetical protein	133	788	360	26	453	106	348.769	531.851	395.569	30.2486	192.145	101.787	0.999875	0.255029	-1.97127	0.000124524
rna5023	-1.90942	TGME49_289216	XM_018782068.1	mRNA	NA	hypothetical protein	2	16	5	1	1	3	5.24465	10.799	5.49401	1.16341	0.424161	2.88077	0.970147	0.2662	-1.90942	0.0298533
rna5025	-3.36867	TGME49_289222	XM_018782070.1	mRNA	NA	hypothetical protein	11	93	47	4	9	4	28.8456	62.7692	51.6437	4.65364	3.81745	3.84103	1	0.0968117	-3.36867	1.29896e-14
rna5029	-5.3935	TGME49_289260	XM_018782074.1	mRNA	NA	hypothetical protein	9	21	30	0	0	0	23.6009	14.1737	32.9641	0	0	0	0.999922	0.02379	-5.3935	7.81848e-05
rna5096	-2.40239	TGME49_290000	XM_002368384.2	mRNA	NA	hypothetical protein	97	294	230	38	69	61	254.366	198.432	252.725	44.2095	29.2671	58.5757	1	0.189151	-2.40239	0
rna5124	-4.71006	TGME49_290585	XM_018782111.1	mRNA	NA	hypothetical protein	13	34	28	0	4	0	34.0902	22.9479	30.7665	0	1.69664	0	0.999994	0.038206	-4.71006	6.20676e-06
rna5158	-3.70329	TGME49_290970	XM_002368440.1	mRNA	NA	8-amino-7-oxononanoate synthase	138	1167	1063	59	109	64	361.881	787.653	1168.03	68.6411	46.2336	61.4564	1	0.0767715	-3.70329	1.2672e-11
rna5166	-7.71527	TGME49_291040	XM_002368447.2	mRNA	LDH2	lactate dehydrogenase LDH2	9	172	201	0	0	0	23.6009	116.089	220.859	0	0	0	1	0.00475851	-7.71527	0
rna5168	-3.57464	TGME49_291070	XM_002368450.2	mRNA	NA	hypothetical protein	16	225	162	9	18	12	41.9572	151.861	178.006	10.4707	7.6349	11.5231	1	0.0839317	-3.57464	1.87671e-09
rna5173	-3.01554	TGME49_291130	XM_002368456.2	mRNA	NA	hypothetical protein	4	49	31	2	0	6	10.4893	33.072	34.0629	2.32682	0	5.76154	1	0.123661	-3.01554	1.05191e-08
rna5175	2.82089	TGME49_291150	XM_018782138.1	mRNA	NA	hypothetical protein	6	52	23	203	387	154	15.734	35.0968	25.2725	236.172	164.15	147.88	1	7.066	2.82089	1.5951e-11
rna5177	-6.14252	TGME49_291170	XM_018782140.1	mRNA	NA	hypothetical protein	23	370	189	1	6	2	60.3135	249.727	207.674	1.16341	2.54497	1.92051	1	0.0141552	-6.14252	1.29896e-14
rna5183	-5.77973	TGME49_291340	XM_002368467.1	mRNA	NA	hypothetical protein	10	108	95	1	2	0	26.2233	72.8933	104.386	1.16341	0.848322	0	1	0.0182024	-5.77973	3.09752e-14
rna520	-2.31988	TGME49_221220	XM_018779906.1	mRNA	NA	hypothetical protein	17	100	104	15	24	17	44.5796	67.4938	114.275	17.4511	10.1799	16.3244	0.999998	0.200284	-2.31988	1.71839e-06
rna5241	4.83812	TGME49_292280	XM_002368528.1	mRNA	SRS36D	SAG-related sequence SRS36D	0	5	2	10	293	74	0	3.37469	2.1976	11.6341	124.279	71.059	0.999494	28.6035	4.83812	0.000506033
rna5252	-6.41124	TGME49_292375	XM_018782171.1	mRNA	NA	KRUF family protein	217	1008	1137	5	13	17	569.045	680.338	1249.34	5.81705	5.51409	16.3244	1	0.0117497	-6.41124	0
rna5254	-5.66421	TGME49_210600	XM_018779509.1	mRNA	NA	KRUF family protein	12	65	29	0	1	0	31.4679	43.871	31.8653	0	0.424161	0	1	0.0197198	-5.66421	0
rna5256	-4.21022	TGME49_210482	XM_018779507.1	mRNA	NA	hypothetical protein	12	103	100	2	13	2	31.4679	69.5186	109.88	2.32682	5.51409	1.92051	1	0.0540255	-4.21022	1.61813e-09
rna5257	-3.31516	TGME49_210478	XM_018779506.1	mRNA	NA	hypothetical protein	11	193	144	14	15	8	28.8456	130.263	158.228	16.2877	6.36242	7.68205	1	0.10047	-3.31516	1.98168e-07
rna5258	-2.93002	TGME49_210470	XM_002371818.1	mRNA	NA	hypothetical protein	0	15	10	0	3	0	0	10.1241	10.988	0	1.27248	0	0.979393	0.131212	-2.93002	0.0206066
rna5260	-2.25587	TGME49_210450	XM_002371816.2	mRNA	NA	hypothetical protein	34	196	88	11	58	29	89.1591	132.288	96.6946	12.7975	24.6013	27.8474	1	0.20937	-2.25587	2.9976e-15
rna5304	-5.63773	TGME49_304920	XM_018782429.1	mRNA	NA	hypothetical protein	61	570	301	8	11	2	159.962	384.715	330.739	9.30727	4.66577	1.92051	1	0.0200851	-5.63773	0
rna5305	-3.90502	TGME49_304930	XM_018782430.1	mRNA	NA	hypothetical protein	189	1081	689	22	112	60	495.62	729.608	757.075	25.595	47.506	57.6154	1	0.0667533	-3.90502	0
rna531	-4.26617	TGME49_221310	XM_018779911.1	mRNA	NA	aminopeptidase N protein	160	183	231	16	25	11	419.572	123.514	253.823	18.6145	10.604	10.5628	0.999999	0.0519704	-4.26617	5.55686e-07
rna5310	3.4216	TGME49_305000	XM_018782432.1	mRNA	NA	hypothetical protein	2	3	2	40	58	49	5.24465	2.02481	2.1976	46.5364	24.6013	47.0526	0.999985	10.7153	3.4216	1.5343e-05
rna5322	-1.02241	TGME49_305120	XM_002370265.2	mRNA	NA	transporter%2C solute:sodium symporter (SSS) family protein	236	1417	813	374	986	376	618.869	956.387	893.326	435.115	418.223	361.056	1	0.492294	-1.02241	3.95646e-09
rna5325	-2.55465	TGME49_305150	XM_002370268.1	mRNA	NA	tetratricopeptide repeat-containing protein	6	35	11	1	10	2	15.734	23.6228	12.0868	1.16341	4.24161	1.92051	0.99996	0.170206	-2.55465	4.01456e-05
rna5345	1.14342	TGME49_305455	XM_018782446.1	mRNA	NA	hypothetical protein	9	56	53	70	196	106	23.6009	37.7965	58.2365	81.4386	83.1356	101.787	0.999933	2.20905	1.14342	6.74943e-05
rna5362	-1.08517	TGME49_305610	XM_018782454.1	mRNA	NA	hypothetical protein	91	238	167	124	131	77	238.632	160.635	183.5	144.263	55.5651	73.9398	0.993304	0.471336	-1.08517	0.00669637
rna5365	-1.87032	TGME49_305635	XM_018782457.1	mRNA	NA	hypothetical protein	46	204	112	27	101	30	120.627	137.687	123.066	31.412	42.8403	28.8077	1	0.273513	-1.87032	0
rna5371	4.90283	TGME49_305790	XM_002370310.1	mRNA	NA	hypothetical protein	1	0	4	99	110	102	2.62233	0	4.39521	115.177	46.6577	97.9462	0.999994	29.9157	4.90283	5.58192e-06
rna5380	-5.9092	TGME49_305890	XM_018782463.1	mRNA	NA	hypothetical protein	116	207	326	8	1	2	304.19	139.712	358.21	9.30727	0.424161	1.92051	1	0.01664	-5.9092	9.99201e-16
rna5404	-7.43206	TGME49_306230	XM_018782472.1	mRNA	NA	hypothetical protein	19	76	244	0	1	0	49.8242	51.2953	268.108	0	0.424161	0	1	0.00579064	-7.43206	5.00705e-10
rna5406	-3.43964	TGME49_306240	XM_018782474.1	mRNA	NA	hypothetical protein	6	42	55	3	4	3	15.734	28.3474	60.4341	3.49023	1.69664	2.88077	0.999968	0.0921647	-3.43964	3.15648e-05
rna5417	-1.87893	TGME49_306338	XM_018782479.1	mRNA	NA	dynein gamma chain%2C flagellar outer arm%2C putative	53	440	220	28	169	82	138.983	296.973	241.737	32.5755	71.6832	78.741	0.999997	0.271886	-1.87893	2.64764e-06
rna5452	2.96661	TGME49_306688	XM_018782497.1	mRNA	NA	hypothetical protein	17	38	54	310	603	425	44.5796	25.6476	59.3353	360.657	255.769	408.109	1	7.81695	2.96661	1.42026e-10
rna5456	-1.08042	TGME49_306720	XM_018782501.1	mRNA	NA	hypothetical protein	34	116	91	41	50	59	89.1591	78.2928	99.991	47.6998	21.2081	56.6551	0.999504	0.472892	-1.08042	0.000496058
rna5457	-1.42167	TGME49_306730	XM_018782502.1	mRNA	NA	hypothetical protein	35	94	44	28	50	22	91.7814	63.4442	48.3473	32.5755	21.2081	21.1256	0.999966	0.373279	-1.42167	3.40042e-05
rna5459	-7.37105	TGME49_200700	XM_002372016.2	mRNA	NA	Toxoplasma gondii family C protein	127	316	242	0	3	2	333.036	213.28	265.91	0	1.27248	1.92051	1	0.00604076	-7.37105	0
rna5505	-3.24664	TGME49_228220	XM_018780200.1	mRNA	NA	MYND finger domain-containing protein	1	14	6	0	1	0	2.62233	9.44913	6.59281	0	0.424161	0	0.999435	0.105357	-3.24664	0.000564784
rna5606	-1.26087	TGME49_226985	XM_018780157.1	mRNA	NA	hypothetical protein	18	104	98	24	74	35	47.2019	70.1936	107.683	27.9218	31.3879	33.609	0.997494	0.417292	-1.26087	0.00250642
rna5630	-2.61202	TGME49_226755	XM_018780148.1	mRNA	NA	35-cyclic nucleotide phosphodiesterase domain-containing protein	74	346	155	25	102	25	194.052	233.529	170.314	29.0852	43.2644	24.0064	1	0.16357	-2.61202	0
rna5655	-2.12111	TGME49_226515	XM_018780138.1	mRNA	NA	hypothetical protein	12	122	66	17	15	16	31.4679	82.3425	72.521	19.778	6.36242	15.3641	1	0.229871	-2.12111	1.62846e-07
rna5677	-3.43874	TGME49_226300	XM_002366242.2	mRNA	NA	2%2C4-dienoyl CoA reductase 2%2C peroxisomal family protein	15	68	49	3	7	5	39.3349	45.8958	53.8413	3.49023	2.96913	4.80128	1	0.0922223	-3.43874	0
rna5754	-4.94795	TGME49_225413	XM_018780102.1	mRNA	NA	hypothetical protein	3	19	55	0	0	1	7.86698	12.8238	60.4341	0	0	0.960257	0.999983	0.032398	-4.94795	1.65914e-05
rna5767	-4.13173	TGME49_225290	XM_002366161.2	mRNA	NA	GDA1/CD39 (nucleoside phosphatase) family protein	53	1109	761	27	43	49	138.983	748.506	836.189	31.412	18.2389	47.0526	1	0.0570461	-4.13173	3.61228e-09
rna578	-2.22299	TGME49_221830	XM_002369961.1	mRNA	SUB12	subtilisin SUB12	7	53	55	3	17	13	18.3563	35.7717	60.4341	3.49023	7.21074	12.4833	0.99957	0.214198	-2.22299	0.000430325
rna5781	-4.97576	TGME49_225140	XM_002366146.1	mRNA	NA	BT1 family protein	0	42	22	0	0	0	0	28.3474	24.1737	0	0	0	0.999999	0.0317796	-4.97576	1.13197e-06
rna5787	-3.66259	TGME49_225105	XM_018780084.1	mRNA	NA	hypothetical protein	160	616	341	42	52	24	419.572	415.762	374.692	48.8632	22.0564	23.0462	1	0.0789681	-3.66259	0
rna5788	-6.95397	TGME49_225102	XM_018780083.1	mRNA	NA	hypothetical protein	60	287	136	2	0	0	157.34	193.707	149.437	2.32682	0	0	1	0.00806578	-6.95397	0
rna5789	-5.90663	TGME49_225098	XM_018780082.1	mRNA	NA	hypothetical protein	27	251	128	4	0	0	70.8028	169.409	140.647	4.65364	0	0	1	0.0166696	-5.90663	0
rna579	-6.63146	TGME49_221840	XM_002369962.2	mRNA	NA	hypothetical protein	63	237	346	2	5	1	165.207	159.96	380.186	2.32682	2.12081	0.960257	1	0.0100863	-6.63146	1.9984e-14
rna5792	-3.06175	TGME49_225070	XM_002366139.2	mRNA	NA	hypothetical protein	1	13	10	1	0	0	2.62233	8.7742	10.988	1.16341	0	0	0.999451	0.119763	-3.06175	0.000549048
rna5809	-7.67731	TGME49_224932	XM_018780072.1	mRNA	NA	hypothetical protein	11	318	177	0	1	0	28.8456	214.63	194.488	0	0.424161	0	1	0.00488538	-7.67731	7.50511e-14
rna5822	1.73381	TGME49_224830	XM_002366116.2	mRNA	NA	hypothetical protein	19	77	34	150	250	194	49.8242	51.9702	37.3593	174.511	106.04	186.29	0.983629	3.32605	1.73381	0.0163712
rna5828	-3.36933	TGME49_224770	XM_002366110.2	mRNA	SRS40D	SAG-related sequence SRS40D	1	28	6	1	0	0	2.62233	18.8983	6.59281	1.16341	0	0	0.98156	0.0967679	-3.36933	0.0184398
rna5834	-1.80951	TGME49_224710	XM_018780061.1	mRNA	NA	hypothetical protein	20	173	83	20	54	28	52.4465	116.764	91.2006	23.2682	22.9047	26.8872	0.999999	0.285288	-1.80951	1.01554e-06
rna5878	-2.84385	TGME49_224180	XM_018780036.1	mRNA	NA	hypothetical protein	27	192	114	10	33	19	70.8028	129.588	125.263	11.6341	13.9973	18.2449	1	0.139289	-2.84385	0
rna5879	-5.46017	TGME49_224170	XM_018780035.1	mRNA	SRS60A	SAG-related sequence SRS60A	152	1031	839	8	30	23	398.594	695.861	921.895	9.30727	12.7248	22.0859	1	0.0227157	-5.46017	0
rna5882	-1.78683	TGME49_224140	XM_018780033.1	mRNA	NA	hypothetical protein	7	31	43	12	12	5	18.3563	20.9231	47.2485	13.9609	5.08993	4.80128	0.978905	0.289807	-1.78683	0.0210948
rna5888	-2.45994	TGME49_224080	XM_002366053.2	mRNA	NA	Kazal-type serine protease inhibitor domain-containing protein	1	32	44	5	5	4	2.62233	21.598	48.3473	5.81705	2.12081	3.84103	0.956364	0.181754	-2.45994	0.0436365
rna5906	-3.83487	TGME49_223900	XM_018780025.1	mRNA	NA	hypothetical protein	48	366	185	6	41	15	125.872	247.027	203.278	6.98045	17.3906	14.4038	1	0.0700791	-3.83487	0
rna5926	1.05011	TGME49_223672	XM_018780011.1	mRNA	NA	3(2)%2C5-bisphosphate nucleotidase	51	209	133	253	693	297	133.739	141.062	146.141	294.342	293.944	285.196	1	2.07068	1.05011	0
rna5928	-2.13295	TGME49_223660	XM_002366011.2	mRNA	NA	50S ribosomal protein L4%2C putative	647	1661	1127	309	759	252	1696.65	1121.07	1238.35	359.493	321.938	241.985	1	0.227991	-2.13295	0
rna5947	-2.27092	TGME49_223480	XM_018780002.1	mRNA	NA	sushi domain (scr repeat) domain-containing protein	29	241	106	27	60	16	76.0475	162.66	116.473	31.412	25.4497	15.3641	1	0.207197	-2.27092	7.35136e-08
rna5951	-1.85163	TGME49_223430	XM_002365988.2	mRNA	NA	hypothetical protein	42	166	131	44	68	21	110.138	112.04	143.943	51.19	28.843	20.1654	1	0.27708	-1.85163	0
rna5963	-2.77958	TGME49_212275	XM_018779569.1	mRNA	NA	hypothetical protein	12	96	75	4	22	11	31.4679	64.7941	82.4102	4.65364	9.33154	10.5628	1	0.145634	-2.77958	4.04433e-10
rna6009	2.67592	TGME49_234370	XM_002368836.2	mRNA	SRS42	SAG-related sequence SRS42	33	93	93	556	708	697	86.5368	62.7692	102.189	646.855	300.306	669.299	0.980406	6.39047	2.67592	0.0195936
rna6011	3.0093	TGME49_234380	XM_018780398.1	mRNA	NA	hypothetical protein	299	498	647	4449	8728	6121	784.076	336.119	710.925	5176.01	3702.08	5877.73	1	8.05172	3.0093	1.6252e-11
rna6044	2.16806	TGME49_234930	XM_002368867.2	mRNA	SRS43	SAG-related sequence SRS43	19	89	82	202	814	338	49.8242	60.0695	90.1018	235.009	345.267	324.567	1	4.4942	2.16806	4.09672e-14
rna6046	1.01355	TGME49_234950	XM_018780409.1	mRNA	NA	protein kinase (incomplete catalytic triad)	103	324	221	470	891	577	270.1	218.68	242.835	546.802	377.928	554.068	0.965155	2.01888	1.01355	0.0348451
rna6050	-1.00706	TGME49_235000	XM_018780412.1	mRNA	NA	phosphorylase family protein	6	58	30	17	34	9	15.734	39.1464	32.9641	19.778	14.4215	8.64231	0.955787	0.49756	-1.00706	0.0442129
rna606	2.43388	TGME49_222070	XM_002369985.2	mRNA	NA	elongation factor Tu GTP binding domain-containing protein	98	278	196	1411	1678	1271	256.988	187.633	215.365	1641.57	711.742	1220.49	0.965185	5.40346	2.43388	0.0348145
rna6060	-4.72868	TGME49_235187	XM_018780420.1	mRNA	NA	hypothetical protein	1	86	77	1	4	1	2.62233	58.0447	84.6078	1.16341	1.69664	0.960257	0.999991	0.0377159	-4.72868	8.54142e-06
rna6061	-4.48818	TGME49_235190	XM_018780421.1	mRNA	NA	hypothetical protein	3	84	62	0	1	4	7.86698	56.6948	68.1257	0	0.424161	3.84103	1	0.0445577	-4.48818	5.50669e-08
rna6069	-3.82632	TGME49_235390	XM_018780427.1	mRNA	NA	PAN domain-containing protein	6	28	44	2	0	2	15.734	18.8983	48.3473	2.32682	0	1.92051	0.999985	0.0704955	-3.82632	1.52759e-05
rna6085	-2.83252	TGME49_235580	XM_002368912.1	mRNA	NA	hypothetical protein	0	18	11	0	0	2	0	12.1489	12.0868	0	0	1.92051	0.996032	0.140387	-2.83252	0.00396817
rna6090	-1.16839	TGME49_235630	XM_002368917.2	mRNA	NA	hypothetical protein	135	579	299	138	444	133	354.014	390.789	328.542	160.55	188.328	127.714	1	0.444917	-1.16839	2.9976e-15
rna6096	1.75549	TGME49_235680	XM_002368922.2	mRNA	NA	peptidase M16 inactive domain-containing protein	165	636	620	1770	3364	1800	432.684	429.261	681.257	2059.23	1426.88	1728.46	1	3.37641	1.75549	5.7682e-08
rna6108	-1.13529	TGME49_235890	XM_018780444.1	mRNA	NA	dual-specificity protein phosphatase	28	148	104	34	100	50	73.4252	99.8908	114.275	39.5559	42.4161	48.0128	1	0.455243	-1.13529	8.52596e-12
rna6110	2.20626	TGME49_235920	XM_018780446.1	mRNA	NA	dynein%2C axonemal%2C heavy chain 2 family protein	29	265	121	402	1683	640	76.0475	178.859	132.955	467.69	713.863	614.564	1	4.61476	2.20626	3.90586e-09
rna6162	-3.1197	TGME49_236670	XM_018780468.1	mRNA	NA	hypothetical protein	225	1308	1386	137	157	122	590.024	882.819	1522.94	159.387	66.5933	117.151	1	0.115047	-3.1197	1.23851e-09
rna6185	-1.30083	TGME49_236990	XM_002369010.1	mRNA	NA	beta-ketoacyl synthase%2C N-terminal domain-containing protein	109	928	535	180	482	202	285.834	626.343	587.859	209.414	204.446	193.972	0.999949	0.405894	-1.30083	5.07221e-05
rna6192	-4.88298	TGME49_237070	XM_002369018.1	mRNA	NA	hypothetical protein	198	608	439	4	30	30	519.221	410.362	482.374	4.65364	12.7248	28.8077	1	0.0338903	-4.88298	0
rna6202	-4.45008	TGME49_237170	XM_018780486.1	mRNA	NA	hypothetical protein	103	1421	624	15	37	55	270.1	959.087	685.653	17.4511	15.694	52.8141	1	0.0457502	-4.45008	8.3245e-11
rna6218	-2.57591	TGME49_237450	XM_018780494.1	mRNA	NA	hypothetical protein	33	93	82	19	12	12	86.5368	62.7692	90.1018	22.1048	5.08993	11.5231	1	0.167716	-2.57591	0
rna6289	3.61071	TGME49_214580	XM_018779655.1	mRNA	NA	tetratricopeptide repeat-containing protein	2	23	10	83	402	146	5.24465	15.5236	10.988	96.563	170.513	140.197	1	12.2161	3.61071	1.05774e-10
rna6360	1.86849	TGME49_215360	XM_002370814.2	mRNA	NA	hypothetical protein	122	156	133	550	1200	981	319.924	105.29	146.141	639.875	508.993	942.012	0.998898	3.65151	1.86849	0.00110205
rna637	-4.45508	TGME49_222340	XM_018779965.1	mRNA	NA	NOL1/NOP2/sun family protein	12	74	52	2	1	2	31.4679	49.9454	57.1377	2.32682	0.424161	1.92051	1	0.0455917	-4.45508	0
rna6393	1.86322	TGME49_215680	XM_002370846.2	mRNA	SRS18	SAG-related sequence SRS18	53	117	169	451	941	572	138.983	78.9678	185.698	524.697	399.136	549.267	1	3.63819	1.86322	2.84774e-09
rna6395	1.11138	TGME49_215700	XM_018779699.1	mRNA	NA	phosphatidylinositol 3- and 4-kinase	72	246	138	304	904	374	188.808	166.035	151.635	353.676	383.442	359.136	1	2.16052	1.11138	0
rna6401	-3.18081	TGME49_215785	XM_002370856.2	mRNA	ROP2A	rhoptry protein ROP2A	64	218	103	0	76	14	167.829	147.137	113.177	0	32.2362	13.4436	1	0.110276	-3.18081	0
rna6407	5.08766	TGME49_275355	XM_018781723.1	mRNA	SRS47A	SAG-related sequence SRS47A	0	0	0	4	96	12	0	0	0	4.65364	40.7195	11.5231	0.999962	34.0047	5.08766	3.82892e-05
rna6419	2.16922	TGME49_275470	XM_002371901.2	mRNA	GRA15	dense granule protein GRA15	43	331	209	717	1727	1025	112.76	223.405	229.65	834.164	732.526	984.263	1	4.49781	2.16922	4.996e-15
rna6437	-4.00118	TGME49_207130	XM_002371957.2	mRNA	SRS49A	SAG-related sequence SRS49A	7	28	30	0	2	2	18.3563	18.8983	32.9641	0	0.848322	1.92051	1	0.0624487	-4.00118	3.02403e-12
rna6438	2.11921	TGME49_207140	XM_002371958.2	mRNA	SRS49B	SAG-related sequence SRS49B	7	91	55	107	588	251	18.3563	61.4194	60.4341	124.485	249.407	241.024	0.999266	4.34456	2.11921	0.000734421
rna6439	-4.6846	TGME49_207150	XM_002371959.1	mRNA	SRS49C	SAG-related sequence SRS49C	12	58	44	0	7	0	31.4679	39.1464	48.3473	0	2.96913	0	1	0.0388863	-4.6846	0
rna6444	-7.2997	TGME49_207210	XM_002371965.1	mRNA	NA	hypothetical protein	36	231	354	0	1	2	94.4038	155.911	388.976	0	0.424161	1.92051	1	0.00634706	-7.2997	5.45159e-11
rna6448	-7.48658	TGME49_301890	XM_002372024.2	mRNA	NA	Toxoplasma gondii family B protein	429	2133	1386	10	20	1	1124.98	1439.64	1522.94	11.6341	8.48322	0.960257	1	0.0055759	-7.48658	0
rna6449	-3.66628	TGME49_307270	XM_018782520.1	mRNA	NA	hypothetical protein	171	525	437	24	60	48	448.418	354.343	480.177	27.9218	25.4497	46.0923	1	0.0787661	-3.66628	0
rna6450	-4.07487	TGME49_307260	XM_018782519.1	mRNA	NA	Toxoplasma gondii family C protein	136	539	367	15	33	35	356.636	363.792	403.26	17.4511	13.9973	33.609	1	0.0593394	-4.07487	0
rna6451	-1.02797	TGME49_307090	XM_018782518.1	mRNA	NA	hypothetical protein	39	210	159	40	198	77	102.271	141.737	174.71	46.5364	83.9839	73.9398	0.997706	0.490399	-1.02797	0.00229368
rna6458	-3.08781	TGME49_307030	XM_002371835.2	mRNA	PNP	Purine nucleoside phosphorylase	27	241	97	2	49	16	70.8028	162.66	106.584	2.32682	20.7839	15.3641	1	0.117619	-3.08781	2.29014e-07
rna646	-2.41636	TGME49_222420	XM_002370020.2	mRNA	NA	hypothetical protein	23	130	56	16	25	9	60.3135	87.742	61.5329	18.6145	10.604	8.64231	1	0.187328	-2.41636	0
rna6477	-4.33938	TGME49_306860	XM_018782503.1	mRNA	NA	hypothetical protein	3	43	32	0	0	2	7.86698	29.0223	35.1617	0	0	1.92051	1	0.0493989	-4.33938	9.99239e-10
rna6496	-2.94072	TGME49_308960	XM_018782551.1	mRNA	NA	ATPase%2C AAA family protein	1	17	25	3	1	0	2.62233	11.4739	27.4701	3.49023	0.424161	0	0.989284	0.130244	-2.94072	0.0107163
rna6497	-1.78834	TGME49_308965	XM_018782552.1	mRNA	NA	hypothetical protein	56	194	174	37	98	52	146.85	130.938	191.192	43.0461	41.5678	49.9333	1	0.289505	-1.78834	2.39808e-14
rna6505	-4.75629	TGME49_309030	XM_018782556.1	mRNA	NA	hypothetical protein	30	60	144	3	3	4	78.6698	40.4963	158.228	3.49023	1.27248	3.84103	0.999985	0.037001	-4.75629	1.53334e-05
rna6578	-4.02465	TGME49_309930	XM_018782596.1	mRNA	NA	melibiase subfamily protein	482	1406	1492	21	234	116	1263.96	948.963	1639.41	24.4316	99.2537	111.39	1	0.0614414	-4.02465	0
rna6607	-1.4632	TGME49_310177	XM_018782610.1	mRNA	NA	hypothetical protein	32	166	140	25	117	49	83.9145	112.04	153.832	29.0852	49.6268	47.0526	0.999995	0.362688	-1.4632	4.97907e-06
rna665	-3.03225	TGME49_222940	XM_018779979.1	mRNA	NA	hypothetical protein	32	313	87	15	43	11	83.9145	211.256	95.5958	17.4511	18.2389	10.5628	0.999655	0.122237	-3.03225	0.000344509
rna6661	-2.69261	TGME49_310680	XM_018782638.1	mRNA	NA	aminotransferase%2C class I/II superfamily protein	11	30	32	4	5	5	28.8456	20.2481	35.1617	4.65364	2.12081	4.80128	1	0.154684	-2.69261	4.36947e-10
rna6727	5.70091	TGME49_311335	XM_018782668.1	mRNA	NA	dual specificity phosphatase%2C catalytic domain-containing protein	2	20	9	509	962	601	5.24465	13.4988	9.88922	592.175	408.043	577.114	1	52.017	5.70091	0
rna6729	-1.94542	TGME49_311370	XM_018782669.1	mRNA	NA	methylmalonate-semialdehyde dehydrogenase [acylating]%2C putative	3	25	18	5	6	2	7.86698	16.8735	19.7784	5.81705	2.54497	1.92051	0.999856	0.259639	-1.94542	0.000144121
rna6740	3.43601	TGME49_311460	XM_002364347.2	mRNA	NA	hypothetical protein	40	77	77	728	2090	934	104.893	51.9702	84.6078	846.962	886.497	896.88	1	10.8228	3.43601	0
rna6744	-2.8726	TGME49_311490	XM_018782679.1	mRNA	NA	hypothetical protein	57	264	305	33	65	24	149.473	178.184	335.135	38.3925	27.5705	23.0462	1	0.13654	-2.8726	1.26872e-07
rna6797	-2.07706	TGME49_312240	XM_018782703.1	mRNA	NA	hypothetical protein	26	63	52	14	7	20	68.1805	42.5211	57.1377	16.2877	2.96913	19.2051	1	0.236996	-2.07706	4.78333e-09
rna6805	-1.55719	TGME49_312330	XM_018782708.1	mRNA	NA	hypothetical protein	157	1385	1245	306	649	302	411.705	934.789	1368.01	356.003	275.281	289.997	0.995225	0.339811	-1.55719	0.00477467
rna6817	-2.37	TGME49_312440	XM_018782714.1	mRNA	NA	hypothetical protein	1	29	27	0	0	9	2.62233	19.5732	29.6677	0	0	8.64231	0.993147	0.193446	-2.37	0.00685294
rna6851	3.84285	TGME49_312905	XM_018782736.1	mRNA	NA	hypothetical protein	54	228	180	2223	4461	2731	141.606	153.886	197.784	2586.26	1892.18	2622.46	1	14.3487	3.84285	0
rna6852	3.80419	TGME49_312930	XM_002364464.2	mRNA	NA	cystathione gamma lyase%2C putative	0	0	2	21	29	17	0	0	2.1976	24.4316	12.3007	16.3244	0.999974	13.9693	3.80419	2.60846e-05
rna6911	2.16606	TGME49_313440	XM_002364514.1	mRNA	NA	hypothetical protein	204	727	513	1882	4433	3196	534.955	490.68	563.686	2189.54	1880.31	3068.98	0.999997	4.48796	2.16606	3.49769e-06
rna6931	-4.99296	TGME49_313650	XM_018782782.1	mRNA	NA	hypothetical protein	7	33	36	0	2	0	18.3563	22.273	39.5569	0	0.848322	0	1	0.0314028	-4.99296	1.85296e-12
rna6955	-2.09923	TGME49_313852	XM_018782797.1	mRNA	NA	hypothetical protein	14	102	63	16	22	12	36.7126	68.8437	69.2245	18.6145	9.33154	11.5231	1	0.233382	-2.09923	5.22027e-13
rna6964	-2.45752	TGME49_313950	XM_018782801.1	mRNA	NA	GMC oxidoreductase	46	83	58	17	17	16	120.627	56.0199	63.7305	19.778	7.21074	15.3641	0.999998	0.182059	-2.45752	1.86184e-06
rna6989	-1.10042	TGME49_314310	XM_002364590.2	mRNA	NA	hypothetical protein	223	766	593	143	474	468	584.779	517.003	651.59	166.367	201.052	449.4	0.995139	0.466381	-1.10042	0.00486134
rna6992	-1.36375	TGME49_314340	XM_002364593.1	mRNA	NA	Sodium:neurotransmitter symporter family protein	10	65	41	6	39	21	26.2233	43.871	45.0509	6.98045	16.5423	20.1654	0.999969	0.388572	-1.36375	3.1499e-05
rna701	-1.60739	TGME49_297150	XM_002371104.2	mRNA	NA	MORN repeat-containing protein	409	2140	1319	255	1237	499	1072.53	1444.37	1449.32	296.669	524.687	479.168	1	0.328192	-1.60739	0
rna7010	-2.54333	TGME49_314485	XM_018782822.1	mRNA	NA	hypothetical protein	2	67	35	2	9	8	5.24465	45.2209	38.4581	2.32682	3.81745	7.68205	0.998172	0.171546	-2.54333	0.00182773
rna7046	1.00313	TGME49_314910	XM_002364640.2	mRNA	NA	starch binding domain-containing protein	78	246	164	327	922	348	204.541	166.035	180.204	380.435	391.077	334.169	1	2.00434	1.00313	0
rna7052	-6.75022	TGME49_315100	XM_018782847.1	mRNA	NA	hypothetical protein	89	482	281	4	4	0	233.387	325.32	308.763	4.65364	1.69664	0	1	0.00928925	-6.75022	0
rna7055	-2.30681	TGME49_315123	XM_018782849.1	mRNA	NA	hypothetical protein	40	132	95	20	32	23	104.893	89.0918	104.386	23.2682	13.5732	22.0859	1	0.202106	-2.30681	0
rna7071	-1.57392	TGME49_315270	XM_002364665.2	mRNA	NA	hypothetical protein	452	5987	3432	827	2470	1053	1185.29	4040.85	3771.09	962.139	1047.68	1011.15	0.988096	0.335893	-1.57392	0.0119037
rna7078	-2.55991	TGME49_315340	XM_018782857.1	mRNA	SRS52C	SAG-related sequence SRS52C	21	92	77	13	19	10	55.0689	62.0943	84.6078	15.1243	8.05906	9.60257	1	0.169586	-2.55991	0
rna7085	-3.26059	TGME49_315400	XM_002364678.1	mRNA	SRS53D	SAG-related sequence SRS53D	5	9	20	2	1	0	13.1116	6.07444	21.976	2.32682	0.424161	0	0.997307	0.104343	-3.26059	0.00269275
rna7089	-2.25846	TGME49_315450	XM_002364683.1	mRNA	NA	hypothetical protein	2	26	11	4	3	0	5.24465	17.5484	12.0868	4.65364	1.27248	0	0.999328	0.208995	-2.25846	0.00067164
rna7093	-4.75249	TGME49_315480	XM_018782867.1	mRNA	NA	acyl-CoA dehydrogenase%2C middle domain-containing protein	7	23	57	0	0	2	18.3563	15.5236	62.6317	0	0	1.92051	0.999622	0.0370986	-4.75249	0.000377529
rna7102	-4.96043	TGME49_315560	XM_018782872.1	mRNA	ABCG77	ATP-binding cassette G family transporter ABCG77	11	264	112	1	7	5	28.8456	178.184	123.066	1.16341	2.96913	4.80128	1	0.032119	-4.96043	1.66667e-07
rna7122	4.36521	TGME49_315740	XM_002364711.2	mRNA	SRS54	SAG-related sequence SRS54	2	22	4	68	671	182	5.24465	14.8486	4.39521	79.1118	284.612	174.767	0.993613	20.6091	4.36521	0.00638677
rna7127	-5.4213	TGME49_315798	XM_018782885.1	mRNA	NA	hypothetical protein	53	42	58	1	6	0	138.983	28.3474	63.7305	1.16341	2.54497	0	0.999973	0.0233359	-5.4213	2.67543e-05
rna7128	-6.14969	TGME49_315802	XM_018782886.1	mRNA	NA	hypothetical protein	68	148	144	2	5	0	178.318	99.8908	158.228	2.32682	2.12081	0	1	0.014085	-6.14969	0
rna7131	-3.63422	TGME49_315830	XM_002364720.2	mRNA	NA	hypothetical protein	17	49	43	5	4	1	44.5796	33.072	47.2485	5.81705	1.69664	0.960257	1	0.0805364	-3.63422	0
rna7132	-3.94615	TGME49_315845	XM_018782888.1	mRNA	NA	kinesin motor domain-containing protein	6	34	26	2	1	0	15.734	22.9479	28.5689	2.32682	0.424161	0	0.99881	0.0648769	-3.94615	0.00118955
rna7136	2.85639	TGME49_315900	XM_002364727.2	mRNA	NA	hypothetical protein	4	1	19	73	216	69	10.4893	0.674938	20.8772	84.9289	91.6188	66.2577	1	7.24201	2.85639	0
rna7144	-4.65467	TGME49_315970	XM_002364734.2	mRNA	NA	hypothetical protein	6	45	18	0	0	1	15.734	30.3722	19.7784	0	0	0.960257	1	0.0397012	-4.65467	2.09832e-14
rna7205	-1.08046	TGME49_316700	XM_018782911.1	mRNA	NA	uridine kinase	100	299	238	98	221	140	262.233	201.806	261.515	114.014	93.7396	134.436	1	0.472878	-1.08046	3.76735e-08
rna7215	1.57333	TGME49_217182	XM_018779764.1	mRNA	NA	RNA-dependent RNA polymerase RDP	43	330	201	289	1500	715	112.76	222.73	220.859	336.225	636.242	686.583	0.987272	2.97591	1.57333	0.0127283
rna7222	2.13748	TGME49_217020	XM_002370969.2	mRNA	NA	ATPase%2C AFG1 family protein	106	353	235	1196	1740	1337	277.967	238.253	258.219	1391.44	738.04	1283.86	0.991227	4.39994	2.13748	0.00877349
rna7250	1.09022	TGME49_216770	XM_018779749.1	mRNA	NA	hypothetical protein	63	385	176	401	1074	413	165.207	259.851	193.389	466.527	455.549	396.586	1	2.12907	1.09022	7.3341e-11
rna7256	-4.08453	TGME49_216710	XM_018779745.1	mRNA	NA	transporter%2C major facilitator family protein	99	169	199	19	6	9	259.61	114.065	218.662	22.1048	2.54497	8.64231	1	0.0589434	-4.08453	1.56986e-13
rna7258	2.54787	TGME49_216680	XM_018779744.1	mRNA	NA	ankyrin repeat-containing protein	116	488	273	1861	2995	2116	304.19	329.37	299.973	2165.1	1270.36	2031.9	0.99997	5.84769	2.54787	3.02521e-05
rna7262	-1.84176	TGME49_216640	XM_018779743.1	mRNA	NA	GHMP kinase%2C putative	23	99	61	22	35	13	60.3135	66.8189	67.0269	25.595	14.8456	12.4833	0.999999	0.278982	-1.84176	1.42904e-06
rna7293	4.67064	TGME49_216335	XM_018779727.1	mRNA	NA	hypothetical protein	18	137	185	2340	6628	3377	47.2019	92.4665	203.278	2722.38	2811.34	3242.79	1	25.4684	4.67064	0
rna7294	5.30489	TGME49_216290	XM_018779726.1	mRNA	NA	hypothetical protein	6	31	27	967	1605	919	15.734	20.9231	29.6677	1125.02	680.779	882.476	1	39.5305	5.30489	0
rna7296	-5.5296	TGME49_216280	XM_018779724.1	mRNA	NA	adenylate and guanylate cyclase catalytic domain-containing protein	25	301	192	5	0	3	65.5582	203.156	210.97	5.81705	0	2.88077	1	0.0216483	-5.5296	0
rna7309	-4.14275	TGME49_216160	XM_002370885.1	mRNA	NA	hypothetical protein	6	21	28	0	2	1	15.734	14.1737	30.7665	0	0.848322	0.960257	1	0.0566118	-4.14275	1.14387e-07
rna7312	-6.55593	TGME49_216140	XM_002370883.2	mRNA	NA	tetratricopeptide repeat-containing protein	148	4141	2428	9	93	11	388.104	2794.92	2667.89	10.4707	39.447	10.5628	1	0.0106284	-6.55593	2.70295e-12
rna735	4.23129	TGME49_297488	XM_018782319.1	mRNA	NA	hypothetical protein	0	0	4	48	56	35	0	0	4.39521	55.8436	23.753	33.609	0.999924	18.7821	4.23129	7.56969e-05
rna736	4.36884	TGME49_297492	XM_018782320.1	mRNA	NA	hypothetical protein	0	11	3	100	192	60	0	7.42432	3.29641	116.341	81.4389	57.6154	1	20.6611	4.36884	5.3756e-11
rna7431	-3.43767	TGME49_219828	XM_018779860.1	mRNA	NA	HMG (high mobility group) box domain-containing protein	0	87	8	0	11	0	0	58.7196	8.79042	0	4.66577	0	0.976269	0.0922908	-3.43767	0.023731
rna745	3.60044	TGME49_297647	XM_018782326.1	mRNA	NA	hypothetical protein	3	3	12	40	197	176	7.86698	2.02481	13.1856	46.5364	83.5597	169.005	0.997699	12.1294	3.60044	0.00230072
rna7473	-3.30093	TGME49_219370	XM_018779842.1	mRNA	NA	hypothetical protein	4	46	40	1	5	4	10.4893	31.0472	43.9521	1.16341	2.12081	3.84103	1	0.101466	-3.30093	4.66012e-07
rna7484	-4.5979	TGME49_219222	XM_018779838.1	mRNA	NA	hypothetical protein	9	27	24	1	0	0	23.6009	18.2233	26.3713	1.16341	0	0	0.998364	0.0412946	-4.5979	0.00163625
rna7485	-5.12018	TGME49_219218	XM_018779837.1	mRNA	NA	hypothetical protein	113	774	454	7	39	12	296.323	522.402	498.856	8.14386	16.5423	11.5231	1	0.0287523	-5.12018	0
rna75	-2.25914	TGME49_293780	XM_002370138.2	mRNA	NA	hypothetical protein	232	505	528	128	168	102	608.38	340.844	580.168	148.916	71.2591	97.9462	1	0.208897	-2.25914	1.79139e-08
rna7507	-6.78865	TGME49_218930	XM_002370626.2	mRNA	NA	BTB/POZ domain-containing protein	141	571	289	0	3	7	369.748	385.39	317.554	0	1.27248	6.7218	1	0.00904507	-6.78865	0
rna7509	-1.35746	TGME49_218910	XM_018779824.1	mRNA	NA	hypothetical protein	95	221	188	61	226	71	249.121	149.161	206.575	70.968	95.8604	68.1782	0.998391	0.39027	-1.35746	0.00160923
rna7511	-2.97124	TGME49_218890	XM_002370622.2	mRNA	NA	hypothetical protein	15	86	47	7	13	4	39.3349	58.0447	51.6437	8.14386	5.51409	3.84103	1	0.127517	-2.97124	0
rna7525	-4.02019	TGME49_218750	XM_002370608.2	mRNA	NA	hypothetical protein	150	498	374	23	49	22	393.349	336.119	410.952	26.7584	20.7839	21.1256	1	0.0616313	-4.02019	0
rna7543	-4.79798	TGME49_218470	XM_002370591.2	mRNA	NA	protein disulfide-isomerase%2C putative	24	124	97	2	3	4	62.9358	83.6923	106.584	2.32682	1.27248	3.84103	1	0.0359471	-4.79798	0
rna7557	-3.58936	TGME49_218340	XM_018779810.1	mRNA	NA	hypothetical protein	23	379	214	12	17	24	60.3135	255.802	235.144	13.9609	7.21074	23.0462	1	0.0830798	-3.58936	5.0421e-09
rna7572	-4.07676	TGME49_218192	XM_018779801.1	mRNA	NA	hypothetical protein	208	359	231	9	74	19	545.444	242.303	253.823	10.4707	31.3879	18.2449	1	0.0592617	-4.07676	1.02313e-09
rna7584	-2.92774	TGME49_217410	XM_018779766.1	mRNA	NA	hypothetical protein	66	226	191	5	40	48	173.074	152.536	209.871	5.81705	16.9664	46.0923	1	0.13142	-2.92774	0
rna7585	-5.5069	TGME49_217420	XM_018779767.1	mRNA	NA	hypothetical protein	106	334	245	4	7	8	277.967	225.429	269.207	4.65364	2.96913	7.68205	1	0.0219916	-5.5069	0
rna7592	-4.74126	TGME49_217490	XM_002371275.2	mRNA	NA	hypothetical protein	41	91	171	2	13	4	107.515	61.4194	187.895	2.32682	5.51409	3.84103	0.999999	0.0373886	-4.74126	8.68408e-07
rna76	-3.13099	TGME49_293790	XM_002370139.2	mRNA	NA	hypothetical protein	25	59	73	4	15	9	65.5582	39.8213	80.2126	4.65364	6.36242	8.64231	1	0.114151	-3.13099	8.52539e-09
rna7636	-2.36168	TGME49_217860	XM_002371312.2	mRNA	NA	hypothetical protein	14	21	43	9	8	4	36.7126	14.1737	47.2485	10.4707	3.39329	3.84103	0.983295	0.194564	-2.36168	0.0167046
rna7643	2.11759	TGME49_217915	XM_018779793.1	mRNA	NA	hypothetical protein	4	17	18	62	94	78	10.4893	11.4739	19.7784	72.1314	39.8711	74.9	0.988834	4.33967	2.11759	0.0111658
rna7645	-2.58401	TGME49_217930	XM_018779795.1	mRNA	NA	hypothetical protein	11	54	45	7	18	2	28.8456	36.4467	49.4461	8.14386	7.6349	1.92051	1	0.166776	-2.58401	2.79776e-14
rna7649	2.16523	TGME49_245432	XM_002366932.2	mRNA	NA	hypothetical protein	146	362	317	1377	2324	1868	382.86	244.328	348.32	1602.01	985.75	1793.76	0.998795	4.48537	2.16523	0.00120503
rna7662	-6.08546	TGME49_245530	XM_018780750.1	mRNA	NA	hypothetical protein	434	1626	1650	29	14	19	1138.09	1097.45	1813.02	33.7389	5.93825	18.2449	1	0.0147263	-6.08546	0
rna7669	-2.19375	TGME49_245600	XM_002366949.1	mRNA	NA	hypothetical protein	3	38	30	4	2	8	7.86698	25.6476	32.9641	4.65364	0.848322	7.68205	0.999942	0.218583	-2.19375	5.82978e-05
rna7684	-3.20999	TGME49_245746	XM_018780759.1	mRNA	NA	hypothetical protein	20	58	33	9	2	1	52.4465	39.1464	36.2605	10.4707	0.848322	0.960257	1	0.108068	-3.20999	0
rna7685	-1.805	TGME49_245748	XM_018780760.1	mRNA	NA	hypothetical protein	7	50	41	20	1	3	18.3563	33.7469	45.0509	23.2682	0.424161	2.88077	0.999535	0.286181	-1.805	0.000464776
rna7686	-3.07744	TGME49_245752	XM_018780761.1	mRNA	NA	WD domain%2C G-beta repeat-containing protein	6	21	26	2	5	1	15.734	14.1737	28.5689	2.32682	2.12081	0.960257	0.999998	0.118467	-3.07744	1.58507e-06
rna7687	-3.57362	TGME49_245760	XM_002366963.2	mRNA	NA	hypothetical protein	3	10	13	0	2	0	7.86698	6.74938	14.2844	0	0.848322	0	0.999928	0.0839912	-3.57362	7.1604e-05
rna7688	-2.01662	TGME49_245770	XM_018780762.1	mRNA	NA	hypothetical protein	341	1569	1646	381	211	412	894.213	1058.98	1808.63	443.259	89.498	395.626	0.999997	0.247136	-2.01662	3.37551e-06
rna7753	-2.32775	TGME49_246760	XM_018780797.1	mRNA	NA	hypothetical protein	79	477	272	37	146	61	207.164	321.945	298.874	43.0461	61.9275	58.5757	1	0.199195	-2.32775	0
rna7768	-3.28511	TGME49_246995	XM_018780806.1	mRNA	NA	hypothetical protein	80	295	128	14	32	26	209.786	199.107	140.647	16.2877	13.5732	24.9667	1	0.102585	-3.28511	0
rna7797	-4.08081	TGME49_247400	XM_002367066.2	mRNA	NA	hypothetical protein	5	21	28	0	2	1	13.1116	14.1737	30.7665	0	0.848322	0.960257	0.999999	0.0590953	-4.08081	7.85509e-07
rna7851	-1.73289	TGME49_248170	XM_018780850.1	mRNA	NA	hypothetical protein	37	189	163	50	49	43	97.0261	127.563	179.105	58.1705	20.7839	41.291	1	0.300848	-1.73289	1.4682e-08
rna7857	-4.11992	TGME49_248240	XM_018780853.1	mRNA	NA	leucine rich repeat-containing protein	26	78	75	7	0	2	68.1805	52.6452	82.4102	8.14386	0	1.92051	1	0.057515	-4.11992	0
rna7875	-3.13401	TGME49_248425	XM_018780861.1	mRNA	NA	hypothetical protein	9	45	47	4	7	3	23.6009	30.3722	51.6437	4.65364	2.96913	2.88077	1	0.113912	-3.13401	9.06795e-10
rna7876	-2.81011	TGME49_248430	XM_002367149.2	mRNA	NA	hypothetical protein	18	55	51	11	9	2	47.2019	37.1216	56.0389	12.7975	3.81745	1.92051	1	0.142585	-2.81011	0
rna7881	-1.23321	TGME49_248470	XM_018780864.1	mRNA	SUB6	subtilisin SUB6	10	60	47	15	39	16	26.2233	40.4963	51.6437	17.4511	16.5423	15.3641	0.999986	0.425369	-1.23321	1.42583e-05
rna7893	-3.50081	TGME49_248590	XM_002367164.1	mRNA	NA	hypothetical protein	80	153	169	27	8	8	209.786	103.266	185.698	31.412	3.39329	7.68205	1	0.0883389	-3.50081	2.73004e-13
rna791	3.1453	TGME49_276230	XM_002371588.2	mRNA	NA	Toxoplasma gondii family B protein	3	50	27	104	783	199	7.86698	33.7469	29.6677	120.995	332.118	191.091	0.959307	8.84767	3.1453	0.0406928
rna7925	-1.25604	TGME49_248900	XM_018780882.1	mRNA	NA	hypothetical protein	52	180	155	56	115	67	136.361	121.489	170.314	65.1509	48.7785	64.3372	1	0.418692	-1.25604	1.0549e-09
rna794	-7.92024	TGME49_276200	XM_002371585.2	mRNA	NA	hypothetical protein	339	2597	2039	8	17	2	888.969	1752.81	2240.46	9.30727	7.21074	1.92051	1	0.00412829	-7.92024	0
rna7940	1.6462	TGME49_249160	XM_018780885.1	mRNA	NA	UAA transporter family protein	13	63	22	98	264	97	34.0902	42.5211	24.1737	114.014	111.979	93.1449	1	3.13008	1.6462	0
rna7946	-2.97896	TGME49_249230	XM_018780887.1	mRNA	NA	hypothetical protein	3	21	22	1	3	2	7.86698	14.1737	24.1737	1.16341	1.27248	1.92051	0.999994	0.126836	-2.97896	6.03816e-06
rna798	-1.8207	TGME49_276155	XM_018781748.1	mRNA	NA	hypothetical protein	30	175	90	23	77	24	78.6698	118.114	98.8922	26.7584	32.6604	23.0462	1	0.283083	-1.8207	0
rna7986	-1.57685	TGME49_249600	XM_002367252.2	mRNA	NA	hypothetical protein	89	335	266	85	150	92	233.387	226.104	292.281	98.8898	63.6242	88.3436	1	0.335212	-1.57685	0
rna801	-1.53408	TGME49_276120	XM_018781747.1	mRNA	NA	histone lysine methyltransferase%2C SET%2C putative	125	489	239	60	324	114	327.791	330.045	262.614	69.8045	137.428	109.469	1	0.345299	-1.53408	5.38014e-13
rna8013	-2.28504	TGME49_249840	XM_002367275.1	mRNA	NA	dynein heavy chain 2%2C putative	78	506	401	62	141	72	204.541	341.519	440.62	72.1314	59.8067	69.1385	1	0.20518	-2.28504	6.13953e-13
rna8018	-1.38445	TGME49_249890	XM_002367280.2	mRNA	NA	hypothetical protein	85	277	252	65	256	81	222.898	186.958	276.898	75.6216	108.585	77.7808	0.999991	0.383036	-1.38445	8.74723e-06
rna8076	-1.16105	TGME49_251170	XM_018780945.1	mRNA	NA	KRUF family protein	111	390	434	167	242	170	291.078	263.226	476.88	194.289	102.647	163.244	0.977804	0.447188	-1.16105	0.0221957
rna8077	-1.70931	TGME49_251180	XM_018780946.1	mRNA	NA	KRUF family protein	136	539	526	124	240	156	356.636	363.792	577.97	144.263	101.799	149.8	1	0.305806	-1.70931	3.99175e-08
rna81	-4.53087	TGME49_293840	XM_018782206.1	mRNA	NA	hypothetical protein	111	1522	766	29	78	26	291.078	1027.26	841.683	33.7389	33.0846	24.9667	1	0.0432587	-4.53087	4.09095e-12
rna8144	-5.05183	TGME49_278965	XM_018781829.1	mRNA	NA	hypothetical protein	12	17	37	0	2	0	31.4679	11.4739	40.6557	0	0.848322	0	0.999989	0.0301472	-5.05183	1.08037e-05
rna8153	3.31868	TGME49_278882	XM_018781825.1	mRNA	NA	GDA1/CD39 (nucleoside phosphatase) family protein	0	3	21	56	179	130	0	2.02481	23.0748	65.1509	75.9248	124.833	0.999999	9.97754	3.31868	8.23623e-07
rna8158	-2.67943	TGME49_278840	XM_002370546.2	mRNA	NA	hypothetical protein	13	29	34	2	11	6	34.0902	19.5732	37.3593	2.32682	4.66577	5.76154	0.999999	0.156103	-2.67943	1.40933e-06
rna8175	-5.12289	TGME49_278680	XM_018781815.1	mRNA	NA	hypothetical protein	1	50	20	0	0	0	2.62233	33.7469	21.976	0	0	0	1	0.0286983	-5.12289	2.01324e-09
rna8182	-2.059	TGME49_278580	XM_018781809.1	mRNA	NA	hypothetical protein	71	112	167	67	13	23	186.185	75.5931	183.5	77.9484	5.51409	22.0859	0.995067	0.239982	-2.059	0.00493305
rna8193	-3.03997	TGME49_278460	XM_002370508.2	mRNA	NA	hypothetical protein	2	7	27	0	1	3	5.24465	4.72457	29.6677	0	0.424161	2.88077	0.976216	0.121584	-3.03997	0.0237839
rna8199	4.44578	TGME49_278400	XM_018781802.1	mRNA	NA	Toxoplasma gondii family A protein	0	2	7	17	190	138	0	1.34988	7.69162	19.778	80.5906	132.515	0.99738	21.7928	4.44578	0.00262029
rna8202	3.03926	TGME49_278370	XM_002370499.2	mRNA	NA	Toxoplasma gondii family A protein	8	4	6	81	172	98	20.9786	2.69975	6.59281	94.2361	72.9557	94.1051	1	8.22067	3.03926	0
rna8226	1.81541	TGME49_278120	XM_018781792.1	mRNA	NA	SCP family extracellular subfamily protein	5	1	9	23	44	44	13.1116	0.674938	9.88922	26.7584	18.6631	42.2513	0.958872	3.5196	1.81541	0.0411277
rna8230	-5.22877	TGME49_278080	XM_002370470.2	mRNA	NA	Toxoplasma gondii family A protein	13	167	221	2	6	4	34.0902	112.715	242.835	2.32682	2.54497	3.84103	0.999999	0.0266675	-5.22877	1.14362e-06
rna8232	1.04731	TGME49_278060	XM_018781788.1	mRNA	NA	Mre11 DNA-binding domain-containing protein	57	332	198	364	856	455	149.473	224.079	217.563	423.481	363.082	436.917	1	2.06667	1.04731	9.22891e-08
rna8242	-1.04589	TGME49_277950	XM_002370459.2	mRNA	NA	lipase	24	120	45	28	74	30	62.9358	80.9926	49.4461	32.5755	31.3879	28.8077	0.999516	0.484345	-1.04589	0.000483982
rna8244	-4.15786	TGME49_277930	XM_018781784.1	mRNA	NA	hypothetical protein	97	364	497	19	46	16	254.366	245.677	546.105	22.1048	19.5114	15.3641	1	0.0560223	-4.15786	2.72988e-09
rna8255	-2.35602	TGME49_277810	XM_018781781.1	mRNA	NA	hypothetical protein	0	23	19	3	3	1	0	15.5236	20.8772	3.49023	1.27248	0.960257	0.985686	0.195329	-2.35602	0.0143144
rna8298	2.08288	TGME49_276980	XM_002370404.2	mRNA	NA	hypothetical protein	13	27	75	199	333	212	34.0902	18.2233	82.4102	231.518	141.246	203.574	0.999856	4.23651	2.08288	0.000143506
rna8300	-2.36147	TGME49_276960	XM_002370402.1	mRNA	NA	tetratricopeptide repeat-containing protein	17	114	69	16	23	9	44.5796	76.9429	75.8174	18.6145	9.7557	8.64231	1	0.194593	-2.36147	0
rna8313	-4.68961	TGME49_276830	XM_018781753.1	mRNA	NA	hypothetical protein	14	62	55	0	2	3	36.7126	41.8462	60.4341	0	0.848322	2.88077	1	0.0387514	-4.68961	0
rna8315	-3.17226	TGME49_276810	XM_018781751.1	mRNA	NA	hypothetical protein	6	46	51	2	11	3	15.734	31.0472	56.0389	2.32682	4.66577	2.88077	0.999974	0.110932	-3.17226	2.61766e-05
rna8316	-6.70532	TGME49_200130	XM_002372006.1	mRNA	NA	Toxoplasma gondii family C protein	30	455	295	2	2	2	78.6698	307.097	324.147	2.32682	0.848322	1.92051	1	0.00958288	-6.70532	0
rna8325	-1.90842	TGME49_322010	XM_002366713.2	mRNA	NA	myosin-light-chain kinase	56	235	180	4	164	61	146.85	158.61	197.784	4.65364	69.5624	58.5757	0.999999	0.266384	-1.90842	5.6269e-07
rna8328	-7.01258	TGME49_242110	XM_002366710.2	mRNA	ROP38	rhoptry kinase family protein ROP38	89	439	270	0	2	4	233.387	296.298	296.677	0	0.848322	3.84103	1	0.00774465	-7.01258	0
rna8330	-5.11352	TGME49_322100	XM_018783041.1	mRNA	NA	myosin-light-chain kinase	4	28	26	0	0	0	10.4893	18.8983	28.5689	0	0	0	0.999644	0.0288853	-5.11352	0.000356436
rna8336	-1.6503	TGME49_250950	XM_018780943.1	mRNA	NA	KRUF family protein	116	239	248	75	133	94	304.19	161.31	272.503	87.2557	56.4134	90.2641	0.999772	0.318573	-1.6503	0.0002277
rna8342	-2.74993	TGME49_220740	XM_018779899.1	mRNA	NA	hypothetical protein	0	24	6	0	0	2	0	16.1985	6.59281	0	0	1.92051	0.987672	0.148659	-2.74993	0.0123282
rna8562	-4.59553	TGME49_323310	XM_018783058.1	mRNA	NA	hypothetical protein	20	57	45	0	3	3	52.4465	38.4715	49.4461	0	1.27248	2.88077	1	0.0413626	-4.59553	0
rna863	-1.73191	TGME49_252395	XM_018780984.1	mRNA	NA	hypothetical protein	11	64	41	17	11	10	28.8456	43.196	45.0509	19.778	4.66577	9.60257	1	0.301054	-1.73191	1.37319e-09
rna8663	-5.2379	TGME49_322800	XM_018783050.1	mRNA	NA	hypothetical protein	0	1	90	0	0	1	0	0.674938	98.8922	0	0	0.960257	0.999884	0.0264993	-5.2379	0.000116494
rna877	-4.23988	TGME49_252640	XM_002369321.2	mRNA	NA	P-type ATPase PMA1	20	282	544	21	14	13	52.4465	190.333	597.748	24.4316	5.93825	12.4833	0.994847	0.0529261	-4.23988	0.00515337
rna8794	-3.27145	TGME49_329800	XM_018783124.1	mRNA	NA	hypothetical protein	287	1270	1083	38	175	177	752.608	857.171	1190	44.2095	74.2282	169.965	1	0.103561	-3.27145	0
rna8833	-3.13219	TGME49_287510	XM_002371997.1	mRNA	AAH1	aromatic amino acid hydrolase AAH1	6	35	12	0	6	2	15.734	23.6228	13.1856	0	2.54497	1.92051	1	0.114055	-3.13219	2.98146e-08
rna8850	-4.32165	TGME49_328900	XM_018783113.1	mRNA	NA	hypothetical protein	5	31	20	1	0	0	13.1116	20.9231	21.976	1.16341	0	0	0.956557	0.0500097	-4.32165	0.0434431
rna8852	-1.03762	TGME49_212725	XM_018779572.1	mRNA	NA	hypothetical protein	234	903	594	229	863	292	613.624	609.469	652.689	266.421	366.051	280.395	1	0.487131	-1.03762	9.99201e-16
rna8853	-4.7082	TGME49_212710	XM_018779571.1	mRNA	NA	phenylalanine-4-hydroxylase	14	48	27	0	5	0	36.7126	32.397	29.6677	0	2.12081	0	1	0.0382552	-4.7082	3.25313e-10
rna8854	-1.49116	TGME49_329000	XM_018783114.1	mRNA	NA	hypothetical protein	5	38	20	8	6	9	13.1116	25.6476	21.976	9.30727	2.54497	8.64231	0.99995	0.355727	-1.49116	4.96336e-05
rna8855	1.59596	TGME49_329100	XM_018783115.1	mRNA	NA	Toxoplasma gondii family C protein	7	32	14	59	114	56	18.3563	21.598	15.3832	68.6411	48.3544	53.7744	1	3.02295	1.59596	4.18251e-07
rna8856	-5.91853	TGME49_329200	XM_018783116.1	mRNA	NA	hypothetical protein	25	88	67	1	1	0	65.5582	59.3946	73.6198	1.16341	0.424161	0	1	0.0165328	-5.91853	0
rna9	-2.74715	TGME49_293030	XM_002370074.1	mRNA	NA	hypothetical protein	6	66	37	6	11	2	15.734	44.5459	40.6557	6.98045	4.66577	1.92051	1	0.148945	-2.74715	3.65076e-08
rna907	-5.548	TGME49_253330	XM_002369349.2	mRNA	NA	Rhoptry kinase family protein%2C truncated (incomplete catalytic triad)	513	4717	2874	8	169	85	1345.25	3183.68	3157.96	9.30727	71.6832	81.6218	1	0.021374	-5.548	0
rna921	-1.08924	TGME49_253480	XM_018781010.1	mRNA	NA	topoisomerase VIA%2C putative	23	59	47	19	46	30	60.3135	39.8213	51.6437	22.1048	19.5114	28.8077	0.998853	0.47001	-1.08924	0.00114675
rna932	-2.42403	TGME49_253580	XM_002369373.1	mRNA	NA	CMGC kinase%2C CDK family	30	88	67	7	32	17	78.6698	59.3946	73.6198	8.14386	13.5732	16.3244	1	0.186334	-2.42403	0
rna940	-1.09495	TGME49_253690	XM_002369384.1	mRNA	NA	hypothetical protein	1620	3711	2556	1301	2835	1832	4248.17	2504.7	2808.54	1513.6	1202.5	1759.19	0.986743	0.468153	-1.09495	0.0132574
rna942	-3.44036	TGME49_253710	XM_018781019.1	mRNA	NA	hypothetical protein	455	1715	1306	6	390	182	1193.16	1157.52	1435.04	6.98045	165.423	174.767	1	0.0921187	-3.44036	0
rna963	-1.44305	TGME49_253920	XM_018781031.1	mRNA	NA	hypothetical protein	19	59	51	17	16	27	49.8242	39.8213	56.0389	19.778	6.78658	25.9269	0.999967	0.36779	-1.44305	3.28507e-05
rna965	-5.69246	TGME49_253930	XM_018781033.1	mRNA	NA	GCC2 and GCC3 domain-containing protein	788	2448	2507	32	63	62	2066.39	1652.25	2754.7	37.2291	26.7221	59.5359	1	0.0193374	-5.69246	0
rna973	-4.50525	TGME49_254020	XM_002369416.1	mRNA	NA	dynein intermediate chain%2C putative	6	57	66	1	2	2	15.734	38.4715	72.521	1.16341	0.848322	1.92051	1	0.0440336	-4.50525	1.53528e-07
rna987	-7.2983	TGME49_254160	XM_018781042.1	mRNA	NA	hypothetical protein	462	1925	1332	11	14	5	1211.51	1299.26	1463.6	12.7975	5.93825	4.80128	1	0.00635319	-7.2983	0
rna989	-3.77147	TGME49_254190	XM_018781043.1	mRNA	NA	calcium signaling protein kinase MARK%2C putative	2	29	17	1	1	0	5.24465	19.5732	18.6796	1.16341	0.424161	0	1	0.0732276	-3.77147	4.27468e-08

## Sheet: k88RH_k88PTG
Id	log2FC_k88RH_vs_k88PTG_EBSeq	toxoDBid	transcript_id	gbkey	gene	product	raw.k88PTG_R2	raw.k88PTG_R4	raw.k88PTG_R5	raw.k88RH_R2	raw.k88RH_R4	raw.k88RH_R5	norm.k88PTG_R2	norm.k88PTG_R4	norm.k88PTG_R5	norm.k88RH_R2	norm.k88RH_R4	norm.k88RH_R5	PPDE	PostFC	log2FC	pval (=1-PPDE)
rna1002	-4.04695	TGME49_254320	XM_002369445.2	mRNA	NA	hypothetical protein	12	108	39	0	12	3	34.5035	58.7319	58.0992	0	4.37151	2.95715	1	0.0604989	-4.04695	0
rna1015	-1.45561	TGME49_254430	XM_002369456.2	mRNA	NA	microneme protein%2C putative	9	52	34	12	19	17	25.8776	28.2783	50.6506	13.2982	6.92156	16.7572	0.998369	0.364601	-1.45561	0.00163071
rna1031	3.29912	TGME49_254590	XM_002369472.1	mRNA	NA	hypothetical protein	1	1	1	20	73	17	2.87529	0.543814	1.48972	22.1637	26.5934	16.7572	1	9.84314	3.29912	6.73395e-12
rna1039	-1.19238	TGME49_254635	XM_018781072.1	mRNA	NA	hypothetical protein	8	43	22	9	16	18	23.0023	23.384	32.7739	9.97367	5.82868	17.7429	0.995925	0.43758	-1.19238	0.00407543
rna1055	-3.04352	TGME49_254790	XM_018781078.1	mRNA	NA	hypothetical protein	12	34	29	8	3	0	34.5035	18.4897	43.202	8.86548	1.09288	0	0.999991	0.121285	-3.04352	8.51786e-06
rna1061	-2.19109	TGME49_254840	XM_018781081.1	mRNA	NA	tetratricopeptide repeat-containing protein	69	662	149	25	213	65	198.395	360.005	221.969	27.7046	77.5943	64.0716	0.999981	0.218985	-2.19109	1.88875e-05
rna1067	1.80034	TGME49_254890	XM_002369502.2	mRNA	NA	hypothetical protein	10	57	13	74	274	100	28.7529	30.9974	19.3664	82.0057	99.8162	98.5716	1	3.48302	1.80034	7.66398e-09
rna1075	-1.4551	TGME49_254960	XM_002369509.2	mRNA	NA	hypothetical protein	38	123	56	51	31	26	109.261	66.8891	83.4246	56.5175	11.2931	25.6286	0.998455	0.364729	-1.4551	0.00154501
rna1100	-5.69752	TGME49_299020	XM_018782359.1	mRNA	AP2III4	AP2 domain transcription factor AP2III-4	45	208	57	2	6	0	129.388	113.113	84.9143	2.21637	2.18576	0	1	0.0192697	-5.69752	0
rna1107	-3.71272	TGME49_298960	XM_002371723.2	mRNA	NA	Toxoplasma gondii family C protein	7	116	31	1	11	3	20.127	63.0824	46.1815	1.10819	4.00722	2.95715	1	0.0762712	-3.71272	7.60292e-08
rna1110	-3.22912	TGME49_298820	XM_018782352.1	mRNA	NA	hypothetical protein	1	103	29	0	17	3	2.87529	56.0128	43.202	0	6.19297	2.95715	0.990757	0.106644	-3.22912	0.00924298
rna1159	-4.77073	TGME49_320270	XM_018782989.1	mRNA	NA	hypothetical protein	7	51	45	0	1	2	20.127	27.7345	67.0376	0	0.364293	1.97143	1	0.0366326	-4.77073	2.58237e-08
rna1163	1.86649	TGME49_320230	XM_002369849.2	mRNA	SRS15C	SAG-related sequence SRS15C	5	0	9	49	62	30	14.3764	0	13.4075	54.3011	22.5861	29.5715	0.970855	3.64644	1.86649	0.0291448
rna1166	1.45753	TGME49_320200	XM_002369846.2	mRNA	SRS16A	SAG-related sequence SRS16A	21	83	59	89	504	256	60.381	45.1365	87.8937	98.6285	183.603	252.343	0.981315	2.74637	1.45753	0.018685
rna1167	-4.29315	TGME49_320190	XM_002369845.2	mRNA	SRS16B	SAG-related sequence SRS16B	241	3323	1296	37	197	113	692.944	1807.09	1930.68	41.0029	71.7656	111.386	1	0.0510075	-4.29315	0
rna120	-2.87951	TGME49_294400	XM_002370178.2	mRNA	NA	hypothetical protein	457	2529	843	171	476	174	1314.01	1375.3	1255.84	189.5	173.403	171.515	1	0.135888	-2.87951	0
rna1249	-1.25461	TGME49_318750	XM_002369772.2	mRNA	NA	deoxyribose-phosphate aldolase	117	1105	447	160	551	297	336.409	600.914	665.907	177.31	200.725	292.758	1	0.419105	-1.25461	4.34855e-07
rna127	-3.30011	TGME49_294570	XM_018782232.1	mRNA	NA	rhodanese family domain-containing protein	4	38	32	1	9	2	11.5012	20.6649	47.6712	1.10819	3.27863	1.97143	0.999608	0.101524	-3.30011	0.000392034
rna128	-3.96888	TGME49_294585	XM_018782233.1	mRNA	NA	hypothetical protein	4	75	11	1	4	0	11.5012	40.786	16.387	1.10819	1.45717	0	0.999107	0.0638629	-3.96888	0.000892894
rna1336	-3.18145	TGME49_211385	XM_018779538.1	mRNA	NA	hypothetical protein	0	9	14	1	0	0	0	4.89432	20.8561	1.10819	0	0	0.985659	0.110227	-3.18145	0.0143406
rna1348	-5.36182	TGME49_211270	XM_018779531.1	mRNA	NA	sushi domain (scr repeat) domain-containing protein	350	1025	732	33	31	15	1006.35	557.409	1090.48	36.5701	11.2931	14.7857	1	0.0243182	-5.36182	0
rna135	-1.98395	TGME49_294651	XM_018782237.1	mRNA	NA	hypothetical protein	13	91	17	15	12	6	37.3787	49.487	25.3253	16.6228	4.37151	5.9143	0.999999	0.252797	-1.98395	1.19073e-06
rna1365	-1.89248	TGME49_211000	XM_002371204.2	mRNA	NA	hypothetical protein	9	109	55	11	51	13	25.8776	59.2757	81.9348	12.19	18.5789	12.8143	0.999957	0.269343	-1.89248	4.30826e-05
rna1391	-2.79594	TGME49_210682	XM_018779511.1	mRNA	NA	hypothetical protein	66	376	248	49	40	40	189.769	204.474	369.452	54.3011	14.5717	39.4286	1	0.143992	-2.79594	2.76901e-12
rna1393	-6.69476	TGME49_300980	XM_018782394.1	mRNA	NA	hypothetical protein	11	416	235	0	0	4	31.6282	226.226	350.085	0	0	3.94286	1	0.00965334	-6.69476	2.9976e-15
rna1394	-5.88972	TGME49_300990	XM_018782395.1	mRNA	NA	Toxoplasma gondii family C protein	16	370	238	2	3	5	46.0046	201.211	354.554	2.21637	1.09288	4.92858	1	0.0168662	-5.88972	2.10054e-13
rna1406	-2.37662	TGME49_301210	XM_002371602.2	mRNA	NA	NAD(P) transhydrogenase subunit beta%2C putative	243	1734	647	98	604	174	698.695	942.973	963.852	108.602	220.033	171.515	1	0.19256	-2.37662	0
rna1410	-2.63754	TGME49_301240	XM_018782401.1	mRNA	NA	hypothetical protein	47	128	152	44	14	14	135.139	69.6081	226.438	48.7602	5.1001	13.8	0.996802	0.160702	-2.63754	0.00319832
rna1423	-1.5829	TGME49_301370	XM_018782407.1	mRNA	NA	DHHC zinc finger domain-containing protein	29	148	64	23	72	34	83.3833	80.4844	95.3424	25.4883	26.2291	33.5144	0.999521	0.333811	-1.5829	0.000478987
rna1436	1.20107	TGME49_301690	XM_002371630.2	mRNA	NA	hypothetical protein	41	146	124	257	781	316	117.887	79.3968	184.726	284.804	284.512	311.486	1	2.2991	1.20107	3.9091e-11
rna1439	-6.08429	TGME49_237800	XM_002371972.2	mRNA	NA	dense granule protein GRA11	141	966	452	4	15	12	405.416	525.324	673.355	4.43274	5.46439	11.8286	1	0.0147383	-6.08429	0
rna1440	-5.96713	TGME49_237810	XM_002371973.2	mRNA	NA	hypothetical protein	29	101	64	0	5	0	83.3833	54.9252	95.3424	0	1.82146	0	1	0.0159851	-5.96713	0
rna1456	5.90509	TGME49_220060	XM_018779866.1	mRNA	NA	hypothetical protein	0	0	0	38	88	41	0	0	0	42.111	32.0577	40.4144	1	59.925	5.90509	2.56395e-12
rna1457	-4.90996	TGME49_220070	XM_018779867.1	mRNA	NA	hypothetical protein	2	55	14	0	0	0	5.75058	29.9097	20.8561	0	0	0	1	0.0332625	-4.90996	4.54356e-08
rna1458	-3.36444	TGME49_220080	XM_018779868.1	mRNA	NA	Toxoplasma gondii family C protein	3	39	9	0	4	1	8.62586	21.2087	13.4075	0	1.45717	0.985716	0.999998	0.097096	-3.36444	1.73892e-06
rna1483	-2.02924	TGME49_220290	XM_018779881.1	mRNA	NA	hypothetical protein	124	315	277	89	125	86	356.536	171.301	412.654	98.6285	45.5366	84.7716	0.988508	0.244984	-2.02924	0.0114918
rna1488	-4.98345	TGME49_220340	XM_002371518.2	mRNA	NA	hypothetical protein	44	97	76	5	5	0	126.513	52.7499	113.219	5.54093	1.82146	0	1	0.0316105	-4.98345	2.06301e-11
rna1500	-2.91483	TGME49_220460	XM_018779887.1	mRNA	NA	SNF7 family protein	25	222	68	14	30	11	71.8822	120.727	101.301	15.5146	10.9288	10.8429	1	0.132602	-2.91483	0
rna1514	-2.19124	TGME49_220585	XM_002371541.2	mRNA	NA	hypothetical protein	70	224	140	47	75	36	201.27	121.814	208.561	52.0847	27.3219	35.4858	1	0.218964	-2.19124	1.30752e-07
rna1520	-3.56504	TGME49_220650	XM_018779897.1	mRNA	NA	hypothetical protein	5	161	53	3	9	7	14.3764	87.554	78.9554	3.32456	3.27863	6.90001	0.999999	0.0844923	-3.56504	6.05432e-07
rna1521	-4.41928	TGME49_296340	XM_018782298.1	mRNA	NA	hypothetical protein	7	150	71	0	8	5	20.127	81.572	105.77	0	2.91434	4.92858	1	0.0467375	-4.41928	1.5147e-11
rna1522	-2.41016	TGME49_287430	XM_018782007.1	mRNA	NA	hypothetical protein	8	204	89	20	40	12	23.0023	110.938	132.585	22.1637	14.5717	11.8286	0.999981	0.188135	-2.41016	1.88202e-05
rna1524	-2.71997	TGME49_287450	XM_018782009.1	mRNA	NA	hypothetical protein	19	150	80	4	41	18	54.6305	81.572	119.178	4.43274	14.936	17.7429	1	0.151778	-2.71997	3.56049e-13
rna1525	-3.0352	TGME49_287460	XM_018782010.1	mRNA	NA	hypothetical protein	10	160	57	1	27	12	28.7529	87.0102	84.9143	1.10819	9.8359	11.8286	1	0.121987	-3.0352	1.00823e-08
rna1526	-2.34008	TGME49_287470	XM_018782011.1	mRNA	NA	hypothetical protein	97	819	388	25	255	137	278.903	445.383	578.013	27.7046	92.8946	135.043	1	0.197499	-2.34008	9.00391e-14
rna1530	-4.19464	TGME49_212740	XM_018779573.1	mRNA	AAH2	aromatic amino acid hydrolase AAH2	0	54	15	0	0	1	0	29.3659	22.3459	0	0	0.985716	0.999824	0.0546119	-4.19464	0.00017562
rna1537	-2.005	TGME49_212810	XM_018779576.1	mRNA	NA	hypothetical protein	52	308	112	55	73	32	149.515	167.495	166.849	60.9502	26.5934	31.5429	1	0.249136	-2.005	0
rna1553	-2.89747	TGME49_212970	XM_018779584.1	mRNA	NA	protein kinase (incomplete catalytic triad)	119	915	175	30	158	56	342.159	497.589	260.702	33.2456	57.5582	55.2001	1	0.134206	-2.89747	6.75435e-10
rna1564	-1.42863	TGME49_213067	XM_002371015.2	mRNA	NA	hypothetical protein	364	3184	1005	418	1583	555	1046.6	1731.5	1497.17	463.221	576.675	547.073	1	0.371482	-1.42863	9.18544e-10
rna157	-5.41344	TGME49_294820	XM_002370210.1	mRNA	NA	type I fatty acid synthase%2C putative	35	2092	699	23	50	8	100.635	1137.66	1041.32	25.4883	18.2146	7.88573	1	0.0234635	-5.41344	3.92353e-09
rna1589	-4.99014	TGME49_213460	XM_018779606.1	mRNA	NA	hypothetical protein	66	2455	859	28	68	31	189.769	1335.06	1279.67	31.0292	24.7719	30.5572	1	0.0314643	-4.99014	2.05165e-10
rna1590	-3.72106	TGME49_213480	XM_018779607.1	mRNA	NA	hypothetical protein	35	819	313	9	81	36	100.635	445.383	466.284	9.97367	29.5077	35.4858	1	0.0758314	-3.72106	4.05665e-09
rna1610	-2.37811	TGME49_213700	XM_002371066.2	mRNA	NA	hypothetical protein	39	699	186	42	101	64	112.136	380.126	277.089	46.5438	36.7935	63.0858	0.99995	0.192362	-2.37811	4.99466e-05
rna1627	-2.62168	TGME49_213850	XM_018779624.1	mRNA	NA	MORN repeat-containing protein	4	65	51	6	5	10	11.5012	35.3479	75.9759	6.64911	1.82146	9.85716	0.999507	0.162478	-2.62168	0.000493095
rna1630	-1.18784	TGME49_213880	XM_002371084.1	mRNA	NA	hypothetical protein	50	437	227	125	151	123	143.764	237.647	338.167	138.523	55.0082	121.243	0.998846	0.438959	-1.18784	0.00115404
rna1644	-1.62867	TGME49_287240	XM_002369279.2	mRNA	NA	hypothetical protein	5	32	21	13	2	4	14.3764	17.402	31.2842	14.4064	0.728585	3.94286	0.994692	0.323386	-1.62867	0.00530827
rna1645	-2.51064	TGME49_287235	XM_018782004.1	mRNA	NA	hypothetical protein	21	68	81	26	8	5	60.381	36.9793	120.668	28.8128	2.91434	4.92858	0.992782	0.175478	-2.51064	0.0072176
rna1654	-1.6009	TGME49_286932	XM_018782000.1	mRNA	NA	ATPase family associated with various cellular activities (AAA) domain-containing protein	114	594	246	212	80	71	327.783	323.025	366.472	234.935	29.1434	69.9859	0.999997	0.329671	-1.6009	2.76417e-06
rna1655	-2.25912	TGME49_286928	XM_018781999.1	mRNA	NA	hypothetical protein	208	955	601	237	245	68	598.06	519.342	895.324	262.64	89.2517	67.0287	1	0.2089	-2.25912	4.10368e-09
rna1717	-3.04702	TGME49_286150	XM_018781976.1	mRNA	NA	PAN/Apple domain-containing protein	28	535	204	2	108	39	80.5081	290.94	303.904	2.21637	39.3436	38.4429	1	0.120992	-3.04702	3.97921e-07
rna1738	-2.03181	TGME49_285940	XM_018781967.1	mRNA	NA	hypothetical protein	5	39	28	5	11	8	14.3764	21.2087	41.7123	5.54093	4.00722	7.88573	0.999507	0.244547	-2.03181	0.000492762
rna1745	4.05578	TGME49_285860	XM_018781963.1	mRNA	SRS20C	SAG-related sequence SRS20C	4	42	0	69	1076	135	11.5012	22.8402	0	76.4648	391.979	133.072	0.988799	16.6307	4.05578	0.0112013
rna176	-3.93302	TGME49_295015	XM_002370230.2	mRNA	NA	patched family protein	37	874	333	7	70	36	106.386	475.293	496.078	7.7573	25.5005	35.4858	1	0.0654701	-3.93302	6.53969e-10
rna177	-3.66173	TGME49_295020	XM_018782256.1	mRNA	NA	Sterol-sensing domain of SREBP cleavage-activation domain-containing protein	20	514	188	4	41	28	57.5058	279.52	280.068	4.43274	14.936	27.6001	1	0.079015	-3.66173	1.58617e-08
rna1776	4.62829	TGME49_285470	XM_002369154.1	mRNA	NA	patched family protein	14	60	44	1136	3493	952	40.254	32.6288	65.5479	1258.9	1272.47	938.402	1	24.7317	4.62829	0
rna1777	-4.47697	TGME49_285445	XM_018781948.1	mRNA	NA	hypothetical protein	14	182	79	1	10	5	40.254	98.9741	117.688	1.10819	3.64293	4.92858	1	0.0449054	-4.47697	0
rna1779	-4.05136	TGME49_285410	XM_002369148.1	mRNA	NA	calmodulin-binding carboxy-terminal kinesin-like family protein%2C putative	9	54	27	2	2	1	25.8776	29.3659	40.2226	2.21637	0.728585	0.985716	1	0.0603141	-4.05136	1.42889e-09
rna1780	-1.97624	TGME49_285400	XM_018781946.1	mRNA	NA	hypothetical protein	4	28	7	0	3	7	11.5012	15.2268	10.4281	0	1.09288	6.90001	0.999875	0.254151	-1.97624	0.000125334
rna1806	-4.478	TGME49_284615	XM_018781931.1	mRNA	NA	hypothetical protein	3	141	35	3	0	1	8.62586	76.6777	52.1404	3.32456	0	0.985716	0.999998	0.0448734	-4.478	2.48386e-06
rna1808	-5.97281	TGME49_284602	XM_018781930.1	mRNA	NA	E1-E2 ATPase subfamily protein	13	92	22	0	0	0	37.3787	50.0309	32.7739	0	0	0	1	0.0159223	-5.97281	0
rna1809	-6.31408	TGME49_284598	XM_018781929.1	mRNA	NA	haloacid dehalogenase family hydrolase domain-containing protein	202	1235	425	6	28	5	580.808	671.61	633.133	6.64911	10.2002	4.92858	1	0.0125682	-6.31408	0
rna1818	-2.36157	TGME49_284310	XM_002369108.2	mRNA	NA	hypothetical protein	58	369	152	16	110	57	166.767	200.667	226.438	17.731	40.0722	56.1858	1	0.194579	-2.36157	0
rna1834	-1.89545	TGME49_283840	XM_002369092.1	mRNA	NA	GATA zinc finger domain-containing protein	9	72	13	13	8	4	25.8776	39.1546	19.3664	14.4064	2.91434	3.94286	0.999935	0.26879	-1.89545	6.45113e-05
rna1835	1.06346	TGME49_283830	XM_002369091.2	mRNA	NA	type I inorganic pyrophosphatase PPase	17	137	27	94	350	114	48.8799	74.5025	40.2226	104.169	127.502	112.372	0.997974	2.08994	1.06346	0.00202619
rna1859	-3.06553	TGME49_283500	XM_018781900.1	mRNA	NA	tetratricopeptide repeat-containing protein	5	41	3	2	0	1	14.3764	22.2964	4.46917	2.21637	0	0.985716	0.999413	0.119449	-3.06553	0.000586614
rna1876	-5.29596	TGME49_238060	XM_018780516.1	mRNA	NA	EF hand domain-containing protein	43	118	164	4	2	4	123.637	64.17	244.315	4.43274	0.728585	3.94286	1	0.025454	-5.29596	3.24873e-07
rna1884	1.4662	TGME49_238140	XM_018780520.1	mRNA	NA	hypothetical protein	107	886	182	833	3003	930	307.656	481.819	271.13	923.118	1093.97	916.716	1	2.76293	1.4662	1.38565e-08
rna189	-2.03442	TGME49_295125	XM_018782265.1	mRNA	ROP4	rhoptry protein ROP4	32	259	52	9	117	22	92.0092	140.848	77.4657	9.97367	42.6222	21.6858	0.998049	0.244106	-2.03442	0.00195099
rna1891	-6.98953	TGME49_238200	XM_018780523.1	mRNA	NA	alpha/beta hydrolase fold domain-containing protein	259	1169	536	3	11	8	744.699	635.718	798.492	3.32456	4.00722	7.88573	1	0.00786942	-6.98953	0
rna1892	-3.37093	TGME49_238210	XM_002366472.2	mRNA	NA	EGF family domain-containing protein	66	59	148	20	3	18	189.769	32.085	220.479	22.1637	1.09288	17.7429	0.971474	0.0966603	-3.37093	0.0285264
rna192	-4.94554	TGME49_296020	XM_002371490.1	mRNA	NA	hypothetical protein	21	90	98	4	0	2	60.381	48.9432	145.993	4.43274	0	1.97143	1	0.0324523	-4.94554	1.28967e-08
rna1925	-6.97718	TGME49_238970	XM_002366508.1	mRNA	NA	hypothetical protein	67	450	202	2	2	1	192.644	244.716	300.924	2.21637	0.728585	0.985716	1	0.00793704	-6.97718	0
rna1960	-2.13076	TGME49_239475	XM_018780555.1	mRNA	NA	hypothetical protein	19	148	77	21	48	15	54.6305	80.4844	114.709	23.2719	17.486	14.7857	1	0.228338	-2.13076	1.65501e-12
rna1973	-2.56401	TGME49_239600	XM_002366558.2	mRNA	ROP23	rhoptry kinase family protein ROP23 (incomplete catalytic triad)	140	1345	529	69	226	167	402.54	731.429	788.064	76.4648	82.3301	164.615	1	0.169105	-2.56401	0
rna2002	2.19	TGME49_239880	XM_002366586.2	mRNA	NA	hypothetical protein	4	2	2	30	47	28	11.5012	1.08763	2.97945	33.2456	17.1218	27.6001	0.999332	4.56306	2.19	0.000667662
rna2023	-3.29031	TGME49_240285	XM_018780586.1	mRNA	NA	hypothetical protein	10	21	12	2	0	2	28.7529	11.4201	17.8767	2.21637	0	1.97143	0.999995	0.102216	-3.29031	4.93138e-06
rna2024	-4.59607	TGME49_240290	XM_018780587.1	mRNA	NA	hypothetical protein	0	66	18	0	2	0	0	35.8917	26.815	0	0.728585	0	0.999707	0.0413471	-4.59607	0.000293205
rna2056	-3.48861	TGME49_240580	XM_018780608.1	mRNA	NA	hypothetical protein	50	914	211	6	132	29	143.764	497.046	314.332	6.64911	48.0866	28.5858	0.999921	0.0890892	-3.48861	7.90341e-05
rna2072	2.81648	TGME49_240755	XM_018780614.1	mRNA	NA	hypothetical protein	5	13	11	68	281	102	14.3764	7.06958	16.387	75.3566	102.366	100.543	1	7.04444	2.81648	0
rna2073	2.87525	TGME49_240770	XM_002366655.2	mRNA	NA	cytochrome b5 family heme/steroid binding domain-containing protein	3	30	23	120	477	142	8.62586	16.3144	34.2637	132.982	173.768	139.972	1	7.33732	2.87525	0
rna2078	1.10677	TGME49_240820	XM_002366660.1	mRNA	NA	hypothetical protein	8	59	19	43	206	60	23.0023	32.085	28.3048	47.652	75.0443	59.143	0.984462	2.15363	1.10677	0.0155377
rna2098	-2.93375	TGME49_241130	XM_018780620.1	mRNA	NA	hypothetical protein	135	464	391	62	146	37	388.164	252.33	582.482	68.7075	53.1867	36.4715	0.999991	0.130874	-2.93375	8.90804e-06
rna212	-1.25576	TGME49_295720	XM_002371470.2	mRNA	NA	sulfite oxidase%2C putative	24	78	45	18	58	33	69.0069	42.4175	67.0376	19.9473	21.129	32.5286	0.982238	0.418774	-1.25576	0.0177618
rna2130	-5.27785	TGME49_242100	XM_018780637.1	mRNA	NA	hypothetical protein	68	451	115	4	7	7	195.52	245.26	171.318	4.43274	2.55005	6.90001	1	0.0257757	-5.27785	0
rna2167	-2.41055	TGME49_242750	XM_002366754.1	mRNA	NA	hypothetical protein	9	21	6	3	5	2	25.8776	11.4201	8.93835	3.32456	1.82146	1.97143	0.996593	0.188084	-2.41055	0.00340675
rna2208	-1.90135	TGME49_243350	XM_018780670.1	mRNA	NA	gamma-glutamyl hydrolase	310	1543	684	134	586	378	891.339	839.104	1018.97	148.497	213.475	372.601	1	0.267692	-1.90135	0
rna2210	-1.77106	TGME49_243360	XM_002366794.1	mRNA	NA	hypothetical protein	2	48	11	2	10	7	5.75058	26.1031	16.387	2.21637	3.64293	6.90001	0.967785	0.292992	-1.77106	0.032215
rna2211	-2.99216	TGME49_243370	XM_002366795.2	mRNA	NA	hypothetical protein	6	23	16	0	3	4	17.2517	12.5077	23.8356	0	1.09288	3.94286	1	0.125682	-2.99216	4.86274e-07
rna2213	-3.27842	TGME49_243382	XM_002366796.2	mRNA	NA	hypothetical protein	38	242	278	25	26	29	109.261	131.603	414.143	27.7046	9.47161	28.5858	0.998709	0.103062	-3.27842	0.00129142
rna2223	-4.83701	TGME49_243470	XM_002366805.1	mRNA	NA	hypothetical protein	106	455	330	15	17	12	304.78	247.435	491.609	16.6228	6.19297	11.8286	1	0.0349876	-4.83701	0
rna2226	-2.72354	TGME49_243500	XM_018780677.1	mRNA	NA	CAM kinase%2C SNF1/AMK1 family ToxPK1	1	25	11	3	0	0	2.87529	13.5953	16.387	3.32456	0	0	0.999991	0.151402	-2.72354	8.77065e-06
rna2241	-1.81243	TGME49_243635	XM_018780683.1	mRNA	NA	hypothetical protein	54	231	121	49	102	39	155.266	125.621	180.257	54.3011	37.1578	38.4429	1	0.284712	-1.81243	2.498e-14
rna2244	-2.13596	TGME49_243680	XM_002366826.2	mRNA	NA	dihydrodipicolinate reductase	220	1013	510	93	426	185	632.563	550.883	759.759	103.061	155.189	182.358	1	0.227516	-2.13596	0
rna2248	-3.7135	TGME49_243720	XM_002366830.2	mRNA	PEX11	peroxisomal biogenesis factor PEX11	76	670	232	31	22	27	218.522	364.355	345.616	34.3537	8.01444	26.6143	1	0.0762298	-3.7135	0
rna226	-1.11201	TGME49_295472	XM_018782277.1	mRNA	NA	C2 domain-containing protein	168	854	405	136	660	330	483.048	464.417	603.338	150.713	240.433	325.286	0.999995	0.462649	-1.11201	4.82496e-06
rna227	-1.01908	TGME49_295468	XM_018782276.1	mRNA	NA	C2 domain-containing protein	70	389	164	65	300	144	201.27	211.543	244.315	72.032	109.288	141.943	1	0.493432	-1.01908	8.08393e-09
rna2296	-2.67151	TGME49_244260	XM_002366874.1	mRNA	NA	hypothetical protein	37	149	94	21	24	18	106.386	81.0282	140.034	23.2719	8.74302	17.7429	1	0.156963	-2.67151	6.8201e-13
rna2303	-1.92951	TGME49_244335	XM_018780711.1	mRNA	NA	hypothetical protein	25	542	216	19	226	77	71.8822	294.747	321.78	21.0555	82.3301	75.9001	0.993616	0.262518	-1.92951	0.00638388
rna231	-2.47897	TGME49_295430	XM_002371451.2	mRNA	NA	hypothetical protein	86	150	179	69	14	24	247.275	81.572	266.661	76.4648	5.1001	23.6572	0.985103	0.179373	-2.47897	0.0148971
rna2310	-2.83371	TGME49_244406	XM_018780715.1	mRNA	NA	cysteine dioxygenase type i protein	13	65	37	4	0	12	37.3787	35.3479	55.1198	4.43274	0	11.8286	1	0.140271	-2.83371	4.996e-15
rna2311	-2.76104	TGME49_244408	XM_018780716.1	mRNA	NA	hypothetical protein	20	138	61	8	21	15	57.5058	75.0463	90.8732	8.86548	7.65014	14.7857	1	0.147517	-2.76104	0
rna2312	-2.62926	TGME49_244412	XM_002366889.2	mRNA	NA	hypothetical protein	120	978	391	80	240	59	345.035	531.85	582.482	88.6548	87.4302	58.1573	1	0.161627	-2.62926	0
rna2331	-2.43824	TGME49_244590	XM_018780723.1	mRNA	NA	katanin-like family protein	9	24	11	6	0	2	25.8776	13.0515	16.387	6.64911	0	1.97143	0.999991	0.184509	-2.43824	9.39722e-06
rna2343	3.51943	TGME49_244700	XM_018780726.1	mRNA	NA	NAD(+)/NADH kinase domain-containing protein	129	605	323	4890	8475	5131	370.912	329.007	481.181	5419.03	3087.38	5057.71	1	11.4671	3.51943	2.46123e-07
rna2344	4.8976	TGME49_244710	XM_018780727.1	mRNA	NA	hypothetical protein	0	3	2	60	105	90	0	1.63144	2.97945	66.4911	38.2507	88.7145	0.999983	29.8074	4.8976	1.74326e-05
rna2345	3.61278	TGME49_244715	XM_018780728.1	mRNA	NA	hypothetical protein	0	1	0	11	15	11	0	0.543814	0	12.19	5.46439	10.8429	0.977855	12.2336	3.61278	0.0221453
rna2351	-6.84093	TGME49_244850	XM_018780734.1	mRNA	NA	GMC oxidoreductase	108	612	263	2	8	2	310.531	332.814	391.798	2.21637	2.91434	1.97143	1	0.00872318	-6.84093	0
rna2361	-2.85649	TGME49_244950	XM_018780741.1	mRNA	NA	hypothetical protein	2	55	11	3	6	0	5.75058	29.9097	16.387	3.32456	2.18576	0	0.993905	0.138074	-2.85649	0.00609502
rna2363	3.93775	TGME49_292600	XM_002372048.2	mRNA	NA	hypothetical protein	2	22	5	110	362	162	5.75058	11.9639	7.44862	121.9	131.874	159.686	1	15.3243	3.93775	0
rna2364	-2.01857	TGME49_292610	XM_018782173.1	mRNA	NA	Toxoplasma gondii family C protein	47	626	190	60	138	70	135.139	340.427	283.048	66.4911	50.2724	69.0001	1	0.246803	-2.01857	4.04405e-07
rna2370	1.16636	TGME49_280810	XM_018781868.1	mRNA	NA	hypothetical protein	36	173	52	157	623	222	103.51	94.0798	77.4657	173.985	226.954	218.829	1	2.24445	1.16636	1.04206e-12
rna2379	-2.75431	TGME49_280725	XM_018781865.1	mRNA	NA	hypothetical protein	5	12	9	0	4	2	14.3764	6.52576	13.4075	0	1.45717	1.97143	0.99124	0.148208	-2.75431	0.00876021
rna2391	-4.85125	TGME49_280580	XM_018781859.1	mRNA	SRS35B	SAG-related sequence SRS35B	407	3653	1336	22	136	104	1170.24	1986.55	1990.27	24.3801	49.5438	102.514	1	0.0346441	-4.85125	0
rna2392	-7.81819	TGME49_280570	XM_002371410.2	mRNA	SRS35A	SAG-related sequence SRS35A	479	1655	1563	0	2	18	1377.26	900.012	2328.44	0	0.728585	17.7429	1	0.00443089	-7.81819	0
rna2400	-1.82869	TGME49_280500	XM_002371403.1	mRNA	NA	inorganic anion transporter%2C sulfate permease (SulP) family protein	214	725	274	180	252	108	615.312	394.265	408.184	199.473	91.8017	106.457	1	0.281521	-1.82869	7.3857e-11
rna2401	1.40364	TGME49_280490	XM_002371402.2	mRNA	NA	U-box domain-containing protein	346	1825	711	2284	7645	2787	994.849	992.46	1059.19	2531.1	2785.02	2747.19	1	2.64569	1.40364	0
rna2412	3.48847	TGME49_280400	XM_002371393.2	mRNA	NA	hypothetical protein	82	623	151	3298	6575	2986	235.774	338.796	224.948	3654.8	2395.22	2943.35	1	11.2236	3.48847	6.99441e-15
rna245	-6.74473	TGME49_207350	XM_018779385.1	mRNA	NA	hypothetical protein	19	271	145	0	0	2	54.6305	147.373	216.01	0	0	1.97143	1	0.00932471	-6.74473	0
rna2458	-2.33241	TGME49_206550	XM_018779363.1	mRNA	NA	hypothetical protein	21	247	51	20	31	19	60.381	134.322	75.9759	22.1637	11.2931	18.7286	0.999988	0.198552	-2.33241	1.1992e-05
rna2501	-4.16897	TGME49_205590	XM_002367749.2	mRNA	NA	hypothetical protein	12	47	22	3	0	0	34.5035	25.5592	32.7739	3.32456	0	0	1	0.0555924	-4.16897	5.00971e-08
rna2509	-2.92814	TGME49_205520	XM_002367742.2	mRNA	NA	hypothetical protein	33	75	77	20	14	4	94.8845	40.786	114.709	22.1637	5.1001	3.94286	0.999608	0.131384	-2.92814	0.000392474
rna2518	-8.70388	TGME49_205430	XM_018779335.1	mRNA	NA	isovaleryl-CoA dehydrogenase	48	1914	576	2	2	0	138.014	1040.86	858.081	2.21637	0.728585	0	1	0.00239812	-8.70388	0
rna2536	-4.51027	TGME49_205265	XM_018779325.1	mRNA	NA	transporter%2C cation channel family protein	149	1168	496	13	94	29	428.418	635.174	738.903	14.4064	34.2435	28.5858	1	0.0438808	-4.51027	0
rna254	-3.66985	TGME49_207410	XM_018779391.1	mRNA	NA	tetratricopeptide repeat-containing protein	8	87	28	3	2	3	23.0023	47.3118	41.7123	3.32456	0.728585	2.95715	1	0.0785713	-3.66985	0
rna2548	-1.81121	TGME49_205140	XM_018779318.1	mRNA	NA	hypothetical protein	8	28	19	4	9	10	23.0023	15.2268	28.3048	4.43274	3.27863	9.85716	0.998256	0.284953	-1.81121	0.00174423
rna2557	-2.47392	TGME49_205050	XM_002367696.2	mRNA	NA	hypothetical protein	397	1140	971	370	98	132	1141.49	619.948	1446.52	410.029	35.7007	130.115	0.99992	0.180002	-2.47392	7.97115e-05
rna2572	2.40606	TGME49_204500	XM_002367681.2	mRNA	NA	hypothetical protein	11	49	46	134	708	278	31.6282	26.6469	68.5273	148.497	257.919	274.029	1	5.30024	2.40606	5.14691e-09
rna2577	-3.86575	TGME49_204460	XM_002367677.1	mRNA	NA	hydroxymethylglutaryl-CoA lyase%2C putative	2	70	10	2	0	0	5.75058	38.067	14.8972	2.21637	0	0	0.999991	0.068595	-3.86575	9.19272e-06
rna2579	-2.14976	TGME49_204420	XM_002367673.2	mRNA	OWP1	oocyst wall protein OWP1	122	708	613	133	219	145	350.785	385.02	913.201	147.389	79.7801	142.929	0.996215	0.22535	-2.14976	0.00378548
rna2586	-2.29076	TGME49_204360	XM_002367667.2	mRNA	SUB4	subtilisin SUB4	177	723	451	102	214	131	508.926	393.177	671.866	113.035	77.9586	129.129	1	0.204368	-2.29076	5.40989e-11
rna260	-1.60207	TGME49_207470	XM_002369520.1	mRNA	NA	hypothetical protein	49	403	143	79	139	50	140.889	219.157	213.031	87.5466	50.6367	49.2858	1	0.329403	-1.60207	2.9976e-15
rna261	-1.36679	TGME49_207480	XM_018779393.1	mRNA	NA	GCC2 and GCC3 domain-containing protein	222	1435	436	328	716	179	638.314	780.373	649.52	363.485	260.833	176.443	1	0.387752	-1.36679	9.99201e-16
rna2614	-2.50231	TGME49_204010	XM_002367642.2	mRNA	NA	hypothetical protein	41	260	137	36	24	32	117.887	141.392	204.092	39.8947	8.74302	31.5429	1	0.176494	-2.50231	0
rna2632	1.44624	TGME49_203830	XM_018779274.1	mRNA	NA	FHA domain-containing protein	72	502	112	461	1914	566	207.021	272.994	166.849	510.873	697.256	557.915	0.99999	2.72498	1.44624	1.03358e-05
rna2637	-1.2848	TGME49_203790	XM_002367620.2	mRNA	NA	hypothetical protein	441	3552	1540	352	2564	943	1268	1931.63	2294.18	390.081	934.046	929.53	0.999733	0.410427	-1.2848	0.000266621
rna2639	-2.89612	TGME49_203770	XM_018779270.1	mRNA	NA	hypothetical protein	19	110	61	5	18	14	54.6305	59.8195	90.8732	5.54093	6.55727	13.8	1	0.134332	-2.89612	0
rna2645	-3.65305	TGME49_203720	XM_002367613.2	mRNA	NA	vitamin k epoxide reductase family protein	979	7228	2497	166	1008	283	2814.91	3930.68	3719.84	183.959	367.207	278.958	1	0.0794915	-3.65305	0
rna2660	-1.96133	TGME49_203570	XM_002367598.2	mRNA	NA	acyltransferase domain-containing protein	5	56	12	0	24	6	14.3764	30.4536	17.8767	0	8.74302	5.9143	0.975165	0.256791	-1.96133	0.0248345
rna268	-4.68159	TGME49_207650	XM_002369528.2	mRNA	NA	OTU family cysteine protease	6	46	42	2	0	0	17.2517	25.0154	62.5684	2.21637	0	0	1	0.0389673	-4.68159	6.7361e-08
rna2688	-2.67492	TGME49_203290	XM_002367570.2	mRNA	NA	hypothetical protein	2129	12861	6243	954	2524	1554	6121.49	6993.99	9300.35	1057.21	919.474	1531.8	1	0.156591	-2.67492	0
rna269	-4.68194	TGME49_207665	XM_018779394.1	mRNA	NA	kinesin motor domain-containing protein	44	623	123	4	25	10	126.513	338.796	183.236	4.43274	9.10731	9.85716	1	0.038958	-4.68194	6.98017e-09
rna2702	-4.20164	TGME49_203135	XM_018779240.1	mRNA	NA	dynein heavy chain family protein	5	92	43	0	6	3	14.3764	50.0309	64.0581	0	2.18576	2.95715	1	0.0543475	-4.20164	2.2779e-11
rna2704	-7.17528	TGME49_203110	XM_018779238.1	mRNA	NA	citrate synthase%2C putative	37	852	235	4	0	0	106.386	463.329	350.085	4.43274	0	0	1	0.00691873	-7.17528	0
rna2719	-2.38451	TGME49_202970	XM_002367538.2	mRNA	NA	hypothetical protein	54	191	130	41	63	17	155.266	103.868	193.664	45.4356	22.9504	16.7572	1	0.19151	-2.38451	2.12793e-07
rna2759	-1.51598	TGME49_202580	XM_018779214.1	mRNA	NA	ATPase%2C AAA family protein	52	241	198	94	79	68	149.515	131.059	294.965	104.169	28.7791	67.0287	0.96048	0.349658	-1.51598	0.0395198
rna277	1.81247	TGME49_207750	XM_002369538.2	mRNA	NA	hypothetical protein	102	746	273	1337	3330	1211	293.279	405.685	406.695	1481.64	1213.09	1193.7	1	3.51243	1.81247	0
rna2775	-2.25579	TGME49_202430	XM_002367487.2	mRNA	NA	hypothetical protein	183	1216	542	86	345	198	526.178	661.277	807.431	95.3039	125.681	195.172	1	0.209382	-2.25579	0
rna2792	-2.39005	TGME49_202280	XM_018779199.1	mRNA	NA	WD domain%2C G-beta repeat-containing protein	37	496	107	38	101	22	106.386	269.732	159.401	42.111	36.7935	21.6858	0.999799	0.190776	-2.39005	0.000200926
rna2794	2.13197	TGME49_202255	XM_018779198.1	mRNA	NA	hypothetical protein	2	69	12	77	249	100	5.75058	37.5231	17.8767	85.3303	90.7089	98.5716	1	4.38316	2.13197	1.88082e-10
rna2803	-1.67708	TGME49_202180	XM_002367463.2	mRNA	NA	hypothetical protein	217	1375	449	196	662	181	623.937	747.744	668.886	217.204	241.162	178.415	1	0.312716	-1.67708	0
rna2806	-5.70627	TGME49_202140	XM_002367459.1	mRNA	NA	enoyl-CoA hydratase/isomerase family protein	14	84	48	1	0	0	40.254	45.6803	71.5068	1.10819	0	0	1	0.0191532	-5.70627	0
rna2818	-6.15198	TGME49_202025	XM_018779181.1	mRNA	NA	hypothetical protein	141	828	521	2	30	8	405.416	450.278	776.146	2.21637	10.9288	7.88573	1	0.0140627	-6.15198	0
rna2819	-4.77738	TGME49_202020	XM_002367447.2	mRNA	NA	DnAK-TPR	215	1965	1434	7	156	74	618.187	1068.59	2136.26	7.7573	56.8296	72.943	1	0.036464	-4.77738	9.05498e-12
rna2823	-4.6934	TGME49_201890	XM_002367444.2	mRNA	NA	MORN repeat-containing protein	1	59	9	0	0	0	2.87529	32.085	13.4075	0	0	0	1	0.0386497	-4.6934	2.32393e-07
rna2827	-5.04591	TGME49_201850	XM_002367440.2	mRNA	NA	WD domain%2C G-beta repeat-containing protein	41	276	115	5	8	3	117.887	150.093	171.318	5.54093	2.91434	2.95715	1	0.0302713	-5.04591	0
rna2845	-3.13949	TGME49_201690	XM_002367424.2	mRNA	NA	BT1 family protein	129	537	305	72	35	33	370.912	292.028	454.366	79.7893	12.7502	32.5286	1	0.11348	-3.13949	0
rna2868	2.1236	TGME49_201160	XM_002367401.2	mRNA	NA	hypothetical protein	7	22	9	83	123	69	20.127	11.9639	13.4075	91.9794	44.808	68.0144	0.992412	4.35779	2.1236	0.00758776
rna287	-3.18776	TGME49_207865	XM_018779398.1	mRNA	NA	GCC2 and GCC3 domain-containing protein	13	265	106	9	16	20	37.3787	144.111	157.911	9.97367	5.82868	19.7143	1	0.109746	-3.18776	6.747e-10
rna288	-4.29215	TGME49_207875	XM_018779399.1	mRNA	NA	GCC2 and GCC3 domain-containing protein	25	404	168	12	10	9	71.8822	219.701	250.274	13.2982	3.64293	8.87145	1	0.0510428	-4.29215	0
rna2883	4.43965	TGME49_281460	XM_002371334.2	mRNA	NA	hypothetical protein	0	3	0	33	64	16	0	1.63144	0	36.5701	23.3147	15.7715	0.999999	21.7005	4.43965	1.18104e-06
rna289	-2.63897	TGME49_207880	XM_018779400.1	mRNA	NA	hypothetical protein	308	1060	544	190	189	85	885.589	576.442	810.41	210.555	68.8513	83.7859	1	0.160543	-2.63897	0
rna2909	-1.57242	TGME49_281930	XM_002371361.2	mRNA	SRS39	SAG-related sequence SRS39	41	382	130	28	212	66	117.887	207.737	193.664	31.0292	77.23	65.0573	0.999996	0.336244	-1.57242	3.87419e-06
rna2916	-6.35738	TGME49_282000	XM_018781885.1	mRNA	NA	hypothetical protein	291	2312	763	10	40	12	836.709	1257.3	1136.66	11.0819	14.5717	11.8286	1	0.0121966	-6.35738	0
rna2936	-4.66652	TGME49_282230	XM_002371388.2	mRNA	NA	sulfate adenylyltransferase/adenylylsulfate kinase	0	73	22	0	0	1	0	39.6984	32.7739	0	0	0.985716	0.999982	0.0393765	-4.66652	1.75896e-05
rna2947	-3.48278	TGME49_264178	XM_002365467.2	mRNA	NA	flagellar associated protein	4	20	1	0	1	0	11.5012	10.8763	1.48972	0	0.364293	0	0.999205	0.0894498	-3.48278	0.000795498
rna2951	-1.46266	TGME49_264150	XM_018781355.1	mRNA	NA	hypothetical protein	14	125	66	30	38	27	40.254	67.9767	98.3218	33.2456	13.8431	26.6143	0.99998	0.362823	-1.46266	2.01244e-05
rna2981	1.88627	TGME49_263740	XM_002365433.1	mRNA	NA	ABC transporter transmembrane region domain-containing protein	44	189	72	430	766	501	126.513	102.781	107.26	476.52	279.048	493.844	0.985038	3.69679	1.88627	0.0149616
rna3017	-2.09429	TGME49_263410	XM_018781327.1	mRNA	NA	scavenger receptor cysteine-rich domain-containing protein	19	341	120	22	136	23	54.6305	185.44	178.767	24.3801	49.5438	22.6715	0.998999	0.234183	-2.09429	0.00100084
rna3020	-4.47316	TGME49_263380	XM_002365397.2	mRNA	NA	Dullard family phosphatase domain-containing protein	2	100	31	1	5	0	5.75058	54.3814	46.1815	1.10819	1.82146	0	0.999997	0.045024	-4.47316	3.22076e-06
rna3067	-1.57929	TGME49_262970	XM_018781307.1	mRNA	NA	hypothetical protein	586	3603	1923	1024	807	759	1684.92	1959.36	2864.74	1134.78	293.984	748.159	0.999999	0.334646	-1.57929	1.29251e-06
rna3092	-2.3215	TGME49_262715	XM_018781296.1	mRNA	NA	hypothetical protein	5	19	1	0	2	3	14.3764	10.3325	1.48972	0	0.728585	2.95715	0.978314	0.200059	-2.3215	0.0216861
rna3105	1.00249	TGME49_262600	XM_018781291.1	mRNA	NA	hypothetical protein	26	124	54	168	348	137	74.7575	67.4329	80.4451	186.175	126.774	135.043	0.996153	2.00346	1.00249	0.00384706
rna3106	3.37808	TGME49_262590	XM_018781290.1	mRNA	NA	hypothetical protein	3	19	13	143	322	143	8.62586	10.3325	19.3664	158.471	117.302	140.957	1	10.3969	3.37808	0
rna3170	-2.78035	TGME49_261650	XM_018781268.1	mRNA	NA	hypothetical protein	167	2131	907	141	350	152	480.173	1158.87	1351.18	156.254	127.502	149.829	1	0.145557	-2.78035	2.33036e-13
rna3213	4.08412	TGME49_261022	XM_002365214.2	mRNA	NA	dynein heavy chain family protein	35	197	94	2479	4237	1663	100.635	107.131	140.034	2747.19	1543.51	1639.25	1	16.9606	4.08412	3.36239e-10
rna3214	-3.03105	TGME49_261018	XM_018781252.1	mRNA	NA	kelch repeat-containing protein	5	38	4	2	3	0	14.3764	20.6649	5.9589	2.21637	1.09288	0	0.999807	0.122339	-3.03105	0.00019318
rna3222	2.63267	TGME49_260830	XM_018781250.1	mRNA	NA	hypothetical protein	9	123	42	292	845	347	25.8776	66.8891	62.5684	323.59	307.827	342.044	1	6.20173	2.63267	0
rna3241	-3.98397	TGME49_260530	XM_018781239.1	mRNA	NA	Sel1 repeat-containing protein	5	55	13	1	3	0	14.3764	29.9097	19.3664	1.10819	1.09288	0	1	0.0631982	-3.98397	1.16816e-10
rna3246	-5.5552	TGME49_260480	XM_018781236.1	mRNA	NA	leucine rich repeat-containing protein	172	985	382	9	31	11	494.549	535.656	569.075	9.97367	11.2931	10.8429	1	0.0212676	-5.5552	0
rna3248	1.24415	TGME49_260460	XM_002365178.1	mRNA	NA	oxidoreductase%2C putative	3	8	10	16	56	31	8.62586	4.35051	14.8972	17.731	20.4004	30.5572	0.972416	2.36879	1.24415	0.0275839
rna3292	1.24167	TGME49_259950	XM_002365137.2	mRNA	NA	carbonate dehydratase%2C eukaryotic-type domain-containing protein	243	908	377	1192	3587	1545	698.695	493.783	561.626	1320.96	1306.72	1522.93	1	2.36471	1.24167	0
rna3311	1.55867	TGME49_259670	XM_018781215.1	mRNA	NA	von Willebrand factor type A domain-containing protein	3	20	8	32	113	20	8.62586	10.8763	11.9178	35.4619	41.1651	19.7143	0.981534	2.94582	1.55867	0.0184664
rna3317	1.15249	TGME49_259610	XM_018781213.1	mRNA	NA	hypothetical protein	20	146	35	99	472	143	57.5058	79.3968	52.1404	109.71	171.946	140.957	0.981129	2.22297	1.15249	0.0188711
rna3345	-3.19076	TGME49_259155	XM_018781204.1	mRNA	NA	hypothetical protein	0	43	7	0	0	2	0	23.384	10.4281	0	0	1.97143	0.999362	0.109518	-3.19076	0.000638402
rna3346	-3.93811	TGME49_259150	XM_002365088.2	mRNA	NA	hypothetical protein	0	40	23	1	2	0	0	21.7525	34.2637	1.10819	0.728585	0	0.999944	0.0652395	-3.93811	5.574e-05
rna3349	3.70699	TGME49_259115	XM_018781203.1	mRNA	NA	ABC1 family protein	70	285	95	2307	5279	2074	201.27	154.987	141.524	2556.58	1923.1	2044.38	1	13.0592	3.70699	0
rna3358	-2.69814	TGME49_259020	XM_002365075.2	mRNA	BAG1	bradyzoite antigen BAG1	0	96	36	6	22	0	0	52.2061	53.6301	6.64911	8.01444	0	0.985318	0.154092	-2.69814	0.0146818
rna3371	-1.50561	TGME49_258880	XM_002365061.2	mRNA	NA	axonemal dynein light chain p33%2C putative	23	89	40	25	32	21	66.1316	48.3994	59.589	27.7046	11.6574	20.7	1	0.352181	-1.50561	3.36319e-08
rna3394	-1.49928	TGME49_258670	XM_002365040.1	mRNA	NA	hypothetical protein	67	277	119	62	170	53	192.644	150.636	177.277	68.7075	61.9297	52.243	1	0.35373	-1.49928	0
rna34	-1.32735	TGME49_293360	XM_018782187.1	mRNA	NA	hypothetical protein	2089	14245	4775	1930	9313	2823	6006.48	7746.62	7113.43	2138.8	3392.66	2782.68	1	0.398499	-1.32735	4.4964e-14
rna3413	-4.86582	TGME49_258508	XM_018781180.1	mRNA	NA	35-cyclic nucleotide phosphodiesterase domain-containing protein	4	67	31	0	1	1	11.5012	36.4355	46.1815	0	0.364293	0.985716	1	0.034296	-4.86582	4.79616e-14
rna3426	-4.73847	TGME49_258370	XM_002365010.1	mRNA	ROP28	rhoptry kinase family protein ROP28	6	9	54	0	0	2	17.2517	4.89432	80.4451	0	0	1.97143	0.999843	0.0374608	-4.73847	0.000156836
rna3432	-6.17157	TGME49_258220	XM_018781170.1	mRNA	NA	hypothetical protein	3	176	58	0	2	0	8.62586	95.7112	86.404	0	0.728585	0	1	0.0138731	-6.17157	1.38206e-09
rna3458	-4.96976	TGME49_257970	XM_002364980.1	mRNA	NA	hypothetical protein	237	364	889	42	6	20	681.443	197.948	1324.36	46.5438	2.18576	19.7143	0.999582	0.031912	-4.96976	0.000418069
rna3460	-2.88911	TGME49_257945	XM_018781159.1	mRNA	NA	35-cyclic nucleotide phosphodiesterase domain-containing protein	65	244	105	0	96	28	186.894	132.691	156.421	0	34.9721	27.6001	1	0.134986	-2.88911	0
rna3462	-8.24811	TGME49_257910	XM_018781157.1	mRNA	NA	hypothetical protein	257	1407	538	2	4	2	738.949	765.146	801.472	2.21637	1.45717	1.97143	1	0.00328906	-8.24811	0
rna3463	-6.31221	TGME49_257810	XM_018781156.1	mRNA	NA	hypothetical protein	21	186	66	0	1	1	60.381	101.149	98.3218	0	0.364293	0.985716	1	0.0125844	-6.31221	0
rna3473	-4.79186	TGME49_257720	XM_018781150.1	mRNA	NA	proton ATPase%2C putative	85	531	377	18	8	15	244.399	288.765	561.626	19.9473	2.91434	14.7857	1	0.0360999	-4.79186	0
rna3476	-5.57109	TGME49_257690	XM_002364962.2	mRNA	NA	hypothetical protein	14	116	50	1	2	0	40.254	63.0824	74.4862	1.10819	0.728585	0	1	0.0210346	-5.57109	0
rna3479	-3.79547	TGME49_257670	XM_018781147.1	mRNA	NA	hypothetical protein	84	526	229	16	64	20	241.524	286.046	341.147	17.731	23.3147	19.7143	1	0.0720195	-3.79547	0
rna3486	2.32797	TGME49_257572	XM_002364950.1	mRNA	NA	hypothetical protein	19	73	70	326	904	319	54.6305	39.6984	104.281	361.268	329.32	314.443	1	5.02097	2.32797	0
rna3487	2.55785	TGME49_257568	XM_018781141.1	mRNA	NA	hypothetical protein	30	131	72	467	1440	534	86.2586	71.2396	107.26	517.523	524.581	526.372	1	5.88828	2.55785	0
rna3507	-3.25132	TGME49_257360	XM_018781137.1	mRNA	NA	hypothetical protein	182	691	604	72	173	45	523.302	375.775	899.794	79.7893	63.0226	44.3572	0.999997	0.105016	-3.25132	2.5989e-06
rna3513	2.86223	TGME49_257290	XM_018781135.1	mRNA	NA	RNA 2-phosphotransferase%2C Tpt1/KptA family protein	72	306	117	1440	2692	1439	207.021	166.407	174.298	1595.79	980.676	1418.45	1	7.27137	2.86223	2.54232e-08
rna3519	-2.70051	TGME49_257130	XM_002364919.1	mRNA	NA	zinc finger (CCCH type) motif-containing protein	17	122	66	6	16	19	48.8799	66.3453	98.3218	6.64911	5.82868	18.7286	1	0.153839	-2.70051	9.99201e-16
rna3531	2.84597	TGME49_257010	XM_018781129.1	mRNA	NA	sporozoite developmental protein	1	13	15	56	178	119	2.87529	7.06958	22.3459	62.0584	64.8441	117.3	0.999948	7.18987	2.84597	5.24061e-05
rna3532	3.61907	TGME49_257000	XM_018781128.1	mRNA	NA	hypothetical protein	3	28	24	172	733	301	8.62586	15.2268	35.7534	190.608	267.026	296.701	1	12.2871	3.61907	0
rna355	2.93233	TGME49_208850	XM_018779436.1	mRNA	SRS11	SAG-related sequence SRS11	12	125	32	297	1158	414	34.5035	67.9767	47.6712	329.131	421.851	408.087	1	7.63343	2.93233	0
rna3550	-5.02957	TGME49_256800	XM_002364886.1	mRNA	NA	hypothetical protein	133	222	160	9	0	11	382.413	120.727	238.356	9.97367	0	10.8429	1	0.0306159	-5.02957	1.66451e-10
rna3556	-3.36648	TGME49_256700	XM_018781117.1	mRNA	NA	hypothetical protein	14	76	74	7	6	7	40.254	41.3298	110.24	7.7573	2.18576	6.90001	0.999986	0.0969594	-3.36648	1.42528e-05
rna3557	-3.44927	TGME49_256650	XM_018781116.1	mRNA	NA	hypothetical protein	73	496	199	6	61	41	209.896	269.732	296.455	6.64911	22.2218	40.4144	1	0.0915519	-3.44927	0
rna3558	-2.45958	TGME49_256220	XM_002364878.1	mRNA	NA	hypothetical protein	22	136	89	8	41	24	63.2563	73.9586	132.585	8.86548	14.936	23.6572	1	0.1818	-2.45958	6.09791e-08
rna3565	1.63927	TGME49_256040	XM_002364870.2	mRNA	NA	PA14 domain-containing protein	7	7	0	31	54	25	20.127	3.8067	0	34.3537	19.6718	24.6429	0.99499	3.11509	1.63927	0.00500997
rna3590	-1.89372	TGME49_255710	XM_018781105.1	mRNA	NA	ULK kinase	1	36	13	4	4	4	2.87529	19.5773	19.3664	4.43274	1.45717	3.94286	0.998337	0.269113	-1.89372	0.00166343
rna3597	-1.59789	TGME49_255635	XM_018781103.1	mRNA	NA	hypothetical protein	95	439	181	92	198	84	273.152	238.734	269.64	101.953	72.1299	82.8002	1	0.33036	-1.59789	0
rna3646	2.22887	TGME49_229140	XM_002367817.1	mRNA	NA	MaoC family domain-containing protein	51	349	92	472	2539	790	146.64	189.791	137.055	523.064	924.939	778.716	0.99999	4.68768	2.22887	9.6615e-06
rna3649	-2.06949	TGME49_229170	XM_018780226.1	mRNA	NA	formate/nitrite transporter protein	3	58	18	5	11	5	8.62586	31.5412	26.815	5.54093	4.00722	4.92858	0.999901	0.238243	-2.06949	9.90009e-05
rna3664	-2.54801	TGME49_229320	XM_002367835.1	mRNA	NA	Cof family hydrolase subfamily protein	5	59	21	3	4	7	14.3764	32.085	31.2842	3.32456	1.45717	6.90001	1	0.170991	-2.54801	2.3756e-11
rna3665	-2.28094	TGME49_229330	XM_002367836.1	mRNA	NA	Cof family hydrolase subfamily protein	8	18	11	3	9	2	23.0023	9.78864	16.387	3.32456	3.27863	1.97143	0.983522	0.205764	-2.28094	0.0164776
rna3746	-2.05071	TGME49_230460	XM_002367916.1	mRNA	NA	Dpy-30 motif protein	16	50	39	14	16	9	46.0046	27.1907	58.0992	15.5146	5.82868	8.87145	0.999337	0.241365	-2.05071	0.000662765
rna3747	-2.95599	TGME49_230470	XM_018780256.1	mRNA	NA	rhoptry kinase family protein ROP46%2C putative	13	62	23	5	12	2	37.3787	33.7164	34.2637	5.54093	4.37151	1.97143	0.977734	0.128872	-2.95599	0.0222661
rna3782	-2.00138	TGME49_230905	XM_018780276.1	mRNA	NA	hydrolase%2C alpha/beta fold family protein	5	144	36	13	27	11	14.3764	78.3092	53.6301	14.4064	9.8359	10.8429	0.989467	0.249762	-2.00138	0.0105326
rna3789	-1.65521	TGME49_230980	XM_002367958.1	mRNA	NA	myosin I	402	2045	855	224	1138	467	1155.87	1112.1	1273.71	248.234	414.565	460.329	1	0.317492	-1.65521	0
rna3805	-1.52589	TGME49_231125	XM_018780286.1	mRNA	NA	hypothetical protein	14	91	53	26	16	23	40.254	49.487	78.9554	28.8128	5.82868	22.6715	0.999881	0.347264	-1.52589	0.00011887
rna3812	1.4071	TGME49_231180	XM_002367978.2	mRNA	NA	hypothetical protein	148	176	130	587	1650	657	425.543	95.7112	193.664	650.505	601.083	647.616	1	2.65204	1.4071	1.4892e-11
rna3839	1.10993	TGME49_231625	XM_018780302.1	mRNA	NA	hypothetical protein	37	192	63	196	690	194	106.386	104.412	93.8526	217.204	251.362	191.229	1	2.15835	1.10993	5.02449e-09
rna3860	-1.32854	TGME49_231950	XM_002368025.1	mRNA	NA	hypothetical protein	495	3523	1114	455	2128	720	1423.27	1915.86	1659.55	504.224	775.215	709.716	1	0.39817	-1.32854	3.7903e-13
rna3867	-3.17693	TGME49_231994	XM_018780312.1	mRNA	NA	hypothetical protein	2	32	12	0	5	1	5.75058	17.402	17.8767	0	1.82146	0.985716	1	0.110573	-3.17693	1.7434e-07
rna3959	1.65365	TGME49_233000	XM_018780346.1	mRNA	NA	KOW motif domain-containing protein	129	560	258	1090	2545	1221	370.912	304.536	384.349	1207.92	927.125	1203.56	1	3.14629	1.65365	4.6935e-11
rna3981	-1.56372	TGME49_233210	XM_018780353.1	mRNA	NA	hypothetical protein	20	72	31	25	26	10	57.5058	39.1546	46.1815	27.7046	9.47161	9.85716	0.999989	0.338277	-1.56372	1.06508e-05
rna40	-4.1905	TGME49_293420	XM_002370103.1	mRNA	NA	transporter%2C major facilitator family protein	32	192	103	2	9	12	92.0092	104.412	153.442	2.21637	3.27863	11.8286	1	0.054769	-4.1905	0
rna4005	1.3751	TGME49_233460	XM_002368164.2	mRNA	SRS29B	SAG-related sequence SRS29B	7476	36502	9558	33355	151028	52957	21495.6	19850.3	14238.8	36963.5	55018.4	52200.6	0.999996	2.59387	1.3751	3.59554e-06
rna402	-3.64444	TGME49_209485	XM_018779465.1	mRNA	NA	hypothetical protein	3	9	9	0	1	0	8.62586	4.89432	13.4075	0	0.364293	0	0.998811	0.0799678	-3.64444	0.00118902
rna4024	-7.86835	TGME49_233770	XM_018780372.1	mRNA	NA	calcium-translocating P-type ATPase%2C PMCA-type protein	436	1337	806	0	5	10	1253.63	727.079	1200.72	0	1.82146	9.85716	1	0.00427949	-7.86835	0
rna4040	1.16848	TGME49_233925	XM_018780383.1	mRNA	NA	hypothetical protein	12	107	67	124	433	142	34.5035	58.1881	99.8115	137.415	157.739	139.972	1	2.24775	1.16848	4.87427e-08
rna4043	-2.8432	TGME49_233950	XM_002368201.1	mRNA	NA	hypothetical protein	8	14	16	0	0	6	23.0023	7.61339	23.8356	0	0	5.9143	0.991839	0.139352	-2.8432	0.0081608
rna4050	-3.72129	TGME49_274140	XM_018781717.1	mRNA	NA	hypothetical protein	1	46	7	1	0	0	2.87529	25.0154	10.4281	1.10819	0	0	0.99994	0.0758194	-3.72129	5.95191e-05
rna4056	-2.05228	TGME49_274080	XM_018781713.1	mRNA	NA	hypothetical protein	4	51	27	10	10	3	11.5012	27.7345	40.2226	11.0819	3.64293	2.95715	0.999988	0.241103	-2.05228	1.22482e-05
rna4090	-3.97956	TGME49_273740	XM_002365934.1	mRNA	NA	acetyl-CoA acyltransferase B%2C putative	30	58	49	2	14	3	86.2586	31.5412	72.9965	2.21637	5.1001	2.95715	0.999986	0.0633917	-3.97956	1.41336e-05
rna4131	2.96422	TGME49_273300	XM_002365891.1	mRNA	NA	hypothetical protein	0	12	7	43	174	35	0	6.52576	10.4281	47.652	63.3869	34.5001	0.999987	7.80402	2.96422	1.3131e-05
rna4139	3.16501	TGME49_273110	XM_002365882.1	mRNA	SRS30D	SAG-related sequence SRS30D	2	15	4	29	227	80	5.75058	8.1572	5.9589	32.1374	82.6944	78.8573	0.999864	8.9694	3.16501	0.000136419
rna4154	-2.67089	TGME49_272890	XM_018781676.1	mRNA	NA	RNA recognition motif-containing protein	11	50	44	4	18	7	31.6282	27.1907	65.5479	4.43274	6.55727	6.90001	0.99949	0.157029	-2.67089	0.000509571
rna4158	-1.41174	TGME49_272730	XM_002365864.1	mRNA	NA	hypothetical protein	25	216	120	56	106	37	71.8822	117.464	178.767	62.0584	38.615	36.4715	0.9999	0.375859	-1.41174	0.000100031
rna4188	-1.87377	TGME49_272430	XM_002365835.1	mRNA	NA	MAC/Perforin domain-containing protein	5	109	37	8	6	23	14.3764	59.2757	55.1198	8.86548	2.18576	22.6715	0.999593	0.27286	-1.87377	0.000406946
rna4197	-2.03111	TGME49_272360	XM_002365828.1	mRNA	NA	EF hand family protein	0	14	5	2	0	0	0	7.61339	7.44862	2.21637	0	0	0.973936	0.244666	-2.03111	0.0260643
rna4203	-1.96176	TGME49_272285	XM_018781654.1	mRNA	NA	tetratricopeptide repeat-containing protein	7	22	13	7	11	0	20.127	11.9639	19.3664	7.7573	4.00722	0	0.991301	0.256715	-1.96176	0.00869882
rna4212	-3.29426	TGME49_272200	XM_018781648.1	mRNA	NA	AGC kinase	1	42	25	0	2	4	2.87529	22.8402	37.2431	0	0.728585	3.94286	0.999969	0.101937	-3.29426	3.05662e-05
rna4218	-3.91407	TGME49_272020	XM_018781642.1	mRNA	NA	hypothetical protein	14	49	12	1	2	2	40.254	26.6469	17.8767	1.10819	0.728585	1.97143	1	0.0663355	-3.91407	0
rna4269	2.74388	TGME49_271335	XM_018781616.1	mRNA	NA	hypothetical protein	6	31	43	222	500	244	17.2517	16.8582	64.0581	246.017	182.146	240.515	1	6.69868	2.74388	9.99201e-16
rna4271	-2.56431	TGME49_271315	XM_018781615.1	mRNA	NA	hypothetical protein	1	34	14	1	4	3	2.87529	18.4897	20.8561	1.10819	1.45717	2.95715	0.999893	0.169069	-2.56431	0.000107349
rna432	-4.26859	TGME49_209755	XM_002369684.2	mRNA	NA	hypothetical protein	36	191	131	5	10	10	103.51	103.868	195.154	5.54093	3.64293	9.85716	1	0.0518832	-4.26859	0
rna4361	-2.22946	TGME49_270340	XM_018781576.1	mRNA	NA	BTB/POZ domain-containing protein	8	122	43	10	20	13	23.0023	66.3453	64.0581	11.0819	7.28585	12.8143	1	0.213238	-2.22946	8.58349e-08
rna4376	-2.76086	TGME49_270210	XM_002365656.1	mRNA	NA	kinesin motor domain-containing protein	29	249	148	21	77	12	83.3833	135.41	220.479	23.2719	28.0505	11.8286	1	0.147537	-2.76086	6.69521e-09
rna4436	-4.00163	TGME49_269600	XM_018781552.1	mRNA	NA	biotin-requiring enzyme domain-containing protein	207	1473	441	47	74	48	595.185	801.037	656.968	52.0847	26.9577	47.3144	1	0.0624296	-4.00163	0
rna4458	2.56812	TGME49_269320	XM_018781542.1	mRNA	NA	hypothetical protein	18	48	7	177	365	207	51.7552	26.1031	10.4281	196.149	132.967	204.043	1	5.93038	2.56812	2.55016e-08
rna4464	-1.81853	TGME49_269270	XM_018781537.1	mRNA	NA	leucine rich repeat-containing protein	6	54	37	7	27	10	17.2517	29.3659	55.1198	7.7573	9.8359	9.85716	0.99608	0.28351	-1.81853	0.00392019
rna4485	1.71579	TGME49_269075	XM_018781530.1	mRNA	NA	hypothetical protein	58	174	143	637	1002	499	166.767	94.6236	213.031	705.914	365.021	491.872	0.980067	3.28477	1.71579	0.0199335
rna4486	3.70566	TGME49_269060	XM_018781529.1	mRNA	NA	hypothetical protein	113	284	267	4625	7489	3666	324.907	154.443	397.756	5125.36	2728.19	3613.64	1	13.0472	3.70566	9.42367e-09
rna4514	-2.4789	TGME49_268800	XM_002365532.2	mRNA	NA	hypothetical protein	25	142	93	23	24	16	71.8822	77.2215	138.544	25.4883	8.74302	15.7715	1	0.179381	-2.4789	8.93729e-10
rna4550	-4.27343	TGME49_268360	XM_018781502.1	mRNA	NA	hypothetical protein	3	48	29	0	6	0	8.62586	26.1031	43.202	0	2.18576	0	1	0.0517094	-4.27343	1.09832e-07
rna4563	6.30388	TGME49_268230	XM_018781498.1	mRNA	NA	hypothetical protein	0	19	11	936	1375	735	0	10.3325	16.387	1037.26	500.902	724.501	1	79.0054	6.30388	1.588e-11
rna4564	4.96001	TGME49_268225	XM_018781497.1	mRNA	NA	hypothetical protein	4	38	24	911	1266	712	11.5012	20.6649	35.7534	1009.56	461.194	701.83	1	31.1251	4.96001	1.86492e-07
rna4565	-10.3019	TGME49_268220	XM_002365488.2	mRNA	NA	hypothetical protein	718	5540	1556	1	5	1	2064.46	3012.73	2318.01	1.10819	1.82146	0.985716	1	0.000792188	-10.3019	0
rna4570	1.12705	TGME49_268178	XM_002365483.1	mRNA	NA	hypothetical protein	188	672	510	1187	2597	1399	540.554	365.443	759.759	1315.42	946.068	1379.02	0.979238	2.18411	1.12705	0.0207615
rna4574	-3.24489	TGME49_268020	XM_018781494.1	mRNA	NA	transporter%2C major facilitator family protein	11	130	40	4	11	7	31.6282	70.6958	59.589	4.43274	4.00722	6.90001	1	0.105485	-3.24489	2.89768e-14
rna4578	1.60144	TGME49_267980	XM_002365474.1	mRNA	NA	hypothetical protein	11	6	0	23	80	56	31.6282	3.26288	0	25.4883	29.1434	55.2001	0.984306	3.03446	1.60144	0.0156944
rna4582	-2.32603	TGME49_200240	XM_002371905.1	mRNA	MIC17B	microneme protein MIC17B	19	220	86	12	49	28	54.6305	119.639	128.116	13.2982	17.8503	27.6001	1	0.199432	-2.32603	7.57705e-12
rna4588	-1.34381	TGME49_200295	XM_018779149.1	mRNA	NA	hypothetical protein	22	153	55	38	47	30	63.2563	83.2035	81.9348	42.111	17.1218	29.5715	1	0.393979	-1.34381	1.73522e-10
rna4589	-4.30062	TGME49_200300	XM_018779150.1	mRNA	NA	hypothetical protein	6	47	25	2	0	0	17.2517	25.5592	37.2431	2.21637	0	0	1	0.0507439	-4.30062	0
rna4591	1.23289	TGME49_200320	XM_002371913.1	mRNA	HXGPRT	hypoxanthine-xanthine-guanine phosphoribosyl transferase HXGPRT	222	1379	494	1537	4818	1559	638.314	749.919	735.924	1703.28	1755.16	1536.73	1	2.35037	1.23289	0
rna4599	-1.05333	TGME49_200400	XM_018779153.1	mRNA	NA	hypothetical protein	424	2267	907	587	1559	622	1219.12	1232.83	1351.18	650.505	567.932	613.115	1	0.481856	-1.05333	0
rna4608	1.43634	TGME49_274290	XM_002371970.1	mRNA	NA	Toxoplasma gondii family B protein	33	174	84	229	868	289	94.8845	94.6236	125.137	253.774	316.206	284.872	1	2.70633	1.43634	0
rna4610	-4.55017	TGME49_279460	XM_018781841.1	mRNA	NA	Toxoplasma gondii family B protein	5	27	31	0	1	1	14.3764	14.683	46.1815	0	0.364293	0.985716	0.999966	0.0426838	-4.55017	3.35201e-05
rna4630	-2.26874	TGME49_267875	XM_018781490.1	mRNA	NA	NBP2b protein%2C putative	6	62	31	4	20	7	17.2517	33.7164	46.1815	4.43274	7.28585	6.90001	1	0.207511	-2.26874	1.9253e-08
rna4634	-1.25374	TGME49_267820	XM_002368809.2	mRNA	NA	electron transfer flavoprotein subunit beta%2C putative	33	141	88	48	64	50	94.8845	76.6777	131.096	53.1929	23.3147	49.2858	0.996065	0.41936	-1.25374	0.00393487
rna4671	-2.02496	TGME49_267460	XM_018781467.1	mRNA	AP2IX1	AP2 domain transcription factor AP2IX-1	83	618	222	64	228	68	238.649	336.077	330.719	70.9239	83.0587	67.0287	1	0.245711	-2.02496	0
rna4714	2.2358	TGME49_266950	XM_002368733.2	mRNA	NA	protein kinase%2C putative	93	341	229	1147	3474	1228	267.402	185.44	341.147	1271.09	1265.55	1210.46	1	4.71025	2.2358	0
rna4723	-2.79176	TGME49_266860	XM_018781444.1	mRNA	NA	BTB/POZ domain-containing protein	58	761	176	7	200	40	166.767	413.842	262.191	7.7573	72.8585	39.4286	0.999753	0.144409	-2.79176	0.000247339
rna4731	-4.30333	TGME49_266770	XM_002368715.2	mRNA	NA	cpw-wpc domain-containing protein	17	42	30	0	3	3	48.8799	22.8402	44.6917	0	1.09288	2.95715	1	0.0506486	-4.30333	1.0833e-09
rna4750	-6.35765	TGME49_266500	XM_018781431.1	mRNA	NA	hypothetical protein	46	232	121	0	4	2	132.263	126.165	180.257	0	1.45717	1.97143	1	0.0121943	-6.35765	0
rna4772	-1.80279	TGME49_266270	XM_018781419.1	mRNA	NA	short-chain-acyl-CoA dehydrogenase	0	68	31	12	17	3	0	36.9793	46.1815	13.2982	6.19297	2.95715	0.960555	0.28662	-1.80279	0.039445
rna4815	-1.46523	TGME49_265430	XM_018781400.1	mRNA	NA	hypothetical protein	10	30	13	10	14	6	28.7529	16.3144	19.3664	11.0819	5.1001	5.9143	0.971933	0.362179	-1.46523	0.0280669
rna4825	3.67143	TGME49_265320	XM_002368620.2	mRNA	NA	hypothetical protein	5	12	25	386	132	292	14.3764	6.52576	37.2431	427.76	48.0866	287.829	0.978064	12.7412	3.67143	0.0219358
rna49	-3.27453	TGME49_293500	XM_018782194.1	mRNA	NA	hypothetical protein	112	603	328	23	94	57	322.032	327.92	488.63	25.4883	34.2435	56.1858	1	0.10334	-3.27453	0
rna4917	-4.48745	TGME49_288050	XM_018782021.1	mRNA	NA	intraflagellar transport protein 172%2C putative	16	207	47	4	8	1	46.0046	112.569	70.017	4.43274	2.91434	0.985716	1	0.0445803	-4.48745	2.5361e-11
rna4944	-2.16063	TGME49_288450	XM_018782032.1	mRNA	NA	aldehyde dehydrogenase (NAD) family protein	52	198	122	32	30	51	149.515	107.675	181.746	35.4619	10.9288	50.2715	1	0.223659	-2.16063	8.31703e-09
rna4948	-6.97555	TGME49_288475	XM_018782036.1	mRNA	NA	hypothetical protein	79	973	885	6	19	1	227.148	529.131	1318.41	6.64911	6.92156	0.985716	1	0.00794602	-6.97555	2.2918e-11
rna4993	-2.1944	TGME49_288945	XM_018782055.1	mRNA	NA	hypothetical protein	139	1226	327	23	541	117	399.665	666.715	487.14	25.4883	197.082	115.329	0.999978	0.218484	-2.1944	2.22224e-05
rna5007	-1.69166	TGME49_289060	XM_018782061.1	mRNA	NA	hypothetical protein	2	44	16	9	9	2	5.75058	23.9278	23.8356	9.97367	3.27863	1.97143	0.997626	0.30957	-1.69166	0.00237382
rna5024	-3.55899	TGME49_289218	XM_018782069.1	mRNA	NA	hypothetical protein	1	22	7	0	1	0	2.87529	11.9639	10.4281	0	0.364293	0	0.999996	0.0848474	-3.55899	4.45008e-06
rna5025	-3.767	TGME49_289222	XM_018782070.1	mRNA	NA	hypothetical protein	20	130	30	5	12	1	57.5058	70.6958	44.6917	5.54093	4.37151	0.985716	1	0.073455	-3.767	0
rna5029	-4.32724	TGME49_289260	XM_018782074.1	mRNA	NA	hypothetical protein	7	30	27	0	0	2	20.127	16.3144	40.2226	0	0	1.97143	1	0.0498164	-4.32724	3.51279e-08
rna5096	-2.52582	TGME49_290000	XM_002368384.2	mRNA	NA	hypothetical protein	89	520	231	54	60	71	255.901	282.783	344.126	59.842	21.8576	69.9859	1	0.173641	-2.52582	0
rna5124	-3.51057	TGME49_290585	XM_018782111.1	mRNA	NA	hypothetical protein	10	56	35	3	2	4	28.7529	30.4536	52.1404	3.32456	0.728585	3.94286	1	0.0877434	-3.51057	9.99201e-16
rna5158	-3.23758	TGME49_290970	XM_002368440.1	mRNA	NA	8-amino-7-oxononanoate synthase	160	1529	797	94	152	103	460.046	831.491	1187.31	104.169	55.3725	101.529	1	0.106021	-3.23758	0
rna5166	-6.61684	TGME49_291040	XM_002368447.2	mRNA	LDH2	lactate dehydrogenase LDH2	17	282	129	1	0	1	48.8799	153.355	192.174	1.10819	0	0.985716	1	0.010189	-6.61684	0
rna5168	-3.43031	TGME49_291070	XM_002368450.2	mRNA	NA	hypothetical protein	35	367	135	18	41	10	100.635	199.58	201.113	19.9473	14.936	9.85716	1	0.0927631	-3.43031	0
rna5173	-2.42354	TGME49_291130	XM_002368456.2	mRNA	NA	hypothetical protein	3	65	47	8	8	8	8.62586	35.3479	70.017	8.86548	2.91434	7.88573	0.998973	0.186398	-2.42354	0.00102736
rna5175	2.14708	TGME49_291150	XM_018782138.1	mRNA	NA	hypothetical protein	12	65	46	232	508	180	34.5035	35.3479	68.5273	257.099	185.061	177.429	1	4.4293	2.14708	1.48603e-12
rna5177	-8.29831	TGME49_291170	XM_018782140.1	mRNA	NA	hypothetical protein	30	621	202	0	1	0	86.2586	337.708	300.924	0	0.364293	0	1	0.00317658	-8.29831	0
rna5183	-4.88538	TGME49_291340	XM_002368467.1	mRNA	NA	hypothetical protein	5	211	53	4	2	0	14.3764	114.745	78.9554	4.43274	0.728585	0	0.999999	0.0338342	-4.88538	5.06593e-07
rna5193	-1.11335	TGME49_291650	XM_002368476.2	mRNA	NA	hypothetical protein	35	232	147	60	180	74	100.635	126.165	218.989	66.4911	65.5727	72.943	0.977	0.46222	-1.11335	0.0229996
rna520	-1.80414	TGME49_221220	XM_018779906.1	mRNA	NA	hypothetical protein	8	154	80	34	46	9	23.0023	83.7473	119.178	37.6783	16.7575	8.87145	0.99858	0.286353	-1.80414	0.0014197
rna5209	-4.05001	TGME49_291920	XM_002368493.2	mRNA	NA	hypothetical protein	3	0	39	1	3	0	8.62586	0	58.0992	1.10819	1.09288	0	0.978154	0.0603705	-4.05001	0.021846
rna5241	3.82202	TGME49_292280	XM_002368528.1	mRNA	SRS36D	SAG-related sequence SRS36D	5	3	0	4	325	131	14.3764	1.63144	0	4.43274	118.395	129.129	0.98911	14.143	3.82202	0.0108898
rna5252	-7.04858	TGME49_292375	XM_018782171.1	mRNA	NA	KRUF family protein	406	1794	955	4	24	12	1167.37	975.602	1422.69	4.43274	8.74302	11.8286	1	0.00755379	-7.04858	0
rna5254	-4.8534	TGME49_210600	XM_018779509.1	mRNA	NA	KRUF family protein	5	88	30	0	5	0	14.3764	47.8556	44.6917	0	1.82146	0	1	0.0345924	-4.8534	6.28397e-12
rna5256	-4.4428	TGME49_210482	XM_018779507.1	mRNA	NA	hypothetical protein	14	183	60	3	12	1	40.254	99.5179	89.3835	3.32456	4.37151	0.985716	1	0.0459816	-4.4428	0
rna5257	-3.41023	TGME49_210478	XM_018779506.1	mRNA	NA	hypothetical protein	41	249	104	15	36	7	117.887	135.41	154.931	16.6228	13.1145	6.90001	1	0.0940626	-3.41023	0
rna5260	-2.16955	TGME49_210450	XM_002371816.2	mRNA	NA	hypothetical protein	53	309	73	6	115	46	152.39	168.038	108.75	6.64911	41.8936	45.3429	1	0.222281	-2.16955	3.63209e-11
rna5272	-2.81216	TGME49_210330	XM_002371804.2	mRNA	SRS37B	SAG-related sequence SRS37B	2	72	18	1	15	2	5.75058	39.1546	26.815	1.10819	5.46439	1.97143	0.987701	0.142382	-2.81216	0.0122994
rna5289	-2.6867	TGME49_307590	XM_018782527.1	mRNA	NA	hypothetical protein	1	32	3	1	3	0	2.87529	17.402	4.46917	1.10819	1.09288	0	0.98007	0.155319	-2.6867	0.0199296
rna5304	-6.02557	TGME49_304920	XM_018782429.1	mRNA	NA	hypothetical protein	108	917	210	2	17	7	310.531	498.677	312.842	2.21637	6.19297	6.90001	1	0.0153505	-6.02557	0
rna5305	-3.9773	TGME49_304930	XM_018782430.1	mRNA	NA	hypothetical protein	204	1703	605	27	201	49	586.559	926.115	901.283	29.921	73.2228	48.3001	1	0.0634912	-3.9773	0
rna531	-3.36265	TGME49_221310	XM_018779911.1	mRNA	NA	aminopeptidase N protein	138	286	215	46	34	20	396.79	155.531	320.291	50.9765	12.3859	19.7143	0.999999	0.0972166	-3.36265	5.31e-07
rna5322	-1.16326	TGME49_305120	XM_002370265.2	mRNA	NA	transporter%2C solute:sodium symporter (SSS) family protein	344	2362	686	441	1423	470	989.099	1284.49	1021.95	488.71	518.388	463.287	1	0.446501	-1.16326	7.80487e-14
rna5325	-2.14922	TGME49_305150	XM_002370268.1	mRNA	NA	tetratricopeptide repeat-containing protein	2	52	20	3	10	6	5.75058	28.2783	29.7945	3.32456	3.64293	5.9143	0.999822	0.225434	-2.14922	0.000177598
rna5362	-1.50168	TGME49_305610	XM_018782454.1	mRNA	NA	hypothetical protein	76	427	157	110	193	49	218.522	232.208	233.887	121.9	70.3085	48.3001	1	0.353142	-1.50168	0
rna5365	-1.49812	TGME49_305635	XM_018782457.1	mRNA	NA	hypothetical protein	35	317	83	54	142	28	100.635	172.389	123.647	59.842	51.7295	27.6001	0.999984	0.354016	-1.49812	1.59958e-05
rna5371	4.44568	TGME49_305790	XM_002370310.1	mRNA	NA	hypothetical protein	2	5	5	171	175	136	5.75058	2.71907	7.44862	189.5	63.7512	134.057	0.99917	21.7912	4.44568	0.000829681
rna5380	-6.2529	TGME49_305890	XM_018782463.1	mRNA	NA	hypothetical protein	196	311	311	6	6	5	563.556	169.126	463.304	6.64911	2.18576	4.92858	1	0.0131126	-6.2529	2.93719e-11
rna5404	-6.31493	TGME49_306230	XM_018782472.1	mRNA	NA	hypothetical protein	47	121	211	2	1	2	135.139	65.8014	314.332	2.21637	0.364293	1.97143	0.999999	0.0125608	-6.31493	5.31409e-07
rna5406	-3.95456	TGME49_306240	XM_018782474.1	mRNA	NA	hypothetical protein	8	77	24	0	2	4	23.0023	41.8736	35.7534	0	0.728585	3.94286	1	0.0644999	-3.95456	0
rna5417	-1.30366	TGME49_306338	XM_018782479.1	mRNA	NA	dynein gamma chain%2C flagellar outer arm%2C putative	36	457	163	44	262	97	103.51	248.523	242.825	48.7602	95.4447	95.6145	0.996652	0.405098	-1.30366	0.00334779
rna5433	-2.52897	TGME49_306500	XM_018782488.1	mRNA	NA	hypothetical protein	14	228	45	0	65	15	40.254	123.99	67.0376	0	23.679	14.7857	0.974819	0.173263	-2.52897	0.0251806
rna5452	3.01514	TGME49_306688	XM_018782497.1	mRNA	NA	hypothetical protein	22	38	35	404	608	451	63.2563	20.6649	52.1404	447.707	221.49	444.558	0.999749	8.08442	3.01514	0.00025061
rna5459	-6.50784	TGME49_200700	XM_002372016.2	mRNA	NA	Toxoplasma gondii family C protein	85	565	144	3	6	1	244.399	307.255	214.52	3.32456	2.18576	0.985716	1	0.0109886	-6.50784	0
rna5505	-2.76171	TGME49_228220	XM_018780200.1	mRNA	NA	MYND finger domain-containing protein	0	17	3	0	1	0	0	9.24483	4.46917	0	0.364293	0	0.970639	0.14745	-2.76171	0.0293606
rna5594	-2.33544	TGME49_227090	XM_018780164.1	mRNA	NA	aspartokinase	5	28	27	4	8	5	14.3764	15.2268	40.2226	4.43274	2.91434	4.92858	0.991263	0.198135	-2.33544	0.00873692
rna5606	-1.49647	TGME49_226985	XM_018780157.1	mRNA	NA	hypothetical protein	33	147	94	35	99	36	94.8845	79.9406	140.034	38.7865	36.065	35.4858	0.999823	0.354421	-1.49647	0.000177316
rna5630	-2.03392	TGME49_226755	XM_018780148.1	mRNA	NA	35-cyclic nucleotide phosphodiesterase domain-containing protein	58	529	155	62	145	45	166.767	287.677	230.907	68.7075	52.8224	44.3572	1	0.244191	-2.03392	2.93987e-13
rna5655	-2.35762	TGME49_226515	XM_018780138.1	mRNA	NA	hypothetical protein	9	149	29	8	22	11	25.8776	81.0282	43.202	8.86548	8.01444	10.8429	0.997953	0.195113	-2.35762	0.00204737
rna5662	-2.46857	TGME49_226450	XM_002366257.1	mRNA	NA	hypothetical protein	1	31	15	2	5	2	2.87529	16.8582	22.3459	2.21637	1.82146	1.97143	0.999811	0.18067	-2.46857	0.000188782
rna5677	-4.10064	TGME49_226300	XM_002366242.2	mRNA	NA	2%2C4-dienoyl CoA reductase 2%2C peroxisomal family protein	17	116	31	1	1	6	48.8799	63.0824	46.1815	1.10819	0.364293	5.9143	1	0.0582887	-4.10064	0
rna570	-1.94246	TGME49_221665	XM_018779934.1	mRNA	NA	hypothetical protein	11	31	15	4	2	12	31.6282	16.8582	22.3459	4.43274	0.728585	11.8286	0.999505	0.260172	-1.94246	0.000494757
rna5754	-4.78892	TGME49_225413	XM_018780102.1	mRNA	NA	hypothetical protein	10	44	36	0	0	2	28.7529	23.9278	53.6301	0	0	1.97143	1	0.0361737	-4.78892	1.7558e-11
rna5756	-2.16858	TGME49_225400	XM_018780101.1	mRNA	NA	hypothetical protein	1	30	15	5	6	0	2.87529	16.3144	22.3459	5.54093	2.18576	0	0.998233	0.222429	-2.16858	0.00176668
rna5767	-4.18053	TGME49_225290	XM_002366161.2	mRNA	NA	GDA1/CD39 (nucleoside phosphatase) family protein	59	1580	608	38	64	40	169.642	859.225	905.752	42.111	23.3147	39.4286	1	0.0551487	-4.18053	4.5656e-11
rna5781	-5.41025	TGME49_225140	XM_002366146.1	mRNA	NA	BT1 family protein	0	80	25	0	0	0	0	43.5051	37.2431	0	0	0	1	0.0235155	-5.41025	0
rna5787	-3.73519	TGME49_225105	XM_018780084.1	mRNA	NA	hypothetical protein	130	1006	324	51	67	23	373.787	547.076	482.671	56.5175	24.4076	22.6715	1	0.0750926	-3.73519	0
rna5788	-7.27604	TGME49_225102	XM_018780083.1	mRNA	NA	hypothetical protein	45	502	122	1	2	0	129.388	272.994	181.746	1.10819	0.728585	0	1	0.00645197	-7.27604	0
rna5789	-6.62419	TGME49_225098	XM_018780082.1	mRNA	NA	hypothetical protein	43	365	74	1	1	1	123.637	198.492	110.24	1.10819	0.364293	0.985716	1	0.0101373	-6.62419	0
rna579	-6.36263	TGME49_221840	XM_002369962.2	mRNA	NA	hypothetical protein	49	367	279	3	0	4	140.889	199.58	415.633	3.32456	0	3.94286	1	0.0121523	-6.36263	0
rna5809	-7.24832	TGME49_224932	XM_018780072.1	mRNA	NA	hypothetical protein	12	582	149	1	2	0	34.5035	316.5	221.969	1.10819	0.728585	0	1	0.00657718	-7.24832	2.21423e-10
rna5828	-2.95968	TGME49_224770	XM_002366110.2	mRNA	SRS40D	SAG-related sequence SRS40D	1	38	2	0	2	1	2.87529	20.6649	2.97945	0	0.728585	0.985716	0.989323	0.128542	-2.95968	0.0106773
rna5834	-1.46568	TGME49_224710	XM_018780061.1	mRNA	NA	hypothetical protein	24	252	59	33	118	26	69.0069	137.041	87.8937	36.5701	42.9865	25.6286	0.996435	0.362064	-1.46568	0.00356546
rna5878	-2.45249	TGME49_224180	XM_018780036.1	mRNA	NA	hypothetical protein	29	306	87	16	75	23	83.3833	166.407	129.606	17.731	27.3219	22.6715	1	0.182695	-2.45249	2.96447e-10
rna5879	-5.74242	TGME49_224170	XM_018780035.1	mRNA	SRS60A	SAG-related sequence SRS60A	172	1736	647	10	28	22	494.549	944.06	963.852	11.0819	10.2002	21.6858	1	0.0186792	-5.74242	0
rna5892	-1.01949	TGME49_224030	XM_018780029.1	mRNA	NA	hypothetical protein	252	1435	865	450	1088	489	724.572	780.373	1288.61	498.683	396.35	482.015	0.989208	0.49329	-1.01949	0.0107916
rna5906	-3.45784	TGME49_223900	XM_018780025.1	mRNA	NA	hypothetical protein	55	479	107	9	77	13	158.141	260.487	159.401	9.97367	28.0505	12.8143	1	0.0910096	-3.45784	2.09199e-12
rna5912	-2.07165	TGME49_223830	XM_002366028.2	mRNA	NA	fasciclin domain-containing protein	1	60	25	2	13	9	2.87529	32.6288	37.2431	2.21637	4.7358	8.87145	0.994727	0.237887	-2.07165	0.00527285
rna5928	-2.1577	TGME49_223660	XM_002366011.2	mRNA	NA	50S ribosomal protein L4%2C putative	540	2713	1226	341	1025	340	1552.66	1475.37	1826.4	377.891	373.4	335.144	1	0.224114	-2.1577	0
rna5947	-2.03533	TGME49_223480	XM_018780002.1	mRNA	NA	sushi domain (scr repeat) domain-containing protein	42	281	49	25	60	34	120.762	152.812	72.9965	27.7046	21.8576	33.5144	1	0.243953	-2.03533	3.30777e-07
rna5951	-1.37409	TGME49_223430	XM_002365988.2	mRNA	NA	hypothetical protein	37	339	105	64	143	49	106.386	184.353	156.421	70.9239	52.0938	48.3001	1	0.385796	-1.37409	1.21911e-08
rna5963	-2.5602	TGME49_212275	XM_018779569.1	mRNA	NA	hypothetical protein	6	152	72	4	23	21	17.2517	82.6597	107.26	4.43274	8.37873	20.7	0.999986	0.169552	-2.5602	1.41544e-05
rna6009	2.74039	TGME49_234370	XM_002368836.2	mRNA	SRS42	SAG-related sequence SRS42	35	114	110	828	1282	820	100.635	61.9948	163.87	917.577	467.023	808.287	0.999641	6.68252	2.74039	0.00035907
rna6011	2.93471	TGME49_234380	XM_018780398.1	mRNA	NA	hypothetical protein	294	1013	625	6236	12162	6560	845.335	550.883	931.078	6910.64	4430.53	6466.3	1	7.64602	2.93471	5.13336e-10
rna6044	2.11997	TGME49_234930	XM_002368867.2	mRNA	SRS43	SAG-related sequence SRS43	48	123	42	247	1097	503	138.014	66.8891	62.5684	273.722	399.629	495.815	1	4.34685	2.11997	2.07885e-10
rna6050	-1.25937	TGME49_235000	XM_018780412.1	mRNA	NA	phosphorylase family protein	10	82	37	9	60	21	28.7529	44.5927	55.1198	9.97367	21.8576	20.7	0.99952	0.417727	-1.25937	0.000480116
rna606	2.83445	TGME49_222070	XM_002369985.2	mRNA	NA	elongation factor Tu GTP binding domain-containing protein	61	429	157	1801	2825	1593	175.393	233.296	233.887	1995.84	1029.13	1570.25	0.999343	7.13269	2.83445	0.000657021
rna6060	-3.32689	TGME49_235187	XM_018780420.1	mRNA	NA	hypothetical protein	2	132	46	5	1	7	5.75058	71.7834	68.5273	5.54093	0.364293	6.90001	0.999996	0.0996568	-3.32689	4.43044e-06
rna6061	-6.43932	TGME49_235190	XM_018780421.1	mRNA	NA	hypothetical protein	6	177	57	0	1	0	17.2517	96.255	84.9143	0	0.364293	0	1	0.0115232	-6.43932	1.114e-12
rna6069	-3.77371	TGME49_235390	XM_018780427.1	mRNA	NA	PAN domain-containing protein	8	64	52	2	8	3	23.0023	34.8041	77.4657	2.21637	2.91434	2.95715	0.999999	0.0731137	-3.77371	1.01288e-06
rna607	-3.78311	TGME49_222075	XM_018779951.1	mRNA	NA	hypothetical protein	0	22	12	0	1	0	0	11.9639	17.8767	0	0.364293	0	0.999773	0.0726393	-3.78311	0.000227231
rna608	4.38054	TGME49_222080	XM_002369986.2	mRNA	NA	hypothetical protein	0	0	1	44	22	13	0	0	1.48972	48.7602	8.01444	12.8143	0.987499	20.8292	4.38054	0.0125014
rna6085	-2.18046	TGME49_235580	XM_002368912.1	mRNA	NA	hypothetical protein	0	19	7	0	3	2	0	10.3325	10.4281	0	1.09288	1.97143	0.96651	0.220606	-2.18046	0.0334904
rna6090	-1.51013	TGME49_235630	XM_002368917.2	mRNA	NA	hypothetical protein	175	876	330	109	639	164	503.175	476.381	491.609	120.792	232.783	161.657	1	0.351079	-1.51013	4.996e-15
rna6096	1.7715	TGME49_235680	XM_002368922.2	mRNA	NA	peptidase M16 inactive domain-containing protein	228	846	476	2154	5066	2031	655.566	460.066	709.109	2387.03	1845.51	2001.99	1	3.41409	1.7715	0
rna6106	-2.79937	TGME49_235875	XM_018780443.1	mRNA	NA	hypothetical protein	4	21	17	1	6	2	11.5012	11.4201	25.3253	1.10819	2.18576	1.97143	0.999729	0.14365	-2.79937	0.000271079
rna6110	1.99702	TGME49_235920	XM_018780446.1	mRNA	NA	dynein%2C axonemal%2C heavy chain 2 family protein	30	393	144	491	2228	714	86.2586	213.719	214.52	544.119	811.644	703.801	1	3.99175	1.99702	4.45562e-08
rna6122	1.09018	TGME49_236040	XM_002368948.2	mRNA	NA	fructose-1%2C6-bisphosphate aldolase	735	1657	893	3124	6995	3289	2113.34	901.099	1330.32	3461.97	2548.23	3242.02	0.999568	2.12901	1.09018	0.000432397
rna6162	-2.94832	TGME49_236670	XM_018780468.1	mRNA	NA	hypothetical protein	312	2003	1147	216	279	138	897.09	1089.26	1708.71	239.368	101.638	136.029	1	0.129559	-2.94832	0
rna6185	-1.12843	TGME49_236990	XM_002369010.1	mRNA	NA	beta-ketoacyl synthase%2C N-terminal domain-containing protein	113	1111	481	224	692	255	324.907	604.177	716.557	248.234	252.09	251.358	0.99999	0.457412	-1.12843	1.00554e-05
rna6192	-5.36396	TGME49_237070	XM_002369018.1	mRNA	NA	hypothetical protein	139	1086	316	7	33	14	399.665	590.582	470.753	7.7573	12.0217	13.8	1	0.0242822	-5.36396	0
rna6202	-4.26469	TGME49_237170	XM_018780486.1	mRNA	NA	hypothetical protein	90	2116	474	10	61	76	258.776	1150.71	706.129	11.0819	22.2218	74.9144	0.999998	0.0520234	-4.26469	1.57061e-06
rna6218	-3.02345	TGME49_237450	XM_018780494.1	mRNA	NA	hypothetical protein	45	165	72	12	23	17	129.388	89.7292	107.26	13.2982	8.37873	16.7572	1	0.122985	-3.02345	0
rna6222	-2.08123	TGME49_237490	XM_002369050.2	mRNA	NA	centrin family protein	3	84	17	11	6	3	8.62586	45.6803	25.3253	12.19	2.18576	2.95715	0.985366	0.236313	-2.08123	0.0146343
rna6289	3.52949	TGME49_214580	XM_018779655.1	mRNA	NA	tetratricopeptide repeat-containing protein	1	27	17	92	646	181	2.87529	14.683	25.3253	101.953	235.333	178.415	0.999954	11.5473	3.52949	4.56124e-05
rna6297	1.02408	TGME49_214760	XM_002370756.2	mRNA	NA	erythronate-4-phosphate dehydrogenase domain-containing protein	24	239	62	179	530	206	69.0069	129.971	92.3629	198.365	193.075	203.058	0.999932	2.03366	1.02408	6.78386e-05
rna6356	1.60095	TGME49_215340	XM_018779685.1	mRNA	AP2X10	AP2 domain transcription factor AP2X-10	0	7	7	12	55	14	0	3.8067	10.4281	13.2982	20.0361	13.8	0.973632	3.03343	1.60095	0.0263678
rna6360	1.93483	TGME49_215360	XM_002370814.2	mRNA	NA	hypothetical protein	97	283	145	688	1766	1096	278.903	153.899	216.01	762.432	643.341	1080.34	0.99997	3.82334	1.93483	2.97878e-05
rna637	-3.81069	TGME49_222340	XM_018779965.1	mRNA	NA	NOL1/NOP2/sun family protein	9	104	47	1	11	4	25.8776	56.5566	70.017	1.10819	4.00722	3.94286	1	0.0712638	-3.81069	0
rna6393	1.86299	TGME49_215680	XM_002370846.2	mRNA	SRS18	SAG-related sequence SRS18	49	149	173	446	1347	776	140.889	81.0282	257.722	494.251	490.702	764.916	0.999992	3.63761	1.86299	7.98277e-06
rna6395	1.35563	TGME49_215700	XM_018779699.1	mRNA	NA	phosphatidylinositol 3- and 4-kinase	54	281	149	434	1313	406	155.266	152.812	221.969	480.952	478.316	400.201	1	2.55909	1.35563	0
rna6400	-2.11966	TGME49_215775	XM_002370855.2	mRNA	ROP8	rhoptry protein ROP8	880	3111	771	36	2126	426	2530.25	1691.8	1148.58	39.8947	774.486	419.915	0.977354	0.230102	-2.11966	0.0226457
rna6401	-3.35537	TGME49_215785	XM_002370856.2	mRNA	ROP2A	rhoptry protein ROP2A	71	337	80	0	104	10	204.145	183.265	119.178	0	37.8864	9.85716	1	0.0977088	-3.35537	0
rna6407	5.34064	TGME49_275355	XM_018781723.1	mRNA	SRS47A	SAG-related sequence SRS47A	0	0	0	2	167	14	0	0	0	2.21637	60.8369	13.8	1	40.5222	5.34064	9.99201e-16
rna6419	1.73889	TGME49_275470	XM_002371901.2	mRNA	GRA15	dense granule protein GRA15	99	494	278	917	2702	1251	284.653	268.644	414.143	1016.21	984.319	1233.13	1	3.33779	1.73889	0
rna6437	-2.86268	TGME49_207130	XM_002371957.2	mRNA	SRS49A	SAG-related sequence SRS49A	2	55	17	0	13	2	5.75058	29.9097	25.3253	0	4.7358	1.97143	0.998689	0.137482	-2.86268	0.00131081
rna6438	2.67276	TGME49_207140	XM_002371958.2	mRNA	SRS49B	SAG-related sequence SRS49B	16	130	15	167	975	362	46.0046	70.6958	22.3459	185.067	355.185	356.829	0.999992	6.37649	2.67276	8.19264e-06
rna6439	-4.68028	TGME49_207150	XM_002371959.1	mRNA	SRS49C	SAG-related sequence SRS49C	12	92	30	0	6	1	34.5035	50.0309	44.6917	0	2.18576	0.985716	1	0.0390029	-4.68028	0
rna6444	-5.66919	TGME49_207210	XM_002371965.1	mRNA	NA	hypothetical protein	42	374	234	0	4	10	120.762	203.386	348.595	0	1.45717	9.85716	1	0.0196519	-5.66919	0
rna6448	-7.70644	TGME49_301890	XM_002372024.2	mRNA	NA	Toxoplasma gondii family B protein	526	3075	1196	6	39	1	1512.4	1672.23	1781.71	6.64911	14.2074	0.985716	1	0.00478773	-7.70644	0
rna6449	-3.28314	TGME49_307270	XM_018782520.1	mRNA	NA	hypothetical protein	151	931	439	42	106	78	434.168	506.29	653.989	46.5438	38.615	76.8859	1	0.102725	-3.28314	0
rna6450	-3.60175	TGME49_307260	XM_018782519.1	mRNA	NA	Toxoplasma gondii family C protein	181	806	310	31	84	51	520.427	438.314	461.815	34.3537	30.6006	50.2715	1	0.0823694	-3.60175	0
rna6455	2.76098	TGME49_307050	XM_018782514.1	mRNA	NA	hypothetical protein	0	4	1	8	26	18	0	2.17525	1.48972	8.86548	9.47161	17.7429	0.975737	6.77855	2.76098	0.0242633
rna6458	-3.10248	TGME49_307030	XM_002371835.2	mRNA	PNP	Purine nucleoside phosphorylase	34	358	86	4	58	22	97.7598	194.685	128.116	4.43274	21.129	21.6858	1	0.116429	-3.10248	1.43684e-09
rna646	-2.47222	TGME49_222420	XM_002370020.2	mRNA	NA	hypothetical protein	29	131	69	16	31	16	83.3833	71.2396	102.791	17.731	11.2931	15.7715	1	0.180214	-2.47222	0
rna6477	-5.00938	TGME49_306860	XM_018782503.1	mRNA	NA	hypothetical protein	10	23	37	1	0	0	28.7529	12.5077	55.1198	1.10819	0	0	0.999961	0.0310475	-5.00938	3.91461e-05
rna6496	-2.25396	TGME49_308960	XM_018782551.1	mRNA	NA	ATPase%2C AAA family protein	8	18	18	9	0	1	23.0023	9.78864	26.815	9.97367	0	0.985716	0.987213	0.209648	-2.25396	0.0127866
rna6497	-1.559	TGME49_308965	XM_018782552.1	mRNA	NA	hypothetical protein	65	338	168	56	153	93	186.894	183.809	250.274	62.0584	55.7368	91.6716	1	0.339387	-1.559	7.99361e-15
rna6505	-5.41598	TGME49_309030	XM_018782556.1	mRNA	NA	hypothetical protein	31	102	133	0	6	4	89.1339	55.469	198.133	0	2.18576	3.94286	0.999999	0.0234222	-5.41598	8.75353e-07
rna6566	-1.1673	TGME49_309830	XM_018782588.1	mRNA	NA	hypothetical protein	11	133	30	13	58	30	31.6282	72.3272	44.6917	14.4064	21.129	29.5715	0.954531	0.445253	-1.1673	0.0454695
rna6577	1.00202	TGME49_309920	XM_018782595.1	mRNA	NA	hypothetical protein	54	239	84	292	667	261	155.266	129.971	125.137	323.59	242.983	257.272	0.999999	2.0028	1.00202	1.49173e-06
rna6578	-3.9812	TGME49_309930	XM_018782596.1	mRNA	NA	melibiase subfamily protein	396	2138	1346	24	289	141	1138.61	1162.67	2005.17	26.5964	105.281	138.986	1	0.0633199	-3.9812	0
rna6593	1.64126	TGME49_310060	XM_002364211.2	mRNA	NA	small nuclease	42	258	103	434	966	471	120.762	140.304	153.442	480.952	351.907	464.272	1	3.11939	1.64126	1.53085e-07
rna6607	-1.03274	TGME49_310177	XM_018782610.1	mRNA	NA	hypothetical protein	34	300	90	32	208	82	97.7598	163.144	134.075	35.4619	75.7729	80.8287	0.992371	0.488779	-1.03274	0.00762861
rna665	-3.2369	TGME49_222940	XM_018779979.1	mRNA	NA	hypothetical protein	34	431	104	11	63	15	97.7598	234.384	154.931	12.19	22.9504	14.7857	1	0.106071	-3.2369	5.98276e-08
rna6661	-2.21534	TGME49_310680	XM_018782638.1	mRNA	NA	aminotransferase%2C class I/II superfamily protein	5	62	36	7	13	8	14.3764	33.7164	53.6301	7.7573	4.7358	7.88573	0.999994	0.215336	-2.21534	5.65303e-06
rna671	-2.81096	TGME49_222980	XM_002370044.2	mRNA	NA	hypothetical protein	0	18	3	0	1	0	0	9.78864	4.46917	0	0.364293	0	0.974327	0.142501	-2.81096	0.0256735
rna6727	5.53243	TGME49_311335	XM_018782668.1	mRNA	NA	dual specificity phosphatase%2C catalytic domain-containing protein	3	23	14	648	1695	706	8.62586	12.5077	20.8561	718.104	617.476	695.916	1	46.2837	5.53243	0
rna6729	-3.02439	TGME49_311370	XM_018782669.1	mRNA	NA	methylmalonate-semialdehyde dehydrogenase [acylating]%2C putative	5	19	31	0	3	6	14.3764	10.3325	46.1815	0	1.09288	5.9143	0.951867	0.122904	-3.02439	0.0481326
rna6740	2.96919	TGME49_311460	XM_002364347.2	mRNA	NA	hypothetical protein	35	211	111	794	3116	994	100.635	114.745	165.359	879.899	1135.14	979.802	1	7.83096	2.96919	0
rna6744	-2.96804	TGME49_311490	XM_018782679.1	mRNA	NA	hypothetical protein	118	344	270	39	78	46	339.284	187.072	402.226	43.2192	28.4148	45.3429	1	0.1278	-2.96804	3.43028e-07
rna6758	1.24768	TGME49_311740	XM_018782686.1	mRNA	NA	hypothetical protein	45	332	50	236	951	312	129.388	180.546	74.4862	261.532	346.442	307.543	0.998143	2.3746	1.24768	0.00185673
rna6760	-5.03187	TGME49_311755	XM_018782687.1	mRNA	NA	plasma membrane protein 62D16	7	49	10	0	0	0	20.127	26.6469	14.8972	0	0	0	0.999993	0.0305673	-5.03187	6.79039e-06
rna6797	-1.4645	TGME49_312240	XM_018782703.1	mRNA	NA	hypothetical protein	18	60	37	17	16	25	51.7552	32.6288	55.1198	18.8392	5.82868	24.6429	0.99457	0.362361	-1.4645	0.00543003
rna6805	-1.41816	TGME49_312330	XM_018782708.1	mRNA	NA	hypothetical protein	230	2277	888	443	920	384	661.316	1238.26	1322.88	490.926	335.149	378.515	1	0.374189	-1.41816	5.26375e-09
rna6851	4.00946	TGME49_312905	XM_018782736.1	mRNA	NA	hypothetical protein	68	296	148	3270	6909	3227	195.52	160.969	220.479	3623.77	2516.9	3180.91	1	16.1052	4.00946	0
rna6852	4.2543	TGME49_312930	XM_002364464.2	mRNA	NA	cystathione gamma lyase%2C putative	1	0	0	29	48	41	2.87529	0	0	32.1374	17.486	40.4144	0.999967	19.0841	4.2543	3.30332e-05
rna6911	2.03637	TGME49_313440	XM_002364514.1	mRNA	NA	hypothetical protein	209	1329	490	2645	6074	3334	600.935	722.728	729.965	2931.15	2212.71	3286.38	0.999999	4.10211	2.03637	6.08156e-07
rna6931	-2.80456	TGME49_313650	XM_018782782.1	mRNA	NA	hypothetical protein	1	54	15	4	2	1	2.87529	29.3659	22.3459	4.43274	0.728585	0.985716	0.999347	0.143134	-2.80456	0.000652747
rna6955	-1.82405	TGME49_313852	XM_018782797.1	mRNA	NA	hypothetical protein	19	157	45	15	38	27	54.6305	85.3787	67.0376	16.6228	13.8431	26.6143	1	0.282427	-1.82405	1.41798e-12
rna6964	-2.73726	TGME49_313950	XM_018782801.1	mRNA	NA	GMC oxidoreductase	46	138	50	14	31	14	132.263	75.0463	74.4862	15.5146	11.2931	13.8	1	0.149969	-2.73726	4.0401e-13
rna6992	-2.50909	TGME49_314340	XM_002364593.1	mRNA	NA	Sodium:neurotransmitter symporter family protein	31	114	52	3	48	18	89.1339	61.9948	77.4657	3.32456	17.486	17.7429	1	0.175667	-2.50909	1.39888e-14
rna701	-1.35211	TGME49_297150	XM_002371104.2	mRNA	NA	MORN repeat-containing protein	406	3089	915	286	1879	656	1167.37	1679.84	1363.1	316.941	684.506	646.63	0.999997	0.39172	-1.35211	3.4557e-06
rna7010	-3.36651	TGME49_314485	XM_018782822.1	mRNA	NA	hypothetical protein	7	129	29	7	4	2	20.127	70.152	43.202	7.7573	1.45717	1.97143	0.999998	0.096957	-3.36651	2.26756e-06
rna7011	-3.33788	TGME49_314487	XM_018782823.1	mRNA	NA	hypothetical protein	1	12	13	0	3	0	2.87529	6.52576	19.3664	0	1.09288	0	0.966099	0.0989005	-3.33788	0.0339012
rna7046	1.05736	TGME49_314910	XM_002364640.2	mRNA	NA	starch binding domain-containing protein	78	460	135	326	1450	526	224.272	250.154	201.113	361.268	528.224	518.487	0.999923	2.08112	1.05736	7.65947e-05
rna7052	-8.25708	TGME49_315100	XM_018782847.1	mRNA	NA	hypothetical protein	72	872	240	0	4	0	207.021	474.205	357.534	0	1.45717	0	1	0.00326868	-8.25708	0
rna7055	-2.25185	TGME49_315123	XM_018782849.1	mRNA	NA	hypothetical protein	35	261	101	45	34	19	100.635	141.935	150.462	49.8683	12.3859	18.7286	1	0.209955	-2.25185	0
rna7071	-1.52876	TGME49_315270	XM_002364665.2	mRNA	NA	hypothetical protein	614	9088	2958	1181	3322	1351	1765.43	4942.18	4406.6	1308.77	1210.18	1331.7	0.999228	0.346576	-1.52876	0.000772159
rna7078	-2.28235	TGME49_315340	XM_018782857.1	mRNA	SRS52C	SAG-related sequence SRS52C	17	157	96	29	18	17	48.8799	85.3787	143.014	32.1374	6.55727	16.7572	1	0.205562	-2.28235	1.70217e-07
rna7089	-2.57858	TGME49_315450	XM_002364683.1	mRNA	NA	hypothetical protein	2	38	5	0	3	3	5.75058	20.6649	7.44862	0	1.09288	2.95715	0.968218	0.167406	-2.57858	0.0317816
rna7093	-3.75313	TGME49_315480	XM_018782867.1	mRNA	NA	acyl-CoA dehydrogenase%2C middle domain-containing protein	10	32	21	0	0	4	28.7529	17.402	31.2842	0	0	3.94286	1	0.0741641	-3.75313	2.0918e-11
rna7102	-5.03126	TGME49_315560	XM_018782872.1	mRNA	ABCG77	ATP-binding cassette G family transporter ABCG77	6	304	59	0	4	5	17.2517	165.319	87.8937	0	1.45717	4.92858	0.999931	0.0305801	-5.03126	6.87248e-05
rna7109	-1.82925	TGME49_315630	XM_002364701.1	mRNA	NA	hypothetical protein	10	35	25	2	26	11	28.7529	19.0335	37.2431	2.21637	9.47161	10.8429	0.969341	0.281411	-1.82925	0.0306595
rna711	-2.41911	TGME49_297280	XM_018782307.1	mRNA	NA	hypothetical protein	3	18	18	4	4	1	8.62586	9.78864	26.815	4.43274	1.45717	0.985716	0.985766	0.186971	-2.41911	0.0142343
rna7122	4.26109	TGME49_315740	XM_002364711.2	mRNA	SRS54	SAG-related sequence SRS54	3	40	4	122	916	267	8.62586	21.7525	5.9589	135.199	333.692	263.186	0.99998	19.1741	4.26109	1.95632e-05
rna7127	-3.64158	TGME49_315798	XM_018782885.1	mRNA	NA	hypothetical protein	36	62	65	8	6	6	103.51	33.7164	96.8321	8.86548	2.18576	5.9143	0.999953	0.0801264	-3.64158	4.71458e-05
rna7128	-6.53454	TGME49_315802	XM_018782886.1	mRNA	NA	hypothetical protein	73	244	141	2	5	0	209.896	132.691	210.051	2.21637	1.82146	0	1	0.0107872	-6.53454	0
rna7131	-3.70341	TGME49_315830	XM_002364720.2	mRNA	NA	hypothetical protein	10	99	18	3	9	0	28.7529	53.8375	26.815	3.32456	3.27863	0	1	0.0767647	-3.70341	7.05512e-08
rna7132	-3.22281	TGME49_315845	XM_018782888.1	mRNA	NA	kinesin motor domain-containing protein	5	51	14	1	8	1	14.3764	27.7345	20.8561	1.10819	2.91434	0.985716	1	0.107112	-3.22281	5.1683e-11
rna7136	2.10732	TGME49_315900	XM_002364727.2	mRNA	NA	hypothetical protein	8	9	19	59	346	58	23.0023	4.89432	28.3048	65.3829	126.045	57.1715	0.980599	4.30889	2.10732	0.0194006
rna7144	-3.4845	TGME49_315970	XM_002364734.2	mRNA	NA	hypothetical protein	2	77	20	3	5	0	5.75058	41.8736	29.7945	3.32456	1.82146	0	0.999835	0.0893433	-3.4845	0.000165311
rna7150	-1.48146	TGME49_316130	XM_018782895.1	mRNA	NA	hypothetical protein	4	33	21	8	13	7	11.5012	17.9458	31.2842	8.86548	4.7358	6.90001	0.995705	0.358127	-1.48146	0.00429474
rna7174	-1.51183	TGME49_316370	XM_018782903.1	mRNA	NA	hypothetical protein	12	75	11	13	29	6	34.5035	40.786	16.387	14.4064	10.5645	5.9143	0.995123	0.350667	-1.51183	0.00487682
rna7215	1.36668	TGME49_217182	XM_018779764.1	mRNA	NA	RNA-dependent RNA polymerase RDP	77	479	160	519	1772	649	221.397	260.487	238.356	575.148	645.526	639.73	1	2.57877	1.36668	0
rna7222	2.07335	TGME49_217020	XM_002370969.2	mRNA	NA	ATPase%2C AFG1 family protein	126	550	242	1737	2602	1455	362.286	299.097	360.513	1924.92	947.889	1434.22	0.96381	4.20863	2.07335	0.03619
rna7250	1.09192	TGME49_216770	XM_018779749.1	mRNA	NA	hypothetical protein	70	595	152	435	1604	545	201.27	323.569	226.438	482.061	584.325	537.215	0.999996	2.13157	1.09192	4.31068e-06
rna7256	-3.78054	TGME49_216710	XM_018779745.1	mRNA	NA	transporter%2C major facilitator family protein	89	273	175	27	16	11	255.901	148.461	260.702	29.921	5.82868	10.8429	1	0.0727684	-3.78054	0
rna7258	2.66089	TGME49_216680	XM_018779744.1	mRNA	NA	ankyrin repeat-containing protein	112	736	196	2240	4661	2277	322.032	400.247	291.986	2482.34	1697.97	2244.48	1	6.32421	2.66089	4.7211e-11
rna7262	-2.19747	TGME49_216640	XM_018779743.1	mRNA	NA	GHMP kinase%2C putative	18	178	61	14	37	22	51.7552	96.7988	90.8732	15.5146	13.4788	21.6858	1	0.218019	-2.19747	3.9968e-15
rna7293	4.89514	TGME49_216335	XM_018779727.1	mRNA	NA	hypothetical protein	49	135	109	4775	7600	3251	140.889	73.4148	162.38	5291.59	2768.62	3204.56	1	29.7567	4.89514	1.5538e-11
rna7294	5.34246	TGME49_216290	XM_018779726.1	mRNA	NA	hypothetical protein	5	49	28	1499	2263	962	14.3764	26.6469	41.7123	1661.17	824.394	948.259	1	40.5735	5.34246	7.12105e-10
rna7296	-5.57663	TGME49_216280	XM_018779724.1	mRNA	NA	adenylate and guanylate cyclase catalytic domain-containing protein	54	477	140	5	10	2	155.266	259.399	208.561	5.54093	3.64293	1.97143	1	0.020954	-5.57663	0
rna7309	-3.34391	TGME49_216160	XM_002370885.1	mRNA	NA	hypothetical protein	0	26	31	2	0	2	0	14.1392	46.1815	2.21637	0	1.97143	0.984713	0.0984878	-3.34391	0.0152874
rna7312	-6.11011	TGME49_216140	XM_002370883.2	mRNA	NA	tetratricopeptide repeat-containing protein	169	6939	2023	24	135	28	485.924	3773.52	3013.71	26.5964	49.1795	27.6001	1	0.0144768	-6.11011	7.5086e-10
rna735	3.94375	TGME49_297488	XM_018782319.1	mRNA	NA	hypothetical protein	1	2	2	49	83	51	2.87529	1.08763	2.97945	54.3011	30.2363	50.2715	1	15.3882	3.94375	1.12931e-07
rna736	4.05511	TGME49_297492	XM_018782320.1	mRNA	NA	hypothetical protein	1	9	4	90	225	78	2.87529	4.89432	5.9589	99.7367	81.9658	76.8859	1	16.623	4.05511	0
rna7372	-1.28106	TGME49_300130	XM_018782385.1	mRNA	NA	apical membrane antigen 1 domain-containing protein	57	208	145	81	99	77	163.891	113.113	216.01	89.763	36.065	75.9001	0.963626	0.411494	-1.28106	0.036374
rna7421	-1.24617	TGME49_308060	XM_002371882.2	mRNA	NA	hypothetical protein	218	949	467	169	980	233	626.813	516.079	695.701	187.283	357.007	229.672	0.984196	0.421565	-1.24617	0.0158038
rna7429	1.49889	TGME49_219840	XM_018779862.1	mRNA	NA	hypothetical protein	3	13	7	31	64	20	8.62586	7.06958	10.4281	34.3537	23.3147	19.7143	0.998091	2.82625	1.49889	0.00190874
rna7431	-3.16514	TGME49_219828	XM_018779860.1	mRNA	NA	HMG (high mobility group) box domain-containing protein	2	135	10	1	21	0	5.75058	73.4148	14.8972	1.10819	7.65014	0	0.980766	0.11148	-3.16514	0.0192338
rna745	3.68215	TGME49_297647	XM_018782326.1	mRNA	NA	hypothetical protein	2	16	7	51	322	171	5.75058	8.70102	10.4281	56.5175	117.302	168.557	0.999992	12.8362	3.68215	8.36046e-06
rna7473	-2.82765	TGME49_219370	XM_018779842.1	mRNA	NA	hypothetical protein	8	71	34	7	4	5	23.0023	38.6108	50.6506	7.7573	1.45717	4.92858	1	0.140862	-2.82765	0
rna7484	-4.76156	TGME49_219222	XM_018779838.1	mRNA	NA	hypothetical protein	10	43	35	0	0	2	28.7529	23.384	52.1404	0	0	1.97143	1	0.0368662	-4.76156	1.5972e-11
rna7485	-4.58669	TGME49_219218	XM_018779837.1	mRNA	NA	hypothetical protein	164	1325	343	19	64	25	471.547	720.553	510.975	21.0555	23.3147	24.6429	1	0.0416169	-4.58669	0
rna75	-2.00631	TGME49_293780	XM_002370138.2	mRNA	NA	hypothetical protein	149	812	419	113	270	149	428.418	441.577	624.194	125.225	98.359	146.872	1	0.248908	-2.00631	0
rna7507	-7.20179	TGME49_218930	XM_002370626.2	mRNA	NA	BTB/POZ domain-containing protein	144	908	306	3	11	0	414.041	493.783	455.856	3.32456	4.00722	0	1	0.00679274	-7.20179	0
rna7509	-1.14309	TGME49_218910	XM_018779824.1	mRNA	NA	hypothetical protein	61	316	157	65	316	76	175.393	171.845	233.887	72.032	115.116	74.9144	0.997371	0.45279	-1.14309	0.00262858
rna7511	-2.56259	TGME49_218890	XM_002370622.2	mRNA	NA	hypothetical protein	17	114	40	10	20	9	48.8799	61.9948	59.589	11.0819	7.28585	8.87145	1	0.169271	-2.56259	9.99201e-16
rna7525	-3.51893	TGME49_218750	XM_002370608.2	mRNA	NA	hypothetical protein	119	1013	292	54	65	31	342.159	550.883	435	59.842	23.679	30.5572	1	0.0872361	-3.51893	0
rna7543	-5.6081	TGME49_218470	XM_002370591.2	mRNA	NA	protein disulfide-isomerase%2C putative	17	221	89	1	6	1	48.8799	120.183	132.585	1.10819	2.18576	0.985716	1	0.0205019	-5.6081	0
rna7550	-1.67721	TGME49_218400	XM_002370586.1	mRNA	NA	NEK kinase	13	56	12	6	30	8	37.3787	30.4536	17.8767	6.64911	10.9288	7.88573	0.999926	0.312688	-1.67721	7.37634e-05
rna7557	-3.74326	TGME49_218340	XM_018779810.1	mRNA	NA	hypothetical protein	19	487	165	4	23	28	54.6305	264.837	245.805	4.43274	8.37873	27.6001	1	0.0746735	-3.74326	6.9046e-09
rna7572	-3.95572	TGME49_218192	XM_018779801.1	mRNA	NA	hypothetical protein	180	621	253	11	120	22	517.552	337.708	376.9	12.19	43.7151	21.6858	1	0.0644479	-3.95572	0
rna7584	-3.43669	TGME49_217410	XM_018779766.1	mRNA	NA	hypothetical protein	87	411	211	8	38	49	250.15	223.507	314.332	8.86548	13.8431	48.3001	1	0.0923536	-3.43669	0
rna7585	-5.78082	TGME49_217420	XM_018779767.1	mRNA	NA	hypothetical protein	119	479	242	2	7	11	342.159	260.487	360.513	2.21637	2.55005	10.8429	1	0.0181886	-5.78082	0
rna7592	-4.05054	TGME49_217490	XM_002371275.2	mRNA	NA	hypothetical protein	26	235	111	4	14	11	74.7575	127.796	165.359	4.43274	5.1001	10.8429	1	0.0603483	-4.05054	0
rna76	-2.75473	TGME49_293790	XM_002370139.2	mRNA	NA	hypothetical protein	23	100	81	13	8	17	66.1316	54.3814	120.668	14.4064	2.91434	16.7572	1	0.148164	-2.75473	4.48269e-07
rna7610	3.64892	TGME49_217660	XM_018779778.1	mRNA	NA	Tctex-1 family protein	0	5	1	20	51	35	0	2.71907	1.48972	22.1637	18.5789	34.5001	0.999953	12.5439	3.64892	4.65897e-05
rna7620	3.53113	TGME49_217724	XM_018779784.1	mRNA	NA	hypothetical protein	0	1	3	36	41	24	0	0.543814	4.46917	39.8947	14.936	23.6572	0.9935	11.5605	3.53113	0.00650014
rna7636	-2.26138	TGME49_217860	XM_002371312.2	mRNA	NA	hypothetical protein	9	42	33	4	18	8	25.8776	22.8402	49.1609	4.43274	6.55727	7.88573	0.999471	0.208572	-2.26138	0.000528762
rna7643	1.37289	TGME49_217915	XM_018779793.1	mRNA	NA	hypothetical protein	13	32	16	53	187	81	37.3787	17.402	23.8356	58.7338	68.1227	79.843	1	2.58989	1.37289	3.45002e-12
rna7646	1.66477	TGME49_217940	XM_018779796.1	mRNA	NA	hypothetical protein	4	7	11	33	68	44	11.5012	3.8067	16.387	36.5701	24.7719	43.3715	0.994966	3.17063	1.66477	0.0050338
rna7649	2.52243	TGME49_245432	XM_002366932.2	mRNA	NA	hypothetical protein	103	565	265	1883	3806	2304	296.155	307.255	394.777	2086.71	1386.5	2271.09	0.999993	5.74549	2.52243	6.69554e-06
rna7662	-6.20899	TGME49_245530	XM_018780750.1	mRNA	NA	hypothetical protein	783	2110	1628	51	7	18	2251.35	1147.45	2425.27	56.5175	2.55005	17.7429	1	0.0135178	-6.20899	0
rna7684	-2.32371	TGME49_245746	XM_018780759.1	mRNA	NA	hypothetical protein	9	57	20	13	1	1	25.8776	30.9974	29.7945	14.4064	0.364293	0.985716	1	0.199754	-2.32371	2.32903e-12
rna7685	-2.68774	TGME49_245748	XM_018780760.1	mRNA	NA	hypothetical protein	9	55	25	10	2	1	25.8776	29.9097	37.2431	11.0819	0.728585	0.985716	1	0.155206	-2.68774	0
rna7688	-2.14163	TGME49_245770	XM_018780762.1	mRNA	NA	hypothetical protein	507	2214	1582	568	286	408	1457.77	1204	2356.74	629.449	104.188	402.172	0.999996	0.226623	-2.14163	3.91557e-06
rna7742	-3.79477	TGME49_246650	XM_018780793.1	mRNA	NA	DHHC zinc finger domain-containing protein	7	21	14	0	0	2	20.127	11.4201	20.8561	0	0	1.97143	1	0.0720543	-3.79477	3.07183e-09
rna7753	-2.06701	TGME49_246760	XM_018780797.1	mRNA	NA	hypothetical protein	61	689	218	35	238	83	175.393	374.688	324.76	38.7865	86.7016	81.8144	1	0.238653	-2.06701	1.25764e-07
rna7768	-2.79499	TGME49_246995	XM_018780806.1	mRNA	NA	hypothetical protein	58	448	104	33	51	25	166.767	243.628	154.931	36.5701	18.5789	24.6429	1	0.144087	-2.79499	0
rna7770	-2.40381	TGME49_247010	XM_002367037.2	mRNA	NA	hypothetical protein	0	15	8	2	0	0	0	8.1572	11.9178	2.21637	0	0	0.994595	0.188965	-2.40381	0.00540534
rna7783	-1.16398	TGME49_247270	XM_018780812.1	mRNA	NA	hypothetical protein	13	123	59	43	34	25	37.3787	66.8891	87.8937	47.652	12.3859	24.6429	0.995451	0.446279	-1.16398	0.00454892
rna7797	-4.30101	TGME49_247400	XM_002367066.2	mRNA	NA	hypothetical protein	8	42	31	1	2	1	23.0023	22.8402	46.1815	1.10819	0.728585	0.985716	1	0.0507303	-4.30101	2.0097e-11
rna7812	2.68086	TGME49_247570	XM_018780828.1	mRNA	NA	hypothetical protein	4	12	1	62	81	38	11.5012	6.52576	1.48972	68.7075	29.5077	37.4572	0.986977	6.41236	2.68086	0.0130234
rna7836	-2.31864	TGME49_247850	XM_018780841.1	mRNA	NA	hypothetical protein	2	34	12	2	2	4	5.75058	18.4897	17.8767	2.21637	0.728585	3.94286	0.999998	0.200456	-2.31864	2.29201e-06
rna7851	-1.54542	TGME49_248170	XM_018780850.1	mRNA	NA	hypothetical protein	43	250	122	62	66	58	123.637	135.953	181.746	68.7075	24.0433	57.1715	1	0.342597	-1.54542	9.43454e-10
rna7857	-3.9122	TGME49_248240	XM_018780853.1	mRNA	NA	leucine rich repeat-containing protein	34	84	61	5	9	5	97.7598	45.6803	90.8732	5.54093	3.27863	4.92858	1	0.0664219	-3.9122	8.22044e-10
rna7875	-4.15092	TGME49_248425	XM_018780861.1	mRNA	NA	hypothetical protein	8	76	52	4	2	1	23.0023	41.3298	77.4657	4.43274	0.728585	0.985716	1	0.0562924	-4.15092	2.7723e-11
rna7876	-2.42683	TGME49_248430	XM_002367149.2	mRNA	NA	hypothetical protein	12	78	60	9	18	13	34.5035	42.4175	89.3835	9.97367	6.55727	12.8143	0.999965	0.185973	-2.42683	3.50246e-05
rna7881	-1.2868	TGME49_248470	XM_018780864.1	mRNA	SUB6	subtilisin SUB6	12	98	49	25	53	18	34.5035	53.2937	72.9965	27.7046	19.3075	17.7429	0.999994	0.409858	-1.2868	5.74031e-06
rna7893	-3.83854	TGME49_248590	XM_002367164.1	mRNA	NA	hypothetical protein	69	312	147	19	12	14	198.395	169.67	218.989	21.0555	4.37151	13.8	1	0.069901	-3.83854	0
rna7901	-3.75633	TGME49_248673	XM_018780872.1	mRNA	NA	hypothetical protein	4	7	15	0	0	1	11.5012	3.8067	22.3459	0	0	0.985716	0.982247	0.0740001	-3.75633	0.0177528
rna791	3.22731	TGME49_276230	XM_002371588.2	mRNA	NA	Toxoplasma gondii family B protein	13	50	22	155	1226	314	37.3787	27.1907	32.7739	171.769	446.623	309.515	0.998877	9.3652	3.22731	0.00112285
rna7910	-1.36224	TGME49_248750	XM_018780877.1	mRNA	NA	hypothetical protein	78	405	109	70	191	89	224.272	220.245	162.38	77.573	69.5799	87.7287	1	0.388978	-1.36224	0
rna7925	-1.44892	TGME49_248900	XM_018780882.1	mRNA	NA	hypothetical protein	65	287	149	62	165	78	186.894	156.075	221.969	68.7075	60.1083	76.8859	1	0.366295	-1.44892	2.6479e-11
rna794	-7.67735	TGME49_276200	XM_002371585.2	mRNA	NA	hypothetical protein	383	3769	1754	8	26	8	1101.24	2049.63	2612.98	8.86548	9.47161	7.88573	1	0.00488526	-7.67735	0
rna7986	-1.25622	TGME49_249600	XM_002367252.2	mRNA	NA	hypothetical protein	111	521	231	135	279	146	319.157	283.327	344.126	149.605	101.638	143.915	1	0.418639	-1.25622	0
rna8013	-2.1721	TGME49_249840	XM_002367275.1	mRNA	NA	dynein heavy chain 2%2C putative	125	594	384	101	220	86	359.411	323.025	572.054	111.927	80.1444	84.7716	1	0.221888	-2.1721	8.61959e-09
rna8018	-1.07612	TGME49_249890	XM_002367280.2	mRNA	NA	hypothetical protein	88	526	210	93	469	131	253.025	286.046	312.842	103.061	170.853	129.129	1	0.474304	-1.07612	3.00625e-07
rna8020	1.13119	TGME49_249910	XM_002367282.2	mRNA	NA	mitochondria-associated granulocyte macrophage CSF signaling molecule%2C putative	59	561	101	376	1404	450	169.642	305.079	150.462	416.678	511.467	443.572	0.973595	2.1904	1.13119	0.0264054
rna8040	-1.18454	TGME49_250220	XM_018780926.1	mRNA	NA	hypothetical protein	64	513	253	177	178	109	184.018	278.976	376.9	196.149	64.8441	107.443	0.999028	0.439966	-1.18454	0.000972452
rna8076	-1.57055	TGME49_251170	XM_018780945.1	mRNA	NA	KRUF family protein	229	670	453	279	346	137	658.441	364.355	674.845	309.184	126.045	135.043	0.980469	0.33668	-1.57055	0.0195305
rna8077	-2.2248	TGME49_251180	XM_018780946.1	mRNA	NA	KRUF family protein	295	690	615	144	384	159	848.21	375.231	916.18	159.579	139.888	156.729	0.971597	0.213928	-2.2248	0.0284028
rna81	-4.48409	TGME49_293840	XM_018782206.1	mRNA	NA	hypothetical protein	179	2202	604	11	133	55	514.676	1197.48	899.794	12.19	48.4509	54.2144	1	0.0446843	-4.48409	0
rna8126	2.20029	TGME49_251855	XM_018780961.1	mRNA	NA	hypothetical protein	4	15	2	41	61	44	11.5012	8.1572	2.97945	45.4356	22.2218	43.3715	0.950194	4.59571	2.20029	0.0498065
rna8144	-4.21102	TGME49_278965	XM_018781829.1	mRNA	NA	hypothetical protein	13	42	10	2	0	0	37.3787	22.8402	14.8972	2.21637	0	0	1	0.0539955	-4.21102	1.4988e-14
rna8153	2.39424	TGME49_278882	XM_018781825.1	mRNA	NA	GDA1/CD39 (nucleoside phosphatase) family protein	6	17	17	72	262	107	17.2517	9.24483	25.3253	79.7893	95.4447	105.472	1	5.257	2.39424	0
rna8172	-2.84805	TGME49_278710	XM_002370533.2	mRNA	NA	hypothetical protein	3	11	9	2	0	0	8.62586	5.98195	13.4075	2.21637	0	0	0.9994	0.138883	-2.84805	0.000600451
rna8175	-3.40129	TGME49_278680	XM_018781815.1	mRNA	NA	hypothetical protein	0	73	12	3	1	0	0	39.6984	17.8767	3.32456	0.364293	0	0.999864	0.0946479	-3.40129	0.000136097
rna8182	-2.42679	TGME49_278580	XM_018781809.1	mRNA	NA	hypothetical protein	83	157	176	74	13	21	238.649	85.3787	262.191	82.0057	4.7358	20.7	0.989669	0.185979	-2.42679	0.0103305
rna8199	2.35682	TGME49_278400	XM_018781802.1	mRNA	NA	Toxoplasma gondii family A protein	4	7	24	25	323	126	11.5012	3.8067	35.7534	27.7046	117.667	124.2	0.982259	5.12238	2.35682	0.0177409
rna8200	2.61441	TGME49_278390	XM_002370501.2	mRNA	NA	Toxoplasma gondii family A protein	10	4	6	103	165	81	28.7529	2.17525	8.93835	114.143	60.1083	79.843	0.999999	6.12372	2.61441	1.3289e-06
rna8202	3.03765	TGME49_278370	XM_002370499.2	mRNA	NA	Toxoplasma gondii family A protein	8	5	7	116	192	114	23.0023	2.71907	10.4281	128.55	69.9442	112.372	1	8.21153	3.03765	1.92745e-07
rna8230	-5.16609	TGME49_278080	XM_002370470.2	mRNA	NA	Toxoplasma gondii family A protein	17	270	222	0	8	10	48.8799	146.83	330.719	0	2.91434	9.85716	1	0.0278517	-5.16609	1.52751e-08
rna8244	-3.95822	TGME49_277930	XM_018781784.1	mRNA	NA	hypothetical protein	134	570	358	22	72	27	385.289	309.974	533.321	24.3801	26.2291	26.6143	1	0.0643366	-3.95822	0
rna8255	-2.48387	TGME49_277810	XM_018781781.1	mRNA	NA	hypothetical protein	10	42	24	3	5	9	28.7529	22.8402	35.7534	3.32456	1.82146	8.87145	1	0.178764	-2.48387	9.2567e-11
rna8298	1.29765	TGME49_276980	XM_002370404.2	mRNA	NA	hypothetical protein	34	19	117	197	524	292	97.7598	10.3325	174.298	218.313	190.889	287.829	0.98956	2.45829	1.29765	0.0104399
rna8300	-1.8955	TGME49_276960	XM_002370402.1	mRNA	NA	tetratricopeptide repeat-containing protein	9	137	54	15	46	14	25.8776	74.5025	80.4451	16.6228	16.7575	13.8	0.999994	0.26878	-1.8955	5.76998e-06
rna8313	-3.56542	TGME49_276830	XM_018781753.1	mRNA	NA	hypothetical protein	11	32	25	0	7	3	31.6282	17.402	37.2431	0	2.55005	2.95715	0.999999	0.0844699	-3.56542	1.21776e-06
rna8314	-3.02094	TGME49_276820	XM_018781752.1	mRNA	NA	hypothetical protein	7	15	7	0	3	2	20.127	8.1572	10.4281	0	1.09288	1.97143	0.999039	0.123199	-3.02094	0.000960777
rna8315	-2.16788	TGME49_276810	XM_018781751.1	mRNA	NA	hypothetical protein	2	57	22	2	16	6	5.75058	30.9974	32.7739	2.21637	5.82868	5.9143	0.998795	0.222537	-2.16788	0.00120507
rna8316	-7.65338	TGME49_200130	XM_002372006.1	mRNA	NA	Toxoplasma gondii family C protein	25	770	326	0	8	0	71.8822	418.736	485.65	0	2.91434	0	1	0.00496712	-7.65338	0
rna8325	-2.38932	TGME49_322010	XM_002366713.2	mRNA	NA	myosin-light-chain kinase	95	296	190	12	224	41	273.152	160.969	283.048	13.2982	81.6015	40.4144	0.997382	0.190872	-2.38932	0.0026185
rna8328	-7.88354	TGME49_242110	XM_002366710.2	mRNA	ROP38	rhoptry kinase family protein ROP38	84	724	227	0	6	0	241.524	393.721	338.167	0	2.18576	0	1	0.00423467	-7.88354	0
rna8330	-4.26812	TGME49_322100	XM_018783041.1	mRNA	NA	myosin-light-chain kinase	8	60	12	0	0	2	23.0023	32.6288	17.8767	0	0	1.97143	1	0.0519002	-4.26812	9.99201e-16
rna8344	1.70039	TGME49_220720	XM_018779898.1	mRNA	NA	hypothetical protein	6	24	11	66	106	45	17.2517	13.0515	16.387	73.1402	38.615	44.3572	0.980844	3.24988	1.70039	0.0191558
rna838	-1.2895	TGME49_252070	XM_018780969.1	mRNA	NA	KRUF family protein	40	149	71	52	91	32	115.012	81.0282	105.77	57.6256	33.1506	31.5429	0.99999	0.409092	-1.2895	9.79851e-06
rna8562	-4.48293	TGME49_323310	XM_018783058.1	mRNA	NA	hypothetical protein	21	135	41	0	8	4	60.381	73.4148	61.0787	0	2.91434	3.94286	1	0.0447201	-4.48293	0
rna8563	-4.39862	TGME49_323320	XM_018783059.1	mRNA	NA	hypothetical protein	8	74	22	0	2	2	23.0023	40.2422	32.7739	0	0.728585	1.97143	1	0.0474115	-4.39862	0
rna861	1.44406	TGME49_252385	XM_018780983.1	mRNA	NA	hypothetical protein	7	35	12	48	116	64	20.127	19.0335	17.8767	53.1929	42.2579	63.0858	0.999732	2.72086	1.44406	0.000268234
rna863	-2.368	TGME49_252395	XM_018780984.1	mRNA	NA	hypothetical protein	19	72	58	15	8	14	54.6305	39.1546	86.404	16.6228	2.91434	13.8	0.999985	0.193713	-2.368	1.48174e-05
rna877	-4.43692	TGME49_252640	XM_002369321.2	mRNA	NA	P-type ATPase PMA1	60	463	600	30	22	18	172.517	251.786	893.835	33.2456	8.01444	17.7429	0.999775	0.0461694	-4.43692	0.000225432
rna8794	-3.43196	TGME49_329800	XM_018783124.1	mRNA	NA	hypothetical protein	322	1681	959	63	275	133	925.843	914.151	1428.65	69.8157	100.18	131.1	1	0.0926565	-3.43196	0
rna8850	-4.01532	TGME49_328900	XM_018783113.1	mRNA	NA	hypothetical protein	6	17	18	1	1	0	17.2517	9.24483	26.815	1.10819	0.364293	0	0.999969	0.0618399	-4.01532	3.1251e-05
rna8852	-1.05067	TGME49_212725	XM_018779572.1	mRNA	NA	hypothetical protein	217	1622	472	233	1323	330	623.937	882.066	703.15	258.207	481.959	325.286	0.977378	0.482745	-1.05067	0.0226217
rna8853	-5.53111	TGME49_212710	XM_018779571.1	mRNA	NA	phenylalanine-4-hydroxylase	9	83	34	0	2	0	25.8776	45.1365	50.6506	0	0.728585	0	1	0.0216257	-5.53111	0
rna8856	-6.15508	TGME49_329200	XM_018783116.1	mRNA	NA	hypothetical protein	27	114	51	1	0	0	77.6328	61.9948	75.9759	1.10819	0	0	1	0.0140325	-6.15508	0
rna907	-5.04452	TGME49_253330	XM_002369349.2	mRNA	NA	Rhoptry kinase family protein%2C truncated (incomplete catalytic triad)	468	6879	2135	29	302	108	1345.63	3740.89	3180.56	32.1374	110.016	106.457	1	0.0303005	-5.04452	0
rna932	-1.89766	TGME49_253580	XM_002369373.1	mRNA	NA	CMGC kinase%2C CDK family	18	156	58	16	63	18	51.7552	84.8349	86.404	17.731	22.9504	17.7429	1	0.268379	-1.89766	9.99201e-16
rna933	-1.01092	TGME49_253600	XM_018781015.1	mRNA	NA	hypothetical protein	177	864	352	192	714	276	508.926	469.855	524.383	212.772	260.105	272.058	1	0.496229	-1.01092	0
rna940	-1.00466	TGME49_253690	XM_002369384.1	mRNA	NA	hypothetical protein	1686	6643	2558	2076	4436	2230	4847.73	3612.55	3810.71	2300.59	1616	2198.15	1	0.498388	-1.00466	1.52313e-07
rna942	-3.16712	TGME49_253710	XM_018781019.1	mRNA	NA	hypothetical protein	419	2404	986	13	485	254	1204.75	1307.33	1468.87	14.4064	176.682	250.372	1	0.111328	-3.16712	0
rna964	-3.39513	TGME49_253925	XM_018781032.1	mRNA	NA	zonadhesin family protein	1	22	12	0	1	1	2.87529	11.9639	17.8767	0	0.364293	0.985716	0.999996	0.0950527	-3.39513	3.83485e-06
rna965	-6.15155	TGME49_253930	XM_018781033.1	mRNA	NA	GCC2 and GCC3 domain-containing protein	1182	3833	2096	40	89	43	3398.59	2084.44	3122.46	44.3274	32.422	42.3858	1	0.0140669	-6.15155	0
rna973	-4.75058	TGME49_254020	XM_002369416.1	mRNA	NA	dynein intermediate chain%2C putative	7	101	63	2	6	0	20.127	54.9252	93.8526	2.21637	2.18576	0	1	0.0371478	-4.75058	5.8649e-11
rna987	-8.93731	TGME49_254160	XM_018781042.1	mRNA	NA	hypothetical protein	632	2582	1173	2	11	2	1817.18	1404.13	1747.45	2.21637	4.00722	1.97143	1	0.00203987	-8.93731	0
rna989	-3.5086	TGME49_254190	XM_018781043.1	mRNA	NA	calcium signaling protein kinase MARK%2C putative	2	37	13	1	3	0	5.75058	20.1211	19.3664	1.10819	1.09288	0	1	0.0878632	-3.5086	4.38419e-08

## Sheet: Shared_DE_genes
Id	log2FC_wtRH_vs_wtPTG	log2FC_k88RH_k88PTG	toxoDBid	transcript_id	gbkey	gene	product
rna6740	3.43601	2.96919	TGME49_311460	XM_002364347.2	mRNA	NA	hypothetical protein
rna6852	3.80419	4.2543	TGME49_312930	XM_002364464.2	mRNA	NA	cystathione gamma lyase%2C putative
rna6911	2.16606	2.03637	TGME49_313440	XM_002364514.1	mRNA	NA	hypothetical protein
rna6992	-1.36375	-2.50909	TGME49_314340	XM_002364593.1	mRNA	NA	Sodium:neurotransmitter symporter family protein
rna7046	1.00313	1.05736	TGME49_314910	XM_002364640.2	mRNA	NA	starch binding domain-containing protein
rna7071	-1.57392	-1.52876	TGME49_315270	XM_002364665.2	mRNA	NA	hypothetical protein
rna7089	-2.25846	-2.57858	TGME49_315450	XM_002364683.1	mRNA	NA	hypothetical protein
rna7122	4.36521	4.26109	TGME49_315740	XM_002364711.2	mRNA	SRS54	SAG-related sequence SRS54
rna7131	-3.63422	-3.70341	TGME49_315830	XM_002364720.2	mRNA	NA	hypothetical protein
rna7136	2.85639	2.10732	TGME49_315900	XM_002364727.2	mRNA	NA	hypothetical protein
rna7144	-4.65467	-3.4845	TGME49_315970	XM_002364734.2	mRNA	NA	hypothetical protein
rna3558	-2.53053	-2.45958	TGME49_256220	XM_002364878.1	mRNA	NA	hypothetical protein
rna3550	-5.96344	-5.02957	TGME49_256800	XM_002364886.1	mRNA	NA	hypothetical protein
rna3519	-3.06168	-2.70051	TGME49_257130	XM_002364919.1	mRNA	NA	zinc finger (CCCH type) motif-containing protein
rna3486	2.67989	2.32797	TGME49_257572	XM_002364950.1	mRNA	NA	hypothetical protein
rna3476	-6.29895	-5.57109	TGME49_257690	XM_002364962.2	mRNA	NA	hypothetical protein
rna3458	-5.42334	-4.96976	TGME49_257970	XM_002364980.1	mRNA	NA	hypothetical protein
rna3426	-5.45796	-4.73847	TGME49_258370	XM_002365010.1	mRNA	ROP28	rhoptry kinase family protein ROP28
rna3394	-1.59093	-1.49928	TGME49_258670	XM_002365040.1	mRNA	NA	hypothetical protein
rna3371	-1.2776	-1.50561	TGME49_258880	XM_002365061.2	mRNA	NA	axonemal dynein light chain p33%2C putative
rna3358	-3.27971	-2.69814	TGME49_259020	XM_002365075.2	mRNA	BAG1	bradyzoite antigen BAG1
rna3292	1.394	1.24167	TGME49_259950	XM_002365137.2	mRNA	NA	carbonate dehydratase%2C eukaryotic-type domain-containing protein
rna3213	4.12185	4.08412	TGME49_261022	XM_002365214.2	mRNA	NA	dynein heavy chain family protein
rna3020	-3.38732	-4.47316	TGME49_263380	XM_002365397.2	mRNA	NA	Dullard family phosphatase domain-containing protein
rna2981	2.17763	1.88627	TGME49_263740	XM_002365433.1	mRNA	NA	ABC transporter transmembrane region domain-containing protein
rna4565	-9.27376	-10.3019	TGME49_268220	XM_002365488.2	mRNA	NA	hypothetical protein
rna4514	-1.55258	-2.4789	TGME49_268800	XM_002365532.2	mRNA	NA	hypothetical protein
rna4376	-2.47676	-2.76086	TGME49_270210	XM_002365656.1	mRNA	NA	kinesin motor domain-containing protein
rna4188	-2.16397	-1.87377	TGME49_272430	XM_002365835.1	mRNA	NA	MAC/Perforin domain-containing protein
rna4158	-1.29552	-1.41174	TGME49_272730	XM_002365864.1	mRNA	NA	hypothetical protein
rna4139	4.71174	3.16501	TGME49_273110	XM_002365882.1	mRNA	SRS30D	SAG-related sequence SRS30D
rna4131	2.63042	2.96422	TGME49_273300	XM_002365891.1	mRNA	NA	hypothetical protein
rna4090	-3.85165	-3.97956	TGME49_273740	XM_002365934.1	mRNA	NA	acetyl-CoA acyltransferase B%2C putative
rna5951	-1.85163	-1.37409	TGME49_223430	XM_002365988.2	mRNA	NA	hypothetical protein
rna5928	-2.13295	-2.1577	TGME49_223660	XM_002366011.2	mRNA	NA	50S ribosomal protein L4%2C putative
rna5828	-3.36933	-2.95968	TGME49_224770	XM_002366110.2	mRNA	SRS40D	SAG-related sequence SRS40D
rna5781	-4.97576	-5.41025	TGME49_225140	XM_002366146.1	mRNA	NA	BT1 family protein
rna5767	-4.13173	-4.18053	TGME49_225290	XM_002366161.2	mRNA	NA	GDA1/CD39 (nucleoside phosphatase) family protein
rna5677	-3.43874	-4.10064	TGME49_226300	XM_002366242.2	mRNA	NA	2%2C4-dienoyl CoA reductase 2%2C peroxisomal family protein
rna1925	-7.99493	-6.97718	TGME49_238970	XM_002366508.1	mRNA	NA	hypothetical protein
rna1973	-2.41772	-2.56401	TGME49_239600	XM_002366558.2	mRNA	ROP23	rhoptry kinase family protein ROP23 (incomplete catalytic triad)
rna2073	3.04932	2.87525	TGME49_240770	XM_002366655.2	mRNA	NA	cytochrome b5 family heme/steroid binding domain-containing protein
rna8328	-7.01258	-7.88354	TGME49_242110	XM_002366710.2	mRNA	ROP38	rhoptry kinase family protein ROP38
rna8325	-1.90842	-2.38932	TGME49_322010	XM_002366713.2	mRNA	NA	myosin-light-chain kinase
rna2167	-3.10618	-2.41055	TGME49_242750	XM_002366754.1	mRNA	NA	hypothetical protein
rna2213	-3.2334	-3.27842	TGME49_243382	XM_002366796.2	mRNA	NA	hypothetical protein
rna2223	-5.43614	-4.83701	TGME49_243470	XM_002366805.1	mRNA	NA	hypothetical protein
rna2244	-1.9782	-2.13596	TGME49_243680	XM_002366826.2	mRNA	NA	dihydrodipicolinate reductase
rna2248	-4.05414	-3.7135	TGME49_243720	XM_002366830.2	mRNA	PEX11	peroxisomal biogenesis factor PEX11
rna2296	-2.5822	-2.67151	TGME49_244260	XM_002366874.1	mRNA	NA	hypothetical protein
rna2312	-2.53152	-2.62926	TGME49_244412	XM_002366889.2	mRNA	NA	hypothetical protein
rna7649	2.16523	2.52243	TGME49_245432	XM_002366932.2	mRNA	NA	hypothetical protein
rna7797	-4.08081	-4.30101	TGME49_247400	XM_002367066.2	mRNA	NA	hypothetical protein
rna7876	-2.81011	-2.42683	TGME49_248430	XM_002367149.2	mRNA	NA	hypothetical protein
rna7893	-3.50081	-3.83854	TGME49_248590	XM_002367164.1	mRNA	NA	hypothetical protein
rna7986	-1.57685	-1.25622	TGME49_249600	XM_002367252.2	mRNA	NA	hypothetical protein
rna8013	-2.28504	-2.1721	TGME49_249840	XM_002367275.1	mRNA	NA	dynein heavy chain 2%2C putative
rna8018	-1.38445	-1.07612	TGME49_249890	XM_002367280.2	mRNA	NA	hypothetical protein
rna2845	-3.92702	-3.13949	TGME49_201690	XM_002367424.2	mRNA	NA	BT1 family protein
rna2827	-4.53071	-5.04591	TGME49_201850	XM_002367440.2	mRNA	NA	WD domain%2C G-beta repeat-containing protein
rna2819	-5.00225	-4.77738	TGME49_202020	XM_002367447.2	mRNA	NA	DnAK-TPR
rna2806	-5.03047	-5.70627	TGME49_202140	XM_002367459.1	mRNA	NA	enoyl-CoA hydratase/isomerase family protein
rna2803	-1.68794	-1.67708	TGME49_202180	XM_002367463.2	mRNA	NA	hypothetical protein
rna2775	-2.36981	-2.25579	TGME49_202430	XM_002367487.2	mRNA	NA	hypothetical protein
rna2719	-1.94462	-2.38451	TGME49_202970	XM_002367538.2	mRNA	NA	hypothetical protein
rna2688	-2.8508	-2.67492	TGME49_203290	XM_002367570.2	mRNA	NA	hypothetical protein
rna2660	-2.19841	-1.96133	TGME49_203570	XM_002367598.2	mRNA	NA	acyltransferase domain-containing protein
rna2645	-3.6528	-3.65305	TGME49_203720	XM_002367613.2	mRNA	NA	vitamin k epoxide reductase family protein
rna2637	-1.4795	-1.2848	TGME49_203790	XM_002367620.2	mRNA	NA	hypothetical protein
rna2614	-2.56952	-2.50231	TGME49_204010	XM_002367642.2	mRNA	NA	hypothetical protein
rna2586	-2.29121	-2.29076	TGME49_204360	XM_002367667.2	mRNA	SUB4	subtilisin SUB4
rna2579	-1.90802	-2.14976	TGME49_204420	XM_002367673.2	mRNA	OWP1	oocyst wall protein OWP1
rna2572	2.93788	2.40606	TGME49_204500	XM_002367681.2	mRNA	NA	hypothetical protein
rna2557	-2.35823	-2.47392	TGME49_205050	XM_002367696.2	mRNA	NA	hypothetical protein
rna2509	-3.51905	-2.92814	TGME49_205520	XM_002367742.2	mRNA	NA	hypothetical protein
rna2501	-4.62609	-4.16897	TGME49_205590	XM_002367749.2	mRNA	NA	hypothetical protein
rna3646	2.2277	2.22887	TGME49_229140	XM_002367817.1	mRNA	NA	MaoC family domain-containing protein
rna3664	-3.04831	-2.54801	TGME49_229320	XM_002367835.1	mRNA	NA	Cof family hydrolase subfamily protein
rna3789	-1.38246	-1.65521	TGME49_230980	XM_002367958.1	mRNA	NA	myosin I
rna3812	1.48141	1.4071	TGME49_231180	XM_002367978.2	mRNA	NA	hypothetical protein
rna3860	-1.4664	-1.32854	TGME49_231950	XM_002368025.1	mRNA	NA	hypothetical protein
rna4005	1.31443	1.3751	TGME49_233460	XM_002368164.2	mRNA	SRS29B	SAG-related sequence SRS29B
rna4043	-2.48981	-2.8432	TGME49_233950	XM_002368201.1	mRNA	NA	hypothetical protein
rna5096	-2.40239	-2.52582	TGME49_290000	XM_002368384.2	mRNA	NA	hypothetical protein
rna5158	-3.70329	-3.23758	TGME49_290970	XM_002368440.1	mRNA	NA	8-amino-7-oxononanoate synthase
rna5166	-7.71527	-6.61684	TGME49_291040	XM_002368447.2	mRNA	LDH2	lactate dehydrogenase LDH2
rna5168	-3.57464	-3.43031	TGME49_291070	XM_002368450.2	mRNA	NA	hypothetical protein
rna5173	-3.01554	-2.42354	TGME49_291130	XM_002368456.2	mRNA	NA	hypothetical protein
rna5183	-5.77973	-4.88538	TGME49_291340	XM_002368467.1	mRNA	NA	hypothetical protein
rna5241	4.83812	3.82202	TGME49_292280	XM_002368528.1	mRNA	SRS36D	SAG-related sequence SRS36D
rna4731	-5.32427	-4.30333	TGME49_266770	XM_002368715.2	mRNA	NA	cpw-wpc domain-containing protein
rna4714	2.32001	2.2358	TGME49_266950	XM_002368733.2	mRNA	NA	protein kinase%2C putative
rna6009	2.67592	2.74039	TGME49_234370	XM_002368836.2	mRNA	SRS42	SAG-related sequence SRS42
rna6044	2.16806	2.11997	TGME49_234930	XM_002368867.2	mRNA	SRS43	SAG-related sequence SRS43
rna6085	-2.83252	-2.18046	TGME49_235580	XM_002368912.1	mRNA	NA	hypothetical protein
rna6090	-1.16839	-1.51013	TGME49_235630	XM_002368917.2	mRNA	NA	hypothetical protein
rna6096	1.75549	1.7715	TGME49_235680	XM_002368922.2	mRNA	NA	peptidase M16 inactive domain-containing protein
rna6185	-1.30083	-1.12843	TGME49_236990	XM_002369010.1	mRNA	NA	beta-ketoacyl synthase%2C N-terminal domain-containing protein
rna6192	-4.88298	-5.36396	TGME49_237070	XM_002369018.1	mRNA	NA	hypothetical protein
rna1834	-1.09975	-1.89545	TGME49_283840	XM_002369092.1	mRNA	NA	GATA zinc finger domain-containing protein
rna1818	-2.00522	-2.36157	TGME49_284310	XM_002369108.2	mRNA	NA	hypothetical protein
rna1779	-4.68109	-4.05136	TGME49_285410	XM_002369148.1	mRNA	NA	calmodulin-binding carboxy-terminal kinesin-like family protein%2C putative
rna1776	4.79658	4.62829	TGME49_285470	XM_002369154.1	mRNA	NA	patched family protein
rna1644	-1.76945	-1.62867	TGME49_287240	XM_002369279.2	mRNA	NA	hypothetical protein
rna877	-4.23988	-4.43692	TGME49_252640	XM_002369321.2	mRNA	NA	P-type ATPase PMA1
rna907	-5.548	-5.04452	TGME49_253330	XM_002369349.2	mRNA	NA	Rhoptry kinase family protein%2C truncated (incomplete catalytic triad)
rna932	-2.42403	-1.89766	TGME49_253580	XM_002369373.1	mRNA	NA	CMGC kinase%2C CDK family
rna940	-1.09495	-1.00466	TGME49_253690	XM_002369384.1	mRNA	NA	hypothetical protein
rna973	-4.50525	-4.75058	TGME49_254020	XM_002369416.1	mRNA	NA	dynein intermediate chain%2C putative
rna1002	-3.53338	-4.04695	TGME49_254320	XM_002369445.2	mRNA	NA	hypothetical protein
rna1031	3.06479	3.29912	TGME49_254590	XM_002369472.1	mRNA	NA	hypothetical protein
rna1067	1.32985	1.80034	TGME49_254890	XM_002369502.2	mRNA	NA	hypothetical protein
rna1075	-1.79663	-1.4551	TGME49_254960	XM_002369509.2	mRNA	NA	hypothetical protein
rna260	-1.38123	-1.60207	TGME49_207470	XM_002369520.1	mRNA	NA	hypothetical protein
rna268	-3.99808	-4.68159	TGME49_207650	XM_002369528.2	mRNA	NA	OTU family cysteine protease
rna277	1.92722	1.81247	TGME49_207750	XM_002369538.2	mRNA	NA	hypothetical protein
rna432	-3.65911	-4.26859	TGME49_209755	XM_002369684.2	mRNA	NA	hypothetical protein
rna1249	-1.42819	-1.25461	TGME49_318750	XM_002369772.2	mRNA	NA	deoxyribose-phosphate aldolase
rna1167	-4.68372	-4.29315	TGME49_320190	XM_002369845.2	mRNA	SRS16B	SAG-related sequence SRS16B
rna1166	1.21531	1.45753	TGME49_320200	XM_002369846.2	mRNA	SRS16A	SAG-related sequence SRS16A
rna579	-6.63146	-6.36263	TGME49_221840	XM_002369962.2	mRNA	NA	hypothetical protein
rna606	2.43388	2.83445	TGME49_222070	XM_002369985.2	mRNA	NA	elongation factor Tu GTP binding domain-containing protein
rna646	-2.41636	-2.47222	TGME49_222420	XM_002370020.2	mRNA	NA	hypothetical protein
rna40	-4.73476	-4.1905	TGME49_293420	XM_002370103.1	mRNA	NA	transporter%2C major facilitator family protein
rna75	-2.25914	-2.00631	TGME49_293780	XM_002370138.2	mRNA	NA	hypothetical protein
rna76	-3.13099	-2.75473	TGME49_293790	XM_002370139.2	mRNA	NA	hypothetical protein
rna120	-2.77245	-2.87951	TGME49_294400	XM_002370178.2	mRNA	NA	hypothetical protein
rna157	-5.58306	-5.41344	TGME49_294820	XM_002370210.1	mRNA	NA	type I fatty acid synthase%2C putative
rna176	-4.18715	-3.93302	TGME49_295015	XM_002370230.2	mRNA	NA	patched family protein
rna5322	-1.02241	-1.16326	TGME49_305120	XM_002370265.2	mRNA	NA	transporter%2C solute:sodium symporter (SSS) family protein
rna5325	-2.55465	-2.14922	TGME49_305150	XM_002370268.1	mRNA	NA	tetratricopeptide repeat-containing protein
rna5371	4.90283	4.44568	TGME49_305790	XM_002370310.1	mRNA	NA	hypothetical protein
rna8300	-2.36147	-1.8955	TGME49_276960	XM_002370402.1	mRNA	NA	tetratricopeptide repeat-containing protein
rna8298	2.08288	1.29765	TGME49_276980	XM_002370404.2	mRNA	NA	hypothetical protein
rna8230	-5.22877	-5.16609	TGME49_278080	XM_002370470.2	mRNA	NA	Toxoplasma gondii family A protein
rna8202	3.03926	3.03765	TGME49_278370	XM_002370499.2	mRNA	NA	Toxoplasma gondii family A protein
rna7543	-4.79798	-5.6081	TGME49_218470	XM_002370591.2	mRNA	NA	protein disulfide-isomerase%2C putative
rna7525	-4.02019	-3.51893	TGME49_218750	XM_002370608.2	mRNA	NA	hypothetical protein
rna7511	-2.97124	-2.56259	TGME49_218890	XM_002370622.2	mRNA	NA	hypothetical protein
rna7507	-6.78865	-7.20179	TGME49_218930	XM_002370626.2	mRNA	NA	BTB/POZ domain-containing protein
rna6360	1.86849	1.93483	TGME49_215360	XM_002370814.2	mRNA	NA	hypothetical protein
rna6393	1.86322	1.86299	TGME49_215680	XM_002370846.2	mRNA	SRS18	SAG-related sequence SRS18
rna6401	-3.18081	-3.35537	TGME49_215785	XM_002370856.2	mRNA	ROP2A	rhoptry protein ROP2A
rna7312	-6.55593	-6.11011	TGME49_216140	XM_002370883.2	mRNA	NA	tetratricopeptide repeat-containing protein
rna7309	-4.14275	-3.34391	TGME49_216160	XM_002370885.1	mRNA	NA	hypothetical protein
rna7222	2.13748	2.07335	TGME49_217020	XM_002370969.2	mRNA	NA	ATPase%2C AFG1 family protein
rna1564	-1.38658	-1.42863	TGME49_213067	XM_002371015.2	mRNA	NA	hypothetical protein
rna1610	-2.66782	-2.37811	TGME49_213700	XM_002371066.2	mRNA	NA	hypothetical protein
rna1630	-1.54638	-1.18784	TGME49_213880	XM_002371084.1	mRNA	NA	hypothetical protein
rna701	-1.60739	-1.35211	TGME49_297150	XM_002371104.2	mRNA	NA	MORN repeat-containing protein
rna1365	-2.15397	-1.89248	TGME49_211000	XM_002371204.2	mRNA	NA	hypothetical protein
rna7592	-4.74126	-4.05054	TGME49_217490	XM_002371275.2	mRNA	NA	hypothetical protein
rna7636	-2.36168	-2.26138	TGME49_217860	XM_002371312.2	mRNA	NA	hypothetical protein
rna2883	3.40843	4.43965	TGME49_281460	XM_002371334.2	mRNA	NA	hypothetical protein
rna2909	-1.1851	-1.57242	TGME49_281930	XM_002371361.2	mRNA	SRS39	SAG-related sequence SRS39
rna2936	-5.46815	-4.66652	TGME49_282230	XM_002371388.2	mRNA	NA	sulfate adenylyltransferase/adenylylsulfate kinase
rna2412	3.38923	3.48847	TGME49_280400	XM_002371393.2	mRNA	NA	hypothetical protein
rna2401	1.46472	1.40364	TGME49_280490	XM_002371402.2	mRNA	NA	U-box domain-containing protein
rna2400	-1.98222	-1.82869	TGME49_280500	XM_002371403.1	mRNA	NA	inorganic anion transporter%2C sulfate permease (SulP) family protein
rna2392	-8.68685	-7.81819	TGME49_280570	XM_002371410.2	mRNA	SRS35A	SAG-related sequence SRS35A
rna231	-2.76495	-2.47897	TGME49_295430	XM_002371451.2	mRNA	NA	hypothetical protein
rna192	-4.79989	-4.94554	TGME49_296020	XM_002371490.1	mRNA	NA	hypothetical protein
rna1488	-4.93487	-4.98345	TGME49_220340	XM_002371518.2	mRNA	NA	hypothetical protein
rna1514	-2.31471	-2.19124	TGME49_220585	XM_002371541.2	mRNA	NA	hypothetical protein
rna794	-7.92024	-7.67735	TGME49_276200	XM_002371585.2	mRNA	NA	hypothetical protein
rna791	3.1453	3.22731	TGME49_276230	XM_002371588.2	mRNA	NA	Toxoplasma gondii family B protein
rna1406	-2.5507	-2.37662	TGME49_301210	XM_002371602.2	mRNA	NA	NAD(P) transhydrogenase subunit beta%2C putative
rna1436	1.57017	1.20107	TGME49_301690	XM_002371630.2	mRNA	NA	hypothetical protein
rna1107	-5.79794	-3.71272	TGME49_298960	XM_002371723.2	mRNA	NA	Toxoplasma gondii family C protein
rna5260	-2.25587	-2.16955	TGME49_210450	XM_002371816.2	mRNA	NA	hypothetical protein
rna6458	-3.08781	-3.10248	TGME49_307030	XM_002371835.2	mRNA	PNP	Purine nucleoside phosphorylase
rna6419	2.16922	1.73889	TGME49_275470	XM_002371901.2	mRNA	GRA15	dense granule protein GRA15
rna4582	-2.08816	-2.32603	TGME49_200240	XM_002371905.1	mRNA	MIC17B	microneme protein MIC17B
rna4591	1.28603	1.23289	TGME49_200320	XM_002371913.1	mRNA	HXGPRT	hypoxanthine-xanthine-guanine phosphoribosyl transferase HXGPRT
rna6437	-4.00118	-2.86268	TGME49_207130	XM_002371957.2	mRNA	SRS49A	SAG-related sequence SRS49A
rna6438	2.11921	2.67276	TGME49_207140	XM_002371958.2	mRNA	SRS49B	SAG-related sequence SRS49B
rna6439	-4.6846	-4.68028	TGME49_207150	XM_002371959.1	mRNA	SRS49C	SAG-related sequence SRS49C
rna6444	-7.2997	-5.66919	TGME49_207210	XM_002371965.1	mRNA	NA	hypothetical protein
rna4608	1.33793	1.43634	TGME49_274290	XM_002371970.1	mRNA	NA	Toxoplasma gondii family B protein
rna1439	-6.41019	-6.08429	TGME49_237800	XM_002371972.2	mRNA	NA	dense granule protein GRA11
rna1440	-4.67539	-5.96713	TGME49_237810	XM_002371973.2	mRNA	NA	hypothetical protein
rna8316	-6.70532	-7.65338	TGME49_200130	XM_002372006.1	mRNA	NA	Toxoplasma gondii family C protein
rna5459	-7.37105	-6.50784	TGME49_200700	XM_002372016.2	mRNA	NA	Toxoplasma gondii family C protein
rna6448	-7.48658	-7.70644	TGME49_301890	XM_002372024.2	mRNA	NA	Toxoplasma gondii family B protein
rna2363	2.78353	3.93775	TGME49_292600	XM_002372048.2	mRNA	NA	hypothetical protein
rna4588	-1.16283	-1.34381	TGME49_200295	XM_018779149.1	mRNA	NA	hypothetical protein
rna4589	-4.24323	-4.30062	TGME49_200300	XM_018779150.1	mRNA	NA	hypothetical protein
rna2818	-5.99252	-6.15198	TGME49_202025	XM_018779181.1	mRNA	NA	hypothetical protein
rna2794	1.95804	2.13197	TGME49_202255	XM_018779198.1	mRNA	NA	hypothetical protein
rna2792	-2.49527	-2.39005	TGME49_202280	XM_018779199.1	mRNA	NA	WD domain%2C G-beta repeat-containing protein
rna2704	-8.15763	-7.17528	TGME49_203110	XM_018779238.1	mRNA	NA	citrate synthase%2C putative
rna2702	-5.17709	-4.20164	TGME49_203135	XM_018779240.1	mRNA	NA	dynein heavy chain family protein
rna2639	-2.20252	-2.89612	TGME49_203770	XM_018779270.1	mRNA	NA	hypothetical protein
rna2632	1.3045	1.44624	TGME49_203830	XM_018779274.1	mRNA	NA	FHA domain-containing protein
rna2536	-4.23807	-4.51027	TGME49_205265	XM_018779325.1	mRNA	NA	transporter%2C cation channel family protein
rna2518	-7.4579	-8.70388	TGME49_205430	XM_018779335.1	mRNA	NA	isovaleryl-CoA dehydrogenase
rna2458	-2.13803	-2.33241	TGME49_206550	XM_018779363.1	mRNA	NA	hypothetical protein
rna245	-7.93499	-6.74473	TGME49_207350	XM_018779385.1	mRNA	NA	hypothetical protein
rna254	-3.72867	-3.66985	TGME49_207410	XM_018779391.1	mRNA	NA	tetratricopeptide repeat-containing protein
rna261	-1.24777	-1.36679	TGME49_207480	XM_018779393.1	mRNA	NA	GCC2 and GCC3 domain-containing protein
rna269	-4.98956	-4.68194	TGME49_207665	XM_018779394.1	mRNA	NA	kinesin motor domain-containing protein
rna287	-3.50209	-3.18776	TGME49_207865	XM_018779398.1	mRNA	NA	GCC2 and GCC3 domain-containing protein
rna288	-4.86036	-4.29215	TGME49_207875	XM_018779399.1	mRNA	NA	GCC2 and GCC3 domain-containing protein
rna289	-3.02238	-2.63897	TGME49_207880	XM_018779400.1	mRNA	NA	hypothetical protein
rna355	2.58757	2.93233	TGME49_208850	XM_018779436.1	mRNA	SRS11	SAG-related sequence SRS11
rna5257	-3.31516	-3.41023	TGME49_210478	XM_018779506.1	mRNA	NA	hypothetical protein
rna5256	-4.21022	-4.4428	TGME49_210482	XM_018779507.1	mRNA	NA	hypothetical protein
rna5254	-5.66421	-4.8534	TGME49_210600	XM_018779509.1	mRNA	NA	KRUF family protein
rna1391	-2.67719	-2.79594	TGME49_210682	XM_018779511.1	mRNA	NA	hypothetical protein
rna1348	-5.01519	-5.36182	TGME49_211270	XM_018779531.1	mRNA	NA	sushi domain (scr repeat) domain-containing protein
rna5963	-2.77958	-2.5602	TGME49_212275	XM_018779569.1	mRNA	NA	hypothetical protein
rna8853	-4.7082	-5.53111	TGME49_212710	XM_018779571.1	mRNA	NA	phenylalanine-4-hydroxylase
rna8852	-1.03762	-1.05067	TGME49_212725	XM_018779572.1	mRNA	NA	hypothetical protein
rna1537	-2.31126	-2.005	TGME49_212810	XM_018779576.1	mRNA	NA	hypothetical protein
rna1553	-3.35961	-2.89747	TGME49_212970	XM_018779584.1	mRNA	NA	protein kinase (incomplete catalytic triad)
rna1589	-4.99507	-4.99014	TGME49_213460	XM_018779606.1	mRNA	NA	hypothetical protein
rna1590	-3.61955	-3.72106	TGME49_213480	XM_018779607.1	mRNA	NA	hypothetical protein
rna1627	-2.22249	-2.62168	TGME49_213850	XM_018779624.1	mRNA	NA	MORN repeat-containing protein
rna6289	3.61071	3.52949	TGME49_214580	XM_018779655.1	mRNA	NA	tetratricopeptide repeat-containing protein
rna6395	1.11138	1.35563	TGME49_215700	XM_018779699.1	mRNA	NA	phosphatidylinositol 3- and 4-kinase
rna7296	-5.5296	-5.57663	TGME49_216280	XM_018779724.1	mRNA	NA	adenylate and guanylate cyclase catalytic domain-containing protein
rna7294	5.30489	5.34246	TGME49_216290	XM_018779726.1	mRNA	NA	hypothetical protein
rna7293	4.67064	4.89514	TGME49_216335	XM_018779727.1	mRNA	NA	hypothetical protein
rna7262	-1.84176	-2.19747	TGME49_216640	XM_018779743.1	mRNA	NA	GHMP kinase%2C putative
rna7258	2.54787	2.66089	TGME49_216680	XM_018779744.1	mRNA	NA	ankyrin repeat-containing protein
rna7256	-4.08453	-3.78054	TGME49_216710	XM_018779745.1	mRNA	NA	transporter%2C major facilitator family protein
rna7250	1.09022	1.09192	TGME49_216770	XM_018779749.1	mRNA	NA	hypothetical protein
rna7215	1.57333	1.36668	TGME49_217182	XM_018779764.1	mRNA	NA	RNA-dependent RNA polymerase RDP
rna7584	-2.92774	-3.43669	TGME49_217410	XM_018779766.1	mRNA	NA	hypothetical protein
rna7585	-5.5069	-5.78082	TGME49_217420	XM_018779767.1	mRNA	NA	hypothetical protein
rna7643	2.11759	1.37289	TGME49_217915	XM_018779793.1	mRNA	NA	hypothetical protein
rna7572	-4.07676	-3.95572	TGME49_218192	XM_018779801.1	mRNA	NA	hypothetical protein
rna7557	-3.58936	-3.74326	TGME49_218340	XM_018779810.1	mRNA	NA	hypothetical protein
rna7509	-1.35746	-1.14309	TGME49_218910	XM_018779824.1	mRNA	NA	hypothetical protein
rna7485	-5.12018	-4.58669	TGME49_219218	XM_018779837.1	mRNA	NA	hypothetical protein
rna7484	-4.5979	-4.76156	TGME49_219222	XM_018779838.1	mRNA	NA	hypothetical protein
rna7473	-3.30093	-2.82765	TGME49_219370	XM_018779842.1	mRNA	NA	hypothetical protein
rna7431	-3.43767	-3.16514	TGME49_219828	XM_018779860.1	mRNA	NA	HMG (high mobility group) box domain-containing protein
rna1456	4.19253	5.90509	TGME49_220060	XM_018779866.1	mRNA	NA	hypothetical protein
rna1457	-2.68	-4.90996	TGME49_220070	XM_018779867.1	mRNA	NA	hypothetical protein
rna1458	-3.54228	-3.36444	TGME49_220080	XM_018779868.1	mRNA	NA	Toxoplasma gondii family C protein
rna1483	-1.59698	-2.02924	TGME49_220290	XM_018779881.1	mRNA	NA	hypothetical protein
rna1500	-2.6004	-2.91483	TGME49_220460	XM_018779887.1	mRNA	NA	SNF7 family protein
rna1520	-3.52056	-3.56504	TGME49_220650	XM_018779897.1	mRNA	NA	hypothetical protein
rna520	-2.31988	-1.80414	TGME49_221220	XM_018779906.1	mRNA	NA	hypothetical protein
rna531	-4.26617	-3.36265	TGME49_221310	XM_018779911.1	mRNA	NA	aminopeptidase N protein
rna637	-4.45508	-3.81069	TGME49_222340	XM_018779965.1	mRNA	NA	NOL1/NOP2/sun family protein
rna665	-3.03225	-3.2369	TGME49_222940	XM_018779979.1	mRNA	NA	hypothetical protein
rna5947	-2.27092	-2.03533	TGME49_223480	XM_018780002.1	mRNA	NA	sushi domain (scr repeat) domain-containing protein
rna5906	-3.83487	-3.45784	TGME49_223900	XM_018780025.1	mRNA	NA	hypothetical protein
rna5879	-5.46017	-5.74242	TGME49_224170	XM_018780035.1	mRNA	SRS60A	SAG-related sequence SRS60A
rna5878	-2.84385	-2.45249	TGME49_224180	XM_018780036.1	mRNA	NA	hypothetical protein
rna5834	-1.80951	-1.46568	TGME49_224710	XM_018780061.1	mRNA	NA	hypothetical protein
rna5809	-7.67731	-7.24832	TGME49_224932	XM_018780072.1	mRNA	NA	hypothetical protein
rna5789	-5.90663	-6.62419	TGME49_225098	XM_018780082.1	mRNA	NA	hypothetical protein
rna5788	-6.95397	-7.27604	TGME49_225102	XM_018780083.1	mRNA	NA	hypothetical protein
rna5787	-3.66259	-3.73519	TGME49_225105	XM_018780084.1	mRNA	NA	hypothetical protein
rna5754	-4.94795	-4.78892	TGME49_225413	XM_018780102.1	mRNA	NA	hypothetical protein
rna5655	-2.12111	-2.35762	TGME49_226515	XM_018780138.1	mRNA	NA	hypothetical protein
rna5630	-2.61202	-2.03392	TGME49_226755	XM_018780148.1	mRNA	NA	35-cyclic nucleotide phosphodiesterase domain-containing protein
rna5606	-1.26087	-1.49647	TGME49_226985	XM_018780157.1	mRNA	NA	hypothetical protein
rna5505	-3.24664	-2.76171	TGME49_228220	XM_018780200.1	mRNA	NA	MYND finger domain-containing protein
rna3747	-2.36921	-2.95599	TGME49_230470	XM_018780256.1	mRNA	NA	rhoptry kinase family protein ROP46%2C putative
rna3782	-2.58675	-2.00138	TGME49_230905	XM_018780276.1	mRNA	NA	hydrolase%2C alpha/beta fold family protein
rna3839	1.42387	1.10993	TGME49_231625	XM_018780302.1	mRNA	NA	hypothetical protein
rna3867	-2.90996	-3.17693	TGME49_231994	XM_018780312.1	mRNA	NA	hypothetical protein
rna3959	1.67888	1.65365	TGME49_233000	XM_018780346.1	mRNA	NA	KOW motif domain-containing protein
rna3981	-1.66336	-1.56372	TGME49_233210	XM_018780353.1	mRNA	NA	hypothetical protein
rna4024	-7.30729	-7.86835	TGME49_233770	XM_018780372.1	mRNA	NA	calcium-translocating P-type ATPase%2C PMCA-type protein
rna6011	3.0093	2.93471	TGME49_234380	XM_018780398.1	mRNA	NA	hypothetical protein
rna6050	-1.00706	-1.25937	TGME49_235000	XM_018780412.1	mRNA	NA	phosphorylase family protein
rna6060	-4.72868	-3.32689	TGME49_235187	XM_018780420.1	mRNA	NA	hypothetical protein
rna6061	-4.48818	-6.43932	TGME49_235190	XM_018780421.1	mRNA	NA	hypothetical protein
rna6069	-3.82632	-3.77371	TGME49_235390	XM_018780427.1	mRNA	NA	PAN domain-containing protein
rna6110	2.20626	1.99702	TGME49_235920	XM_018780446.1	mRNA	NA	dynein%2C axonemal%2C heavy chain 2 family protein
rna6162	-3.1197	-2.94832	TGME49_236670	XM_018780468.1	mRNA	NA	hypothetical protein
rna6202	-4.45008	-4.26469	TGME49_237170	XM_018780486.1	mRNA	NA	hypothetical protein
rna6218	-2.57591	-3.02345	TGME49_237450	XM_018780494.1	mRNA	NA	hypothetical protein
rna1876	-7.11791	-5.29596	TGME49_238060	XM_018780516.1	mRNA	NA	EF hand domain-containing protein
rna1884	1.44863	1.4662	TGME49_238140	XM_018780520.1	mRNA	NA	hypothetical protein
rna1891	-6.253	-6.98953	TGME49_238200	XM_018780523.1	mRNA	NA	alpha/beta hydrolase fold domain-containing protein
rna1960	-2.30983	-2.13076	TGME49_239475	XM_018780555.1	mRNA	NA	hypothetical protein
rna2024	-1.55779	-4.59607	TGME49_240290	XM_018780587.1	mRNA	NA	hypothetical protein
rna2056	-3.68551	-3.48861	TGME49_240580	XM_018780608.1	mRNA	NA	hypothetical protein
rna2072	3.21499	2.81648	TGME49_240755	XM_018780614.1	mRNA	NA	hypothetical protein
rna2098	-2.78517	-2.93375	TGME49_241130	XM_018780620.1	mRNA	NA	hypothetical protein
rna2130	-6.0359	-5.27785	TGME49_242100	XM_018780637.1	mRNA	NA	hypothetical protein
rna2208	-1.94637	-1.90135	TGME49_243350	XM_018780670.1	mRNA	NA	gamma-glutamyl hydrolase
rna2226	-3.19279	-2.72354	TGME49_243500	XM_018780677.1	mRNA	NA	CAM kinase%2C SNF1/AMK1 family ToxPK1
rna2241	-1.50752	-1.81243	TGME49_243635	XM_018780683.1	mRNA	NA	hypothetical protein
rna2303	-1.92017	-1.92951	TGME49_244335	XM_018780711.1	mRNA	NA	hypothetical protein
rna2310	-2.47005	-2.83371	TGME49_244406	XM_018780715.1	mRNA	NA	cysteine dioxygenase type i protein
rna2311	-2.57695	-2.76104	TGME49_244408	XM_018780716.1	mRNA	NA	hypothetical protein
rna2343	3.53808	3.51943	TGME49_244700	XM_018780726.1	mRNA	NA	NAD(+)/NADH kinase domain-containing protein
rna2344	4.93668	4.8976	TGME49_244710	XM_018780727.1	mRNA	NA	hypothetical protein
rna2351	-6.68195	-6.84093	TGME49_244850	XM_018780734.1	mRNA	NA	GMC oxidoreductase
rna7662	-6.08546	-6.20899	TGME49_245530	XM_018780750.1	mRNA	NA	hypothetical protein
rna7684	-3.20999	-2.32371	TGME49_245746	XM_018780759.1	mRNA	NA	hypothetical protein
rna7685	-1.805	-2.68774	TGME49_245748	XM_018780760.1	mRNA	NA	hypothetical protein
rna7688	-2.01662	-2.14163	TGME49_245770	XM_018780762.1	mRNA	NA	hypothetical protein
rna7753	-2.32775	-2.06701	TGME49_246760	XM_018780797.1	mRNA	NA	hypothetical protein
rna7768	-3.28511	-2.79499	TGME49_246995	XM_018780806.1	mRNA	NA	hypothetical protein
rna7851	-1.73289	-1.54542	TGME49_248170	XM_018780850.1	mRNA	NA	hypothetical protein
rna7857	-4.11992	-3.9122	TGME49_248240	XM_018780853.1	mRNA	NA	leucine rich repeat-containing protein
rna7875	-3.13401	-4.15092	TGME49_248425	XM_018780861.1	mRNA	NA	hypothetical protein
rna7881	-1.23321	-1.2868	TGME49_248470	XM_018780864.1	mRNA	SUB6	subtilisin SUB6
rna7925	-1.25604	-1.44892	TGME49_248900	XM_018780882.1	mRNA	NA	hypothetical protein
rna8076	-1.16105	-1.57055	TGME49_251170	XM_018780945.1	mRNA	NA	KRUF family protein
rna8077	-1.70931	-2.2248	TGME49_251180	XM_018780946.1	mRNA	NA	KRUF family protein
rna863	-1.73191	-2.368	TGME49_252395	XM_018780984.1	mRNA	NA	hypothetical protein
rna942	-3.44036	-3.16712	TGME49_253710	XM_018781019.1	mRNA	NA	hypothetical protein
rna965	-5.69246	-6.15155	TGME49_253930	XM_018781033.1	mRNA	NA	GCC2 and GCC3 domain-containing protein
rna987	-7.2983	-8.93731	TGME49_254160	XM_018781042.1	mRNA	NA	hypothetical protein
rna989	-3.77147	-3.5086	TGME49_254190	XM_018781043.1	mRNA	NA	calcium signaling protein kinase MARK%2C putative
rna1055	-2.79076	-3.04352	TGME49_254790	XM_018781078.1	mRNA	NA	hypothetical protein
rna1061	-2.08213	-2.19109	TGME49_254840	XM_018781081.1	mRNA	NA	tetratricopeptide repeat-containing protein
rna3597	-1.6818	-1.59789	TGME49_255635	XM_018781103.1	mRNA	NA	hypothetical protein
rna3590	-2.47954	-1.89372	TGME49_255710	XM_018781105.1	mRNA	NA	ULK kinase
rna3557	-3.19045	-3.44927	TGME49_256650	XM_018781116.1	mRNA	NA	hypothetical protein
rna3556	-3.17325	-3.36648	TGME49_256700	XM_018781117.1	mRNA	NA	hypothetical protein
rna3532	4.29491	3.61907	TGME49_257000	XM_018781128.1	mRNA	NA	hypothetical protein
rna3531	2.6938	2.84597	TGME49_257010	XM_018781129.1	mRNA	NA	sporozoite developmental protein
rna3513	2.8453	2.86223	TGME49_257290	XM_018781135.1	mRNA	NA	RNA 2-phosphotransferase%2C Tpt1/KptA family protein
rna3507	-3.02296	-3.25132	TGME49_257360	XM_018781137.1	mRNA	NA	hypothetical protein
rna3487	2.26003	2.55785	TGME49_257568	XM_018781141.1	mRNA	NA	hypothetical protein
rna3479	-4.11253	-3.79547	TGME49_257670	XM_018781147.1	mRNA	NA	hypothetical protein
rna3473	-5.71346	-4.79186	TGME49_257720	XM_018781150.1	mRNA	NA	proton ATPase%2C putative
rna3463	-6.78844	-6.31221	TGME49_257810	XM_018781156.1	mRNA	NA	hypothetical protein
rna3462	-7.49349	-8.24811	TGME49_257910	XM_018781157.1	mRNA	NA	hypothetical protein
rna3460	-2.18118	-2.88911	TGME49_257945	XM_018781159.1	mRNA	NA	35-cyclic nucleotide phosphodiesterase domain-containing protein
rna3432	-6.3665	-6.17157	TGME49_258220	XM_018781170.1	mRNA	NA	hypothetical protein
rna3413	-4.81034	-4.86582	TGME49_258508	XM_018781180.1	mRNA	NA	35-cyclic nucleotide phosphodiesterase domain-containing protein
rna3349	3.87444	3.70699	TGME49_259115	XM_018781203.1	mRNA	NA	ABC1 family protein
rna3311	2.35765	1.55867	TGME49_259670	XM_018781215.1	mRNA	NA	von Willebrand factor type A domain-containing protein
rna3246	-5.72404	-5.5552	TGME49_260480	XM_018781236.1	mRNA	NA	leucine rich repeat-containing protein
rna3241	-4.23857	-3.98397	TGME49_260530	XM_018781239.1	mRNA	NA	Sel1 repeat-containing protein
rna3222	2.39696	2.63267	TGME49_260830	XM_018781250.1	mRNA	NA	hypothetical protein
rna3214	-3.87086	-3.03105	TGME49_261018	XM_018781252.1	mRNA	NA	kelch repeat-containing protein
rna3170	-2.93762	-2.78035	TGME49_261650	XM_018781268.1	mRNA	NA	hypothetical protein
rna3106	2.23593	3.37808	TGME49_262590	XM_018781290.1	mRNA	NA	hypothetical protein
rna3067	-1.63274	-1.57929	TGME49_262970	XM_018781307.1	mRNA	NA	hypothetical protein
rna4772	-2.45336	-1.80279	TGME49_266270	XM_018781419.1	mRNA	NA	short-chain-acyl-CoA dehydrogenase
rna4750	-7.36346	-6.35765	TGME49_266500	XM_018781431.1	mRNA	NA	hypothetical protein
rna4723	-2.25265	-2.79176	TGME49_266860	XM_018781444.1	mRNA	NA	BTB/POZ domain-containing protein
rna4671	-2.26594	-2.02496	TGME49_267460	XM_018781467.1	mRNA	AP2IX1	AP2 domain transcription factor AP2IX-1
rna4630	-2.1096	-2.26874	TGME49_267875	XM_018781490.1	mRNA	NA	NBP2b protein%2C putative
rna4574	-3.42537	-3.24489	TGME49_268020	XM_018781494.1	mRNA	NA	transporter%2C major facilitator family protein
rna4564	5.16974	4.96001	TGME49_268225	XM_018781497.1	mRNA	NA	hypothetical protein
rna4563	5.67409	6.30388	TGME49_268230	XM_018781498.1	mRNA	NA	hypothetical protein
rna4550	-5.63186	-4.27343	TGME49_268360	XM_018781502.1	mRNA	NA	hypothetical protein
rna4486	4.11708	3.70566	TGME49_269060	XM_018781529.1	mRNA	NA	hypothetical protein
rna4464	-1.92412	-1.81853	TGME49_269270	XM_018781537.1	mRNA	NA	leucine rich repeat-containing protein
rna4458	2.87295	2.56812	TGME49_269320	XM_018781542.1	mRNA	NA	hypothetical protein
rna4436	-4.14313	-4.00163	TGME49_269600	XM_018781552.1	mRNA	NA	biotin-requiring enzyme domain-containing protein
rna4361	-2.06335	-2.22946	TGME49_270340	XM_018781576.1	mRNA	NA	BTB/POZ domain-containing protein
rna4269	2.54419	2.74388	TGME49_271335	XM_018781616.1	mRNA	NA	hypothetical protein
rna4218	-3.19529	-3.91407	TGME49_272020	XM_018781642.1	mRNA	NA	hypothetical protein
rna4212	-2.25807	-3.29426	TGME49_272200	XM_018781648.1	mRNA	NA	AGC kinase
rna4203	-3.10961	-1.96176	TGME49_272285	XM_018781654.1	mRNA	NA	tetratricopeptide repeat-containing protein
rna4154	-1.83663	-2.67089	TGME49_272890	XM_018781676.1	mRNA	NA	RNA recognition motif-containing protein
rna4050	-4.03327	-3.72129	TGME49_274140	XM_018781717.1	mRNA	NA	hypothetical protein
rna6407	5.08766	5.34064	TGME49_275355	XM_018781723.1	mRNA	SRS47A	SAG-related sequence SRS47A
rna8315	-3.17226	-2.16788	TGME49_276810	XM_018781751.1	mRNA	NA	hypothetical protein
rna8313	-4.68961	-3.56542	TGME49_276830	XM_018781753.1	mRNA	NA	hypothetical protein
rna8255	-2.35602	-2.48387	TGME49_277810	XM_018781781.1	mRNA	NA	hypothetical protein
rna8244	-4.15786	-3.95822	TGME49_277930	XM_018781784.1	mRNA	NA	hypothetical protein
rna8199	4.44578	2.35682	TGME49_278400	XM_018781802.1	mRNA	NA	Toxoplasma gondii family A protein
rna8182	-2.059	-2.42679	TGME49_278580	XM_018781809.1	mRNA	NA	hypothetical protein
rna8175	-5.12289	-3.40129	TGME49_278680	XM_018781815.1	mRNA	NA	hypothetical protein
rna8153	3.31868	2.39424	TGME49_278882	XM_018781825.1	mRNA	NA	GDA1/CD39 (nucleoside phosphatase) family protein
rna8144	-5.05183	-4.21102	TGME49_278965	XM_018781829.1	mRNA	NA	hypothetical protein
rna4610	-3.97667	-4.55017	TGME49_279460	XM_018781841.1	mRNA	NA	Toxoplasma gondii family B protein
rna2391	-5.59591	-4.85125	TGME49_280580	XM_018781859.1	mRNA	SRS35B	SAG-related sequence SRS35B
rna2370	1.12053	1.16636	TGME49_280810	XM_018781868.1	mRNA	NA	hypothetical protein
rna2916	-6.19894	-6.35738	TGME49_282000	XM_018781885.1	mRNA	NA	hypothetical protein
rna1859	-3.95898	-3.06553	TGME49_283500	XM_018781900.1	mRNA	NA	tetratricopeptide repeat-containing protein
rna1809	-5.59264	-6.31408	TGME49_284598	XM_018781929.1	mRNA	NA	haloacid dehalogenase family hydrolase domain-containing protein
rna1808	-5.5547	-5.97281	TGME49_284602	XM_018781930.1	mRNA	NA	E1-E2 ATPase subfamily protein
rna1806	-3.67765	-4.478	TGME49_284615	XM_018781931.1	mRNA	NA	hypothetical protein
rna1777	-5.26637	-4.47697	TGME49_285445	XM_018781948.1	mRNA	NA	hypothetical protein
rna1745	4.91873	4.05578	TGME49_285860	XM_018781963.1	mRNA	SRS20C	SAG-related sequence SRS20C
rna1717	-2.51902	-3.04702	TGME49_286150	XM_018781976.1	mRNA	NA	PAN/Apple domain-containing protein
rna1655	-2.12681	-2.25912	TGME49_286928	XM_018781999.1	mRNA	NA	hypothetical protein
rna1654	-1.73142	-1.6009	TGME49_286932	XM_018782000.1	mRNA	NA	ATPase family associated with various cellular activities (AAA) domain-containing protein
rna1645	-3.87448	-2.51064	TGME49_287235	XM_018782004.1	mRNA	NA	hypothetical protein
rna1524	-2.90995	-2.71997	TGME49_287450	XM_018782009.1	mRNA	NA	hypothetical protein
rna1525	-2.8188	-3.0352	TGME49_287460	XM_018782010.1	mRNA	NA	hypothetical protein
rna1526	-2.7541	-2.34008	TGME49_287470	XM_018782011.1	mRNA	NA	hypothetical protein
rna4917	-5.07747	-4.48745	TGME49_288050	XM_018782021.1	mRNA	NA	intraflagellar transport protein 172%2C putative
rna4944	-1.57959	-2.16063	TGME49_288450	XM_018782032.1	mRNA	NA	aldehyde dehydrogenase (NAD) family protein
rna4948	-5.69068	-6.97555	TGME49_288475	XM_018782036.1	mRNA	NA	hypothetical protein
rna4993	-1.97127	-2.1944	TGME49_288945	XM_018782055.1	mRNA	NA	hypothetical protein
rna5025	-3.36867	-3.767	TGME49_289222	XM_018782070.1	mRNA	NA	hypothetical protein
rna5029	-5.3935	-4.32724	TGME49_289260	XM_018782074.1	mRNA	NA	hypothetical protein
rna5124	-4.71006	-3.51057	TGME49_290585	XM_018782111.1	mRNA	NA	hypothetical protein
rna5175	2.82089	2.14708	TGME49_291150	XM_018782138.1	mRNA	NA	hypothetical protein
rna5177	-6.14252	-8.29831	TGME49_291170	XM_018782140.1	mRNA	NA	hypothetical protein
rna5252	-6.41124	-7.04858	TGME49_292375	XM_018782171.1	mRNA	NA	KRUF family protein
rna2364	-2.26881	-2.01857	TGME49_292610	XM_018782173.1	mRNA	NA	Toxoplasma gondii family C protein
rna34	-1.33747	-1.32735	TGME49_293360	XM_018782187.1	mRNA	NA	hypothetical protein
rna49	-2.74337	-3.27453	TGME49_293500	XM_018782194.1	mRNA	NA	hypothetical protein
rna81	-4.53087	-4.48409	TGME49_293840	XM_018782206.1	mRNA	NA	hypothetical protein
rna128	-3.90427	-3.96888	TGME49_294585	XM_018782233.1	mRNA	NA	hypothetical protein
rna135	-2.76754	-1.98395	TGME49_294651	XM_018782237.1	mRNA	NA	hypothetical protein
rna177	-3.98085	-3.66173	TGME49_295020	XM_018782256.1	mRNA	NA	Sterol-sensing domain of SREBP cleavage-activation domain-containing protein
rna189	-1.97631	-2.03442	TGME49_295125	XM_018782265.1	mRNA	ROP4	rhoptry protein ROP4
rna226	-1.01584	-1.11201	TGME49_295472	XM_018782277.1	mRNA	NA	C2 domain-containing protein
rna1521	-3.84972	-4.41928	TGME49_296340	XM_018782298.1	mRNA	NA	hypothetical protein
rna735	4.23129	3.94375	TGME49_297488	XM_018782319.1	mRNA	NA	hypothetical protein
rna736	4.36884	4.05511	TGME49_297492	XM_018782320.1	mRNA	NA	hypothetical protein
rna745	3.60044	3.68215	TGME49_297647	XM_018782326.1	mRNA	NA	hypothetical protein
rna1110	-3.274	-3.22912	TGME49_298820	XM_018782352.1	mRNA	NA	hypothetical protein
rna1100	-7.18436	-5.69752	TGME49_299020	XM_018782359.1	mRNA	AP2III4	AP2 domain transcription factor AP2III-4
rna1393	-5.6716	-6.69476	TGME49_300980	XM_018782394.1	mRNA	NA	hypothetical protein
rna1394	-6.95195	-5.88972	TGME49_300990	XM_018782395.1	mRNA	NA	Toxoplasma gondii family C protein
rna1410	-3.57941	-2.63754	TGME49_301240	XM_018782401.1	mRNA	NA	hypothetical protein
rna5304	-5.63773	-6.02557	TGME49_304920	XM_018782429.1	mRNA	NA	hypothetical protein
rna5305	-3.90502	-3.9773	TGME49_304930	XM_018782430.1	mRNA	NA	hypothetical protein
rna5362	-1.08517	-1.50168	TGME49_305610	XM_018782454.1	mRNA	NA	hypothetical protein
rna5365	-1.87032	-1.49812	TGME49_305635	XM_018782457.1	mRNA	NA	hypothetical protein
rna5380	-5.9092	-6.2529	TGME49_305890	XM_018782463.1	mRNA	NA	hypothetical protein
rna5404	-7.43206	-6.31493	TGME49_306230	XM_018782472.1	mRNA	NA	hypothetical protein
rna5406	-3.43964	-3.95456	TGME49_306240	XM_018782474.1	mRNA	NA	hypothetical protein
rna5417	-1.87893	-1.30366	TGME49_306338	XM_018782479.1	mRNA	NA	dynein gamma chain%2C flagellar outer arm%2C putative
rna5452	2.96661	3.01514	TGME49_306688	XM_018782497.1	mRNA	NA	hypothetical protein
rna6477	-4.33938	-5.00938	TGME49_306860	XM_018782503.1	mRNA	NA	hypothetical protein
rna6450	-4.07487	-3.60175	TGME49_307260	XM_018782519.1	mRNA	NA	Toxoplasma gondii family C protein
rna6449	-3.66628	-3.28314	TGME49_307270	XM_018782520.1	mRNA	NA	hypothetical protein
rna6496	-2.94072	-2.25396	TGME49_308960	XM_018782551.1	mRNA	NA	ATPase%2C AAA family protein
rna6497	-1.78834	-1.559	TGME49_308965	XM_018782552.1	mRNA	NA	hypothetical protein
rna6505	-4.75629	-5.41598	TGME49_309030	XM_018782556.1	mRNA	NA	hypothetical protein
rna6578	-4.02465	-3.9812	TGME49_309930	XM_018782596.1	mRNA	NA	melibiase subfamily protein
rna6607	-1.4632	-1.03274	TGME49_310177	XM_018782610.1	mRNA	NA	hypothetical protein
rna6661	-2.69261	-2.21534	TGME49_310680	XM_018782638.1	mRNA	NA	aminotransferase%2C class I/II superfamily protein
rna6727	5.70091	5.53243	TGME49_311335	XM_018782668.1	mRNA	NA	dual specificity phosphatase%2C catalytic domain-containing protein
rna6729	-1.94542	-3.02439	TGME49_311370	XM_018782669.1	mRNA	NA	methylmalonate-semialdehyde dehydrogenase [acylating]%2C putative
rna6744	-2.8726	-2.96804	TGME49_311490	XM_018782679.1	mRNA	NA	hypothetical protein
rna6797	-2.07706	-1.4645	TGME49_312240	XM_018782703.1	mRNA	NA	hypothetical protein
rna6805	-1.55719	-1.41816	TGME49_312330	XM_018782708.1	mRNA	NA	hypothetical protein
rna6851	3.84285	4.00946	TGME49_312905	XM_018782736.1	mRNA	NA	hypothetical protein
rna6931	-4.99296	-2.80456	TGME49_313650	XM_018782782.1	mRNA	NA	hypothetical protein
rna6955	-2.09923	-1.82405	TGME49_313852	XM_018782797.1	mRNA	NA	hypothetical protein
rna6964	-2.45752	-2.73726	TGME49_313950	XM_018782801.1	mRNA	NA	GMC oxidoreductase
rna7010	-2.54333	-3.36651	TGME49_314485	XM_018782822.1	mRNA	NA	hypothetical protein
rna7052	-6.75022	-8.25708	TGME49_315100	XM_018782847.1	mRNA	NA	hypothetical protein
rna7055	-2.30681	-2.25185	TGME49_315123	XM_018782849.1	mRNA	NA	hypothetical protein
rna7078	-2.55991	-2.28235	TGME49_315340	XM_018782857.1	mRNA	SRS52C	SAG-related sequence SRS52C
rna7093	-4.75249	-3.75313	TGME49_315480	XM_018782867.1	mRNA	NA	acyl-CoA dehydrogenase%2C middle domain-containing protein
rna7102	-4.96043	-5.03126	TGME49_315560	XM_018782872.1	mRNA	ABCG77	ATP-binding cassette G family transporter ABCG77
rna7127	-5.4213	-3.64158	TGME49_315798	XM_018782885.1	mRNA	NA	hypothetical protein
rna7128	-6.14969	-6.53454	TGME49_315802	XM_018782886.1	mRNA	NA	hypothetical protein
rna7132	-3.94615	-3.22281	TGME49_315845	XM_018782888.1	mRNA	NA	kinesin motor domain-containing protein
rna1159	-2.6675	-4.77073	TGME49_320270	XM_018782989.1	mRNA	NA	hypothetical protein
rna8330	-5.11352	-4.26812	TGME49_322100	XM_018783041.1	mRNA	NA	myosin-light-chain kinase
rna8562	-4.59553	-4.48293	TGME49_323310	XM_018783058.1	mRNA	NA	hypothetical protein
rna8850	-4.32165	-4.01532	TGME49_328900	XM_018783113.1	mRNA	NA	hypothetical protein
rna8856	-5.91853	-6.15508	TGME49_329200	XM_018783116.1	mRNA	NA	hypothetical protein
rna8794	-3.27145	-3.43196	TGME49_329800	XM_018783124.1	mRNA	NA	hypothetical protein
